# Supplementary material for: Identification and Validation of a Gene Signature for Lower-Grade Gliomas Based on Pyroptosis-Related Genes to Predict Survival and Response to Immune Checkpoint Inhibitors
Source: J Healthc Eng. 2022 Apr 30;2022:8704127. doi: 10.1155/2022/8704127 (PMC9078805; doi:10.1155/2022/8704127)
Supplement: Supplementary Materials — Supplementary 1. Supplementary Figure 1: validation of PRS in CGGA. Supplementary 2. Supplementary Figure 2: validation of five PRS genes at the protein level via IHC database. Supplementary 3. Supplementary Figure 3: validation of eight PRS genes regarding LGG patients' OS via GEPIA. Supplementary 4. Supplementary Figure 4: AUC comparison from five pyroptosis-related signatures. Supplementary 5. Supplementary Figure 5: Kaplan-Meier survival analysis using our signature. Supplementary 6. Supplementary Figure 6: Kaplan-Meier survival analysis using Chao B (2022). Supplementary 7. Supplementary Figure 7: Kaplan-Meier survival analysis using Zhang M (2021). Supplementary 8. Supplementary Figure 8: Kaplan-Meier survival analysis using Zhang Y (2021). Supplementary 9. Supplementary Figure 9: Kaplan-Meier survival analysis using Zheng J (2022). Supplementary 10. Supplementary Table 1: 47 pyroptosis-related genes. Supplementary 11. Supplementary Table 2: the result of consensus unsupervised clustering analysis in TCGA. Supplementary 12. Supplementary Table 3: 377 differentially expressed PRS genes. Supplementary 13. Supplementary Table 4: the result of GO enrichment analysis. Supplementary 14. Supplementary Table 5: the result of KEGG pathway analysis. Supplementary 15. Supplementary Table 6: the result of univariate Cox regression analysis. Supplementary 16. Supplementary Table 7: 204 genes with VRIS >0 in RSF. Supplementary 17. Supplementary Table 8: 13 genes with nonzero regression coefficients in LASSO. Supplementary 18. Supplementary Table 9: tumor-infiltrating immune cells in TCGA. Supplementary 19. Supplementary Table 10: tumor-infiltrating immune cells in CGGA. Supplementary 20. Supplementary Table 11: tumor microenvironment analysis by “ESTIMATE” in TCGA. Supplementary 21. Supplementary Table 12: tumor microenvironment analysis by “ESTIMATE” in CGGA. Supplementary 22. Supplementary Table 13: the result of TMB. Supplementary 23. Supplementary Table 14: the results [file 8704127.f1.zip › 8704127.f1/Supplementary Table 10 (1).txt]

SUPPLEMENTARY TABLE 10: Tumor-infiltrating immune cells in CGGA.
Sample	OS.time	OS	Risk	B cells naive	B cells memory	Plasma cells	T cells CD8	T cells CD4 naive	T cells CD4 memory resting	T cells CD4 memory activated	T cells follicular helper	T cells regulatory (Tregs)	T cells gamma delta	NK cells resting	NK cells activated	Monocytes	Macrophages M0	Macrophages M1	Macrophages M2	Dendritic cells resting	Dendritic cells activated	Mast cells resting	Mast cells activated	Eosinophils	Neutrophils	P-value	Correlation	RMSE
CGGA_1006	254	1	high	0	0.131541847	0.04824878	0	0.093087364	0.032106378	0.081939667	0.037305206	0	0	0	0.0650054	0.021473072	0.071128102	0	0.286686763	0	0	0.131477422	0	0	0	0.123	0.122953335	1.027980235
CGGA_1034	753	1	high	0	0.032520761	0.023337352	0.006636615	0	0.040314255	0	0.083833285	0	0	0	0.070766343	0.133901163	0	0.047447126	0.162182128	0	0	0	0.379768978	0.019291993	0	0	0.351384462	0.955545934
CGGA_1079	471	1	high	0	0.056154199	0.017154991	0.031948064	0	0.040598339	0	0.123979853	0	0	0	0.10811773	0.102071689	0	0.021537085	0.317058879	0.050481077	0	0	0.105865397	0	0.025032697	0.006	0.237417418	0.990542552
CGGA_1263	772	1	high	0	0.135499532	0.054093057	0.029031731	0	0.1009795	0	0.06175439	0	0	0.019208959	0.058289262	0.020634361	0	0	0.41660494	0	0	0.10390427	0	0	0	0.141	0.116749553	1.03804988
CGGA_1280	447	1	high	0	0.046131753	0	0	0.024272275	0.021140226	0	0.03402	0	0	0.014596033	0.020074873	0.168074059	0	0	0.529870663	0	0	0.141820119	0	0	0	0.004	0.258414376	0.991654733
CGGA_1281	2909	0	high	0	0.212306146	0.043398666	0	0.139628402	0.161591463	0	0	0.029371506	0	0.040141695	0.035626168	0.069042767	0.019299526	0.00783634	0.097816343	0	0	0.13774183	0	0	0.00619915	0.744	0.022697948	1.077131538
CGGA_1284	97	1	high	0	0.05690302	0.016527459	0.003009962	0	0.059275386	0	0	0	0	0	0.063986756	0.188157417	0	0.031103857	0.474971696	0.003698481	0	0.087425382	0	0.008580512	0.006360072	0	0.366708408	0.935466658
CGGA_1292	2901	0	high	0	0.074945069	0.022011	0.094559995	0.1114437	0	0	0	0.062586343	0	0.027414971	0	0.023762587	0	0	0.534073817	0	0	0.049202518	0	0	0	0.031	0.182586888	1.020574022
CGGA_1340	1109	1	high	0	0.067831122	0	0.105817329	0	0.036336941	0	0.052727124	0	0	0	0.12912951	0.4715121	0	0	0.121060097	0	0	0	0.015585777	0	0	0.83	0.006365808	1.12301615
CGGA_1408	1362	1	high	0	0.08941579	0.001444713	0.092444744	0	0.028125218	0	0.047613739	0.01585325	0	0	0.069952378	0.12648014	0	0.051720226	0.383376067	0	0	0.093573737	0	0	0	0.004	0.273436513	0.971995429
CGGA_235	2340	1	low	0	0.0717217	0	0.113591758	0.046895758	0	0	0.146306368	0	0	0.044771148	0.039442502	0.10059768	0	0	0.389057148	0	0	0	0.047615938	0	0	0.984	-0.042344872	1.109269268
CGGA_269	2932	0	high	0.030097411	0	0.037397682	0.089393568	0	0.025748333	0	0.036788121	0.017938553	0	0	0.035848777	0.07152863	0	0.006701586	0.298552349	0.078202765	0	0	0.2534859	0.000577997	0.01773833	0.001	0.329765273	0.952704664
CGGA_276	529	0	low	0.069874993	0	0	0.083502334	0.053444475	0.015430937	0	0.04939014	0	0	0.033382889	0.069320089	0.200787078	0	0	0.367416281	0	0	0.057450784	0	0	0	0.679	0.033207346	1.077795048
CGGA_323	4338	0	high	0	0.15639538	0.08204358	0	0.221050435	0.048077039	0	0	0.076264872	0	0	0.240528824	0.063605995	0.054769531	0	0	0	0	0.057264345	0	0	0	0.999	-0.066914431	1.167863135
CGGA_330	1121	1	high	0.011885445	0.055747629	0.020575366	0.038311655	0	0.097791247	0	0.029385967	0	0	0	0.048608084	0.096255817	0	0.024134799	0.43419068	0.024902096	0	0	0.087492997	0.019834442	0.010883776	0.002	0.301892951	0.963107042
CGGA_426	1560	1	high	0.00549026	0.04038736	0.064944285	0	0	0.151843361	0	0	0.00049072	0	0.008753484	0.028329177	0.079211312	0.003358354	0.004958363	0.354682042	0	0.003540208	0.226747062	0	0	0.027264014	0.056	0.155261231	1.016363955
CGGA_448	354	1	high	0	0.031110356	0.003578945	0.060319502	0	0.037185421	0	0.011359567	0.015969739	0	0.023634961	0.03318612	0.247240705	0	0.01091894	0.393545232	0	0	0	0.091525016	0.031279927	0.009145568	0.001	0.334481703	0.951742036
CGGA_488	435	1	high	0.0327556	0.060634512	0	0.049439639	0.031867236	0	0	0.222529945	0	0	0	0.124036374	0.135540758	0	0	0.258398011	0	0.036926605	0	0.004221182	0	0.043650139	0.907	-0.009510781	1.096878032
CGGA_493	2382	1	low	0	0.035465653	0	0	0	0.04084082	0	0.064371688	0	0	0	0.051302029	0.103350508	0	0	0.261493959	0.018547879	0	0	0.424627464	0	0	0.033	0.179635823	1.063136576
CGGA_541	4376	0	high	0.058622352	0	0.049891507	0	0.275397057	0	0	0.125295248	0	0	0.032222172	0.119735243	0.074522108	0	0	0.195308101	0	0	0.019291535	0	0	0.049714678	0.999	-0.068595047	1.128224767
CGGA_564	679	1	high	0	0.056526766	0.001867764	0	0.007347132	0.126073074	0	0.041832163	0	0	0	0.144979214	0.128697894	0	0.032005775	0.329355693	0.051011222	0	0.080303303	0	0	0	0.126	0.122500413	1.037939064
CGGA_565	3605	0	high	0	0.055084774	0.013019317	0	0	0.078754059	0	0.079655494	0	0	0.011574005	0.068814167	0.176300162	0	0.01849006	0.442908398	0.011401479	0	0.009470254	0	0	0.03452783	0.536	0.050959374	1.079117429
CGGA_578	362	1	high	0.007106001	0	0.111545944	0.26863718	0	0	0	0.022620405	0.005007438	0	0	0.079226174	0	0	0.036343049	0.351950802	0.086532307	0	0.031030701	0	0	0	0.566	0.047547077	1.0727908
CGGA_599	418	1	high	0	0	0.003250122	0.045942721	0	0.017049589	0	0.075478324	0	0	0	0.098748336	0.132135167	0	0.040899727	0.49986135	0	0	0.059004906	0.006638075	0	0.020991683	0.104	0.130659195	1.049984486
CGGA_616	952	1	high	0	0.027067477	0.03471434	0	0.040087821	0.054302709	0	0.065911604	0	0	0	0.06830634	0.171868294	0	0	0.470628678	0	0	0.034265667	0.03135216	0	0.00149491	0.232	0.097502827	1.058822234
CGGA_633	1812	1	high	0	0.161661492	0.06152714	0	0.156947577	0.121708955	0	0.005047385	0.045783054	0	0	0.207129804	0.100090733	0.066410535	0	0	0	0	0.073693325	0	0	0	0.997	-0.064493697	1.146469094
CGGA_638	2386	0	low	0	0.015769424	0	0.135266398	0	0	0	0.097645348	0	0	0.001214056	0.059022469	0.106300411	0	0.007324113	0.448306801	0.092308542	0	0	0.036842438	0	0	0.006	0.237282711	0.995911403
CGGA_643	331	1	high	0.098811441	0	0	0.022729249	0.062743061	0	0	0.095819703	0	0	0.016693048	0.109990296	0.01502298	0	0.005051242	0.548519507	0	0	0.024619474	0	0	0	0.613	0.041211071	1.092015107
CGGA_659	730	0	high	0.001377977	0.014002089	0.014315847	0.018084743	0.046793249	0.027297704	0	0.057420558	0	0	0	0.178154826	0.160070106	0	0	0.176169812	0.016800795	0	0	0.289512296	0	0	0.87	-0.001149746	1.142477215
CGGA_727	1023	1	high	0	0.024064119	0.00327247	0.008019409	0	0.032791623	0	0.103368277	0	0	0	0.094215057	0.151392225	0	0.015710913	0.264762999	0	0	0	0.302402908	0	0	0.01	0.215862486	1.022015301
CGGA_766	4103	0	low	0	0.043659397	0.020193213	0.022702029	0.065827292	0	0	0.081190586	0	0	0	0.064720691	0.027842221	0	0	0.490740409	0.097338391	0	0	0.085785772	0	0	0.397	0.071623404	1.071932647
CGGA_791	252	1	high	0	0	0.002051332	0.075861109	0	0.020227185	0	0.083831501	0	0	0.01712369	0.058264303	0.143743058	0	0.052694883	0.461479664	0.015685139	0	0.069038137	0	0	0	0.072	0.143428505	1.03703245
CGGA_796	559	0	high	0	0.096814068	0.002237582	0.011254048	0.033909187	0.010661701	0	0.036060043	0	0	0	0.062813656	0.090111829	0	0.061019258	0.536849803	0	0	0.050101262	0	0	0.008167562	0.119	0.124818188	1.052143917
CGGA_807	4040	0	low	0	0	0	0	0	0.376669804	0	0	0.102262773	0	0.04426073	0.029808733	0.057360256	0.162216197	0	0	0	0	0.227421507	0	0	0	0.999	-0.104985907	1.140017971
CGGA_871	3964	0	low	0	0.124257151	0.046974534	0.063155663	0.150685679	0	0	0.002842888	0	0	0	0.071436682	0.019693714	0	0.015066401	0.364670864	0.138877506	0	0	0.002338918	0	0	0.239	0.094892405	1.049054979
CGGA_D11	827	1	high	0	0.085122781	0.023394514	0.073589953	0	0.108999305	0	0.018177917	0.047202782	0	0	0.130783771	0.02547928	0	0.028283618	0.41899017	0	0	0	0.037132765	0.002843143	0	0.024	0.195000311	1.015720782
CGGA_D16	261	1	high	0.008408364	0.022978173	0	0.03555539	0	0	0	0.074134219	0	0	0	0.054550908	0.031683825	0.2519295	0.004444831	0.402601277	0	0	0	0.08974743	0.010723619	0.013242465	0	0.507138979	0.861987658
CGGA_D44	313	1	high	0	0.076070519	0.059284463	0.050107447	0.131478206	0	0	0.113607086	0	0	0.011939612	0.07440198	0.024415922	0	0.02277319	0.331248626	0.014877588	0	0	0.08979536	0	0	0.767	0.018188912	1.079393865
CGGA_J030	3389	0	low	0	0.08305588	0	0.002558285	0	0.100351414	0	0.107626879	0	0	0	0.106505021	0.187401521	0	0	0.227562904	0.017012099	0	0	0.167925996	0	0	0.804	0.012367366	1.091181075
CGGA_1005	3815	0	low	0	0.031776082	0.003421341	0.099981163	0	0.018138399	0	0	0.046614764	0	0.140176246	0	0.058976377	0	0.000391972	0.354534123	0.054197542	0	0	0.191791991	0	0	0.884	-0.003529931	1.103100831
CGGA_1013	1725	1	low	0	0.020526588	0	0	0.001990184	0.066114254	0	0.081519564	0	0	0.004535282	0.039995341	0.189719943	0	0	0.377960353	0	0	0	0.217638491	0	0	0.017	0.201800288	1.020179444
CGGA_1020	1120	1	low	0.047042826	0	0	0.046072394	0	0.032562062	0	0.023497594	0	0	0.015708681	0.051198355	0.195276444	0	0	0.588641644	0	0	0	0	0	0	0.006	0.238241191	1.012776942
CGGA_1027	2688	0	high	0	0.1498719	0.116239008	0.097513933	0	0.038878426	0	0.025399542	0.004530492	0	0.024408512	0.055372708	0.082462589	0	0.012226019	0.301359565	0.026132584	0.011567704	0.020985428	0.022978912	0	0.010072678	0.006	0.229733767	0.992834558
CGGA_1031	2457	1	low	0.033367686	0	0	0	0	0.088596232	0	0.055224684	0	0	0	0.072925767	0.357105714	0	0	0.279235915	0	0	0.029459354	0.084084649	0	0	0.108	0.128891107	1.050676841
CGGA_1046	3559	0	low	0	0.032580738	0	0	0.079647072	0.058841619	0	0	0.09442992	0	0.166278614	0	0.261336674	0	0	0.258455646	0	0	0	0.048429718	0	0	0.523	0.053008246	1.072357888
CGGA_1113	1265	1	high	0	0.068912187	0.012483143	0	0.018732165	0.018387619	0	0.174580497	0	0	0.084438266	0.028158025	0.020185584	0	0	0.539907364	0	0	0	0.026058844	0	0.008156304	0.447	0.064645246	1.077091752
CGGA_1146	2498	0	high	0	0.028211827	0.008819015	0	0.080998121	0.028099252	0	0.027447709	0	0	0	0.081824649	0.211510563	0	0.018045138	0.431628256	0.022729627	0	0.060685844	0	0	0	0.006	0.23819688	0.995383649
CGGA_1160	426	1	high	0	0.003461786	0	0.19848554	0	0	0.012331275	0.045506108	0	0	0	0.063732446	0.054254723	0	0.019526638	0.403108269	0.122326638	0	0	0.071191595	0	0.006074983	0.027	0.190075337	1.01572103
CGGA_1189	3082	0	low	0	0.078791335	0.038931213	0	0.138262185	0.066472782	0	0.065739023	0.073884955	0	0.134026344	0	0.095851668	0	0.002741647	0.116761464	0	0	0	0.154903565	0.014127632	0.019506187	0.974	-0.033260229	1.099868987
CGGA_1190	3082	0	high	0.067488754	0.013598408	0	0.039132626	0.061248492	0	0	0.260309816	0	0	0	0.217144997	0.023518676	0	0	0.303714382	0	0	0.013843849	0	0	0	0.979	-0.037388113	1.14324876
CGGA_1307	965	0	high	0.012098179	0	0.034132462	0.107016135	0	0.034161494	0	0	0	0	0.015732971	0.05299791	0.20371013	0	0.000788936	0.492960765	0	0	0.046401017	0	0	0	0.013	0.206986469	1.014870459
CGGA_1322	253	1	low	0	0.075854905	0.016606788	0	0.076264516	0	0	0.106497586	0	0	0	0.085865368	0.152841696	0	0	0.406436497	0	0	0.079632644	0	0	0	0.729	0.025060034	1.077784648
CGGA_1330	2846	0	high	0	0.058104557	0.034926909	0.047677044	0	0.085049227	0	0	0.008224507	0	0.034330232	0.037743204	0.073179094	0	0.000535568	0.535539945	0	0	0.084689714	0	0	0	0.009	0.218244025	1.004587802
CGGA_1406	2154	1	high	0	0.032132286	0.036695413	0.073361641	0	0.015346794	0	0	0	0	0	0.031474157	0.219093893	0	0	0.495042234	0	0	0.084996516	0	0.011857065	0	0	0.427671387	0.905333134
CGGA_236	706	0	high	0.059480395	0	0	0.035334021	0	0.022206939	0	0.115963519	0.003637644	0	0.118376325	0.049144787	0.000783181	0.073011796	0	0.475476933	0	0	0	0.046584461	0	0	0.673	0.03399298	1.096147951
CGGA_241	4809	0	high	0.006920253	0	0	0.041650355	0	0.037949146	0	0.062188737	0	0	0	0.102948498	0.117222712	0	0.0073352	0.245978623	0	0	0	0.356392187	0	0.021414289	0.08	0.140538556	1.07515724
CGGA_251	1299	0	low	0	0	0.049909638	0	0.105533169	0	0	0.141120815	0	0	0	0.114267183	0.121512986	0	0.005809767	0.140936503	0.15217787	0	0	0.168732069	0	0	0.066	0.145480757	1.028750042
CGGA_252	165	0	low	0	0.118128072	0.066901863	0.041457758	0	0.025391168	0	0.001486635	0	0	0.004226026	0.01629897	0.173935906	0	0.001765545	0.451833281	0	0	0.098574775	0	0	0	0.017	0.200788655	1.012396731
CGGA_254	4793	0	low	0	0.094827833	0	0	0.008783471	0.036641889	0	0.048415291	0	0	0.044458022	0.043234022	0.248641837	0	0	0.473974073	0	0	0	0	0	0.001023562	0.408	0.069636487	1.082781443
CGGA_256	158	0	low	0.01612604	0.013734802	0	0	0	0.082931028	0	0.062529402	0	0	0	0.074123577	0.293972861	0	0.027852463	0.345225602	0	0	0.069852188	0.013652037	0	0	0.032	0.180396964	1.020838127
CGGA_261	4130	0	low	0	0.067103977	0.020424931	0.021134749	0	0.070455016	0	0	0.042871633	0	0.027703708	0.09338305	0.183539891	0	0.011753046	0.38757814	0	0	0	0.07405186	0	0	0.222	0.099489875	1.056888656
CGGA_267	1374	1	low	0	0.151716658	0.021994555	0.099305101	0.112280383	0	0	0.105397757	0	0	0.112014173	0.009082482	0.064961599	0	0.008332904	0.2785157	0	0	0	0.036398688	0	0	0.973	-0.031982226	1.101154858
CGGA_273	2635	1	low	0.014474243	0	0.022180356	0.013383282	0.064388366	0.010337486	0	0.058218148	0	0	0	0.118735965	0.082889817	0	0	0.233302752	0.00698457	0.007487655	0	0.31325536	0.010753035	0.043608965	0.004	0.273549166	0.994708553
CGGA_283	3470	1	low	0.012016011	0.026374953	0	0.030184654	0	0.040185759	0	0.06980545	0	0	0	0.101314194	0.152671585	0	0	0.229527512	0	0	0	0.256389869	0	0.081530013	0.175	0.109155413	1.070012614
CGGA_300	2199	1	high	0.018529325	0	2.23E-05	0.007122559	0	0.091623086	0	0.092454135	0	0	0	0.109878143	0.341814994	0	0	0.202934082	0	0	0	0.135621396	0	0	0.569	0.046986087	1.089321869
CGGA_333	1783	0	high	0	0.036327832	0.030366359	0.046906693	0	0.110668727	0	0.01304543	0	0	0	0.107295711	0.065284679	0	0.012938973	0.294611328	0.09917234	0	0	0.162385778	0	0.020996148	0.006	0.234929344	0.994278893
CGGA_337	1008	1	high	0.085218804	0	0.134293264	0.157872762	0	0.012498054	0	0.012702051	0.012020406	0	0	0.083026377	0.088424371	0	0.003786866	0.345761001	0.033382849	0	0	0.030502426	0	0.00051077	0.001	0.339253429	0.94610346
CGGA_446	4508	0	low	0	0.001322675	0.015345886	0.120225393	0	0	0	0.063194106	0	0	0.002985339	0.081745599	0.122054106	0	0	0.447666596	0	0	0.063039012	0	0	0.082421288	0.874	-0.002095294	1.103557482
CGGA_479	4445	0	low	0	0.034438398	0.045286312	0.065278826	0.010684589	0	0	0.118814708	0	0	0.000381311	0.080145111	0.097763233	0.014599321	0.013311104	0.406798962	0	0	0	0.091545641	0	0.020952484	0.058	0.152822333	1.029970021
CGGA_485	2437	0	low	0	0.109772442	0.009533761	0	0.036917022	0.028551624	0	0.051245687	0	0	0	0.060319657	0.210932103	0	0.023879497	0.434052379	0	0	0	0.034699927	0	9.59E-05	0.055	0.156802608	1.033856076
CGGA_490	3804	0	low	0	0.093823962	0	0	0	0.044457829	0	0.156799806	0	0	0	0.084389636	0.221771011	0	0.011517439	0.2222996	0	0	0	0.164940716	0	0	0.252	0.093485463	1.055586
CGGA_501	4427	0	low	0	0.052244324	0	0.026506329	0.051302489	0	0	0.069399438	0	0	0	0.052134937	0.162041598	0	0.004114256	0.416940415	0.058455133	0	0	0.106861081	0	0	0.066	0.145508323	1.037447933
CGGA_502	4414	0	low	0	0.040636299	0.008663911	0.028930996	0	0.044618125	0	0	0.025542801	0	0.025493452	0.039429319	0.219863306	0	0	0.477487048	0	0	0.089334744	0	0	0	0.02	0.198722157	1.017647847
CGGA_510	4403	0	low	0.002518552	0.071980958	0.092725654	0.080700273	0	0	0	0.046239461	0	0	0	0.055940495	0.187086119	0	0.013273986	0.431654548	0	0	0	0.017879954	0	0	0.049	0.162283273	1.029583931
CGGA_543	4371	0	low	0	0.015286994	0.065457048	0.009353799	0	0.045310947	0	0.086302235	0	0	0	0.070816381	0.256810004	0	0	0.400959277	0	0	0.049703315	0	0	0	0.27	0.088874636	1.060788272
CGGA_551	4363	0	low	0	0.121012811	0	0.213337478	0	0	0	0.104406131	0	0	0	0.06899901	0.142595315	0	0	0.294305628	0	0	0	0.030889623	0	0.024454003	0.785	0.015093945	1.086729204
CGGA_560	4354	0	low	0	0.014352406	0.021442561	0.06332462	0.13258623	0	0	0.166873829	0	0	0.07495313	0.070803895	0.022438004	0	0.015456892	0.324292627	0.063538966	0	0	0.029936841	0	0	0.949	-0.02010461	1.103341687
CGGA_580	1394	1	low	0	0.011496297	0	0.034888571	0	0.060714955	0	0.058616742	0	0	0	0.071399499	0.180653637	0	0	0.339945931	0	0	0	0.242284368	0	0	0.061	0.149409997	1.048272028
CGGA_591	1654	1	high	0	0.030635461	0.003234399	0.000818867	0.045157342	0.000455837	0	0.069887562	0	0	0	0.143900529	0.125230409	0	0.009747122	0.352167972	0.087081263	0	0	0.123836638	0	0.007846598	0.008	0.221565935	1.006597417
CGGA_598	3677	1	low	0	0.111021748	0	0.057419492	0.031782156	0	0	0.086859982	0	0	0	0.096016204	0.104698392	0	0.002467653	0.450911015	0	0	0.041978997	0.016844361	0	0	0.434	0.065803339	1.068252553
CGGA_601	1133	1	high	0.023753191	0	0	0.008091853	0.166348802	0	0	0.092193706	0	0	0	0.113397129	0.146459364	0	0	0.325132683	0	0	0.124623272	0	0	0	0.945	-0.019440583	1.092572311
CGGA_607	1389	0	low	0.013582824	0	0.031163738	0.011075519	0.025887075	0.078890197	0	0.032941932	0.036845801	0	0.073538394	0.005645981	0.053248565	0	0.009986965	0.542041195	0.023551142	0	0	0.036974613	0	0.024626057	0.031	0.181656536	1.024345253
CGGA_632	576	1	high	0	0.050317227	0.101962927	0.042554613	0	0.051122338	0	0.053140683	0	0	0	0.061853881	0.025536318	0	0.020411169	0.409128003	0.058612197	0	0	0.096935788	0.00943149	0.018993366	0.08	0.140538486	1.032778359
CGGA_635	4263	0	low	0	0.113233469	0.178200591	0.033111846	0.078983608	0	0	0.009888235	0	0	0.026542037	0.008296657	0.068120858	0	0	0.453029358	0	0	0	0.030593341	0	0	0.064	0.146657435	1.043930946
CGGA_641	3411	1	low	0	0.02290201	0.086116368	0.088915614	0.05163258	0	0	0.126997132	0	0	0.050605265	0.022591036	0.009302838	0	0	0.385834269	0	0	0	0.109038291	0	0.046064596	0.704	0.029726319	1.075952195
CGGA_642	4249	0	low	0	0.054696294	0.029233469	0	0.07298534	0.013149849	0	0.032110027	0	0	0.022987354	0.075710051	0.096739799	0	0	0.380234942	0	0.00608819	0	0.197058586	0.018553612	0.000452486	0.141	0.116977254	1.053335006
CGGA_655	4231	0	low	0	0.011876912	0	0.102996407	0.039911858	0	0	0.041663519	0	0	0	0.04162147	0.122980731	0	0.001360459	0.49942569	0.092225868	0	0	0.045937086	0	0	0.052	0.160202039	1.037334459
CGGA_662	284	1	low	0	0.102068689	0	0.001517008	0.038446282	0	0	0.045091268	0	0	0.000929393	0.042356636	0.241119758	0	0	0.472687717	0	0	0.05578325	0	0	0	0.043	0.166978703	1.035208754
CGGA_666	2499	1	low	0	0.190109372	0.036833063	0.010060117	0.076746551	0	0	0.055029115	0.028654932	0	0.008955461	0.002289924	0.040144548	0	0	0.502795498	0.022280961	0	0.022857482	0	0.003242976	0	0.145	0.115018683	1.054367281
CGGA_671	4215	0	low	0	0.018204777	0	0.105535027	0	0	0	0.118795005	0	0	0	0.099803142	0.241012679	0	0	0.166908873	0	0	0	0.249740496	0	0	0.967	-0.028107103	1.129818968
CGGA_675	4210	0	low	0	0.055050148	0.01210646	0.094094934	0	0	0	0.116849293	0	0	0	0.069933432	0.085039072	0	0.004503229	0.436998707	0	0	0	0.125424726	0	0	0.157	0.113108	1.051403777
CGGA_685	3239	1	low	0	0.191846358	0.093445893	0	0.031511334	0.023747127	0	0.035692651	0	0	0	0.016940103	0.20030055	0	0	0.374671374	0	0.004198045	0.027646565	0	0	0	0.294	0.08582962	1.067426412
CGGA_689	4194	0	low	0	0.16496055	0.127314363	0.017486691	0	0.043410538	0	0.063974549	0.005623391	0	0.069921175	0.017544353	0.046483636	0	0.012125789	0.205832238	0.166346538	0	0	0.058976189	0	0	0.473	0.061202255	1.059565121
CGGA_698	1851	1	low	0.036323333	0.010038374	0	0.084364275	0.032132193	0	0	0	0	0	0.02408568	0.0160677	0.265159776	0	0	0.431456312	0	0	0.090545082	0	0	0.009827274	0.016	0.203651894	1.015242712
CGGA_704	2572	1	high	0	0.023099349	0.002013523	0	0.054512511	0.051210992	0	0.028520847	0	0	0	0.050987192	0.172313204	0	0.008547619	0.488795611	0	0	0.119999152	0	0	0	0.009	0.218238019	1.005880883
CGGA_715	3429	0	low	0	0	0	0.161155646	0.062325124	0	0	0.110755659	0	0	0	0.084367411	0.105682323	0	0	0.437061697	0	0	0	0.02393509	0	0.01471705	0.999	-0.072961353	1.135846674
CGGA_725	4147	0	low	0	0.118185046	0.060099988	0.077910367	0.093421944	0	0	0.009844935	0	0	0.020513263	0.062999891	0.015636711	0	0	0.310661278	0	0	0.204211524	0	0	0.026515052	0.334	0.079479468	1.045074095
CGGA_752	3680	0	low	0	0.052809985	0	0	0	0.038325168	0	0.070245285	0	0	0	0.04880914	0.134822805	0	0.013977691	0.585247533	0.055058542	0	0.000703851	0	0	0	0.004	0.258046938	0.999238423
CGGA_757	1047	1	low	0.002108406	0	0	0.05829739	0	0.007422112	0	0.075472491	0	0	0.037777388	0.047004466	0.195810503	0	0	0.45696205	0	0	0	0.119145194	0	0	0.274	0.088057874	1.073543844
CGGA_760	4110	0	low	0	0.060851403	0	0	0.027684584	0.002723749	0	0.093421867	0	0	0.034113765	0.031322877	0.050581555	0	0.005009294	0.431262752	0	0	0	0.219173559	0	0.043854595	0.237	0.096160552	1.068199613
CGGA_762	4105	0	low	0.00931825	0.004646298	0	0.05829709	0.015235862	0	0	0.090880866	0	0	0.040132851	0.036055758	0.317588421	0	0	0.405513692	0	0	0.022330911	0	0	0	0.828	0.007127628	1.109400895
CGGA_785	3517	1	low	0	0.054532623	0.017896305	0.004351621	0	0.054575042	0	0.072405084	0	0	0.004639886	0.057409365	0.068076514	0	0	0.343236213	0.037516193	0	0	0.285361155	0	0	0.033	0.179023411	1.033674452
CGGA_812	4035	0	high	0	0.091240646	0.048099553	0.132599439	0	0	0	0.034188519	0	0	0	0.058380638	0.083063727	0	0.033097799	0.32378102	0.021658263	0	0	0.172353389	0	0.001537006	0.002	0.313814129	0.95719307
CGGA_815	2219	1	high	0.006988264	0.024096151	0.001171734	0.068531736	0	0.005195751	0	0.020700341	0	0	0.045452128	0.0147381	0.151015491	0	0.014172637	0.574287672	0.039422383	0	0.034227613	0	0	0	0.002	0.308089265	0.971581248
CGGA_818	4027	0	low	0	0.092413817	0.008923345	0.162176522	0.040105537	0	0	0	0	0	0.011991158	4.13E-05	0.161013279	0	0.010846843	0.309913764	0.077669334	0	0.033638103	0.091266961	0	0	0.027	0.187043766	1.007716673
CGGA_834	4013	0	high	0	0.049059452	0.069916219	0.008815304	0.018445606	0.025924802	0	0.028309401	0	0	0.032751349	0.003854707	0.088320769	0	0	0.597971816	0.048483144	0	0	0.021226478	0	0.006920954	0.114	0.126499214	1.062639425
CGGA_835	517	0	low	0	0.06810558	0.025656756	0.036794174	0.01294622	0.016406624	0	0.120208669	0	0	0.017536098	0.079127902	0.142427618	0	0.012710862	0.389136387	0	0	0	0.078943111	0	0	0.049	0.162301113	1.024669859
CGGA_838	4011	0	low	0	0.140004423	0.01655642	0	0	0.152790208	0	0.102375723	0	0	0	0.096224017	0.013486037	0	0	0.300444028	0	0	0	0.17123329	0.005735281	0.001150571	0.749	0.020898724	1.089410532
CGGA_843	4005	0	low	0	0.058073938	0	0.079713962	0.047115184	0	0	0.107300666	0	0	0.074653303	0.059169457	0.063223473	0	0.035327124	0.472597228	0	0	0.001488932	0	0	0.001336733	0.973	-0.032184036	1.114398154
CGGA_856	1297	0	high	0	0.090530094	0.023584096	0.097651859	0.009358932	0	0	0.098501606	0	0	0.003107138	0.063085237	0.070308098	0	0	0.525282102	0	0	0.018590838	0	0	0	0.182	0.107131415	1.056474362
CGGA_858	3984	0	low	0	0	0	0	0	0.232756214	0	0	0.149256126	0	0.08257672	0	0.040630128	0.149581908	0	0	0	0	0.345198905	0	0	0	0.999	-0.082405903	1.123155629
CGGA_864	3977	0	high	0	0.03412298	0.019128998	0.033987716	0	0.076400985	0	0	0.030251527	0	0.070286904	0.006623166	0.027726863	0	0.002639061	0.539202393	0	0.000275964	0.159353443	0	0	0	0.085	0.136902719	1.039020463
CGGA_884	1131	1	low	0	0.049735662	0.037380178	0.067044258	0.114890278	0.002321015	0	0	0.080937027	0	0.156075976	0	0.040132534	0	0	0.404953068	0	0	0	0	0.008828011	0.037701992	0.83	0.006581809	1.090637839
CGGA_892	448	0	low	0	0.113200401	0.022906463	0.122072589	0.020459863	0	0	0.069422517	0	0	0.01312529	0.043783342	0.113230387	0	0.005105494	0.459797776	0	0	0.01689588	0	0	0	0.252	0.093262273	1.056420127
CGGA_893	3160	1	low	0	0.057152388	0.008517004	0.033337446	0.002779715	0.003311246	0	0.036471372	0	0	0	0.110319659	0.186933039	0	0	0.283725249	0	0	0	0.277452882	0	0	0.746	0.02171949	1.118520802
CGGA_898	1663	1	low	0.063174043	0	0	0.065868666	0.006962517	0	0	0.05141619	0	0	0	0.054030107	0.37844337	0	0	0.261541372	0	0	0.118563735	0	0	0	0.557	0.048859026	1.081055655
CGGA_904	774	1	low	0	0.095520319	0.033654898	0.003012344	0	0.178646893	0	0.022218661	0.004738106	0	0.102018535	0	0.036493466	0	0.00103	0.506728837	0.002697208	0	0.013240732	0	0	0	0.602	0.042367674	1.079823482
CGGA_905	3174	1	high	0	0.105873012	0.019769107	0.021598467	0.05595492	0.007103526	0	0	0.035195983	0	0	0.066404445	0.028769621	0	0	0.487731078	0	0.002133323	0.160734579	0	0	0.008731938	0.023	0.195985847	1.009470926
CGGA_908	2436	1	low	0.05923896	0	0	0	0	0.090708538	0	0.006024588	0.02543942	0	0.029929052	0.039844904	0.244625649	0	0	0.404705353	0	0.002805355	0.029294025	0.067384155	0	0	0.14	0.117320881	1.051862901
CGGA_909	3920	0	high	0	0.052275051	0.020916856	0	0.180801276	0.086347029	0	0	0	0	0.048962402	0.05021378	0.153165975	0.036094963	0	0.272875669	0	0	0	0.098346999	0	0	0.537	0.050787765	1.066398681
CGGA_D04	3697	0	low	0	0.104171929	0.02938117	0.017367598	0.088765053	0	0	0.022939542	0	0	0	0.047573109	0.022328957	0	0	0.451570796	0	0	0	0.215901847	0	0	0.138	0.117940799	1.058419219
CGGA_D07	3691	0	low	0	0.170757043	0.056061899	0.030558721	0.088554381	0	0	0.135539238	0	0	0.024473594	0.091408247	0.096091348	0.024325391	0.01954767	0.198817795	0	0	0.063864673	0	0	0	0.969	-0.02874441	1.094030533
CGGA_D15	3669	0	low	0	0.088731943	0	0.010347374	0.118687611	0	0	0.359609871	0	0	0	0.131473188	0.031764834	0	0	0.259385179	0	0	0	0	0	0	0.991	-0.049403732	1.143843346
CGGA_D20	2367	1	low	0	0.053064235	0	0.067289313	0	0.031991477	0	0.082135925	0	0	0	0.094857305	0.107725247	0	0	0.229816711	0	0	0	0.323610479	0.009509307	0	0.874	-0.001940375	1.129719362
CGGA_D21	1208	1	high	0	0.044594699	0.02934535	0.167256239	0	0	0	0	0	0	0.014650002	0.043462841	0.133221713	0	0.00336466	0.503629931	0	0	0.047438372	0	0.013036194	0	0.004	0.262834654	0.985111533
CGGA_D24	837	1	high	0	0.067046224	0.111015537	0.140762681	0	0	0	0.014383278	0	0	0	0.059756296	0.111464342	0	0	0.450518063	0.034167577	0	0.010886001	0	0	0	0.026	0.193571004	1.015063158
CGGA_D29	3643	0	low	0	0.105241262	0.019735644	0.046332972	0.013434547	0.08282327	0	0.011818792	0.088127084	0	0.192440645	0	0.063242938	0	0	0.221885029	0	0	0.154917817	0	0	0	0.95	-0.020276412	1.089090596
CGGA_D47	1048	1	high	0	0.152221588	0.098917429	0.112385675	0	0.066944655	0	0	0	0	0.051237506	0.126454313	0.06854249	0	0	0.302824306	0	0	0.020472039	0	0	0	0.007	0.226172061	1.003887894
CGGA_D52	3529	0	low	0	0.097694426	0.043274493	0.052475053	0.115977598	0	0	0.130398631	0	0	0	0.091713429	0.060830064	0	0	0.29380219	0	0.029807451	0.084026665	0	0	0	0.988	-0.045370084	1.09529474
CGGA_277	4739	0	high	0.062437696	0.071147816	0	0.082646687	0.011844069	0	0	0.187417829	0	0	0	0.18114448	0.083541313	0	0	0.269954462	0	0	0.049865648	0	0	0	0.959	-0.024170365	1.114928201
CGGA_J023	1028	1	high	0.114947662	0	0.02101134	0.065961301	0.044405929	0	0	0.122301126	0	0	0	0.1056638	0.001842464	0	0.009678504	0.425774901	0.051066861	0	0.037346112	0	0	0	0.983	-0.041986442	1.110454925
CGGA_1004	899	1	high	0	0.144507772	0.053562383	0.188986355	0	0.024761211	0	0.026306339	0.06086964	0	0	0.043273354	0.015898697	0	0.013827912	0.350473396	0.025943611	0	0.028038237	0	0.016567077	0.006984016	0	0.373343611	0.928521095
CGGA_1071	3252	1	high	0	0.115746542	0.045562745	0.0239707	0	0	0	0.085262335	0.04325536	0.043178967	0	0.038715036	0.025414949	0.058085904	0.004474162	0.304331472	0	0	0	0.150727276	0	0.061274552	0.067	0.144669285	1.031356483
CGGA_1246	2972	0	low	0	0.158949699	0.072844948	0.082142269	0.044518468	0	0	0.04251006	0.018879671	0	0.064460154	0	0.022716618	0	0.024265404	0.324052424	0.123266946	0	0	0.021393339	0	0	0.025	0.193688292	1.005354554
CGGA_243	2977	0	low	0.096679587	0	0	0	0.074264373	0.016580801	0	0.074228889	0	0	0.046620514	0.085510606	0.050985015	0	0	0.393723504	0.021683828	0	0	0.139722882	0	0	0.494	0.056659957	1.076317321
CGGA_247	609	1	high	0	0	0.027135624	0.049693709	0.102119953	0	0	0.127799511	0	0	0.041455822	0.044833947	0.012997363	0	0.02433221	0.348535254	0.100957114	0	0	0.120139494	0	0	0.803	0.012594884	1.082897083
CGGA_738	4132	0	high	0	0.115793754	0.052873655	0.129825496	0	0	0	0.012763311	0	0	0	0.050568871	0.143987417	0	0.062132379	0.37050482	0	0	0.018703073	0.015455052	0.027392172	0	0.005	0.253694883	0.982833724
CGGA_1002	305	1	high	0	0.180200061	0.109707253	0.047146916	0	0.028233625	0	0.073767529	0	0	0	0.079349905	0.130461881	0	0.009254665	0.24307691	0.013336961	0	0	0.085464294	0	0	0.118	0.125126489	1.04128779
CGGA_1003	3817	0	low	0	0.012110825	0	0.013142262	0.082604952	0	0	0.193618848	0	0	0	0.133227257	0.152957936	0	0	0.358449408	0	0	0	0.04096508	0.012923432	0	0.979	-0.037418043	1.117680487
CGGA_1010	246	1	low	0.051037415	0	0	0	0	0.31480546	0	0	0	0	0	0.099328892	0.073014384	0	0	0.431236566	0.030577284	0	0	0	0	0	0.983	-0.041115358	1.119448933
CGGA_1014	263	1	high	0.020862448	0.008085228	0	0.012594699	0	0.015442864	0	0.191790681	0	0	0	0.1053921	0.14236779	0	0.034368662	0.352204855	0	0	0	0.116890673	0	0	0.238	0.096081642	1.058185978
CGGA_103	1188	1	low	0	0.009839859	0	0	0.030791681	0.023383255	0	0.132451825	0	0	0	0.084254911	0.071893275	0	0	0.449429775	0.04951044	0	0.119818081	0	0	0.028626899	0.812	0.010073671	1.088201836
CGGA_1030	3664	0	low	0	0.110008821	0	0.157640799	0	0	0	0.153705893	0	0	0.007656024	0.128560701	0.078764004	0	0	0.190557285	0.012645946	0	0	0.160460527	0	0	0.995	-0.058912684	1.133910949
CGGA_1032	643	1	high	0.065262545	0	0.069974653	0.103833305	0	0.065885797	0	0.020561308	0	0	0	0.055123803	0	0.108255368	0.003969335	0.458594598	0	0	0.048539287	0	0	0	0.009	0.217656946	1.005983647
CGGA_1033	1322	0	high	0	0.19730143	0	0.10975805	0	0.014942905	0	0.056140788	0.037102149	0	0	0.128010763	0.094916203	0	0	0.174500552	0	0	0	0.18732716	0	0	0.989	-0.047637526	1.130388351
CGGA_1037	780	0	low	0	0.155273933	0.071490032	0.065000452	0.068656921	0	0	0.077623784	0	0	0.041157359	0.124530994	0.16232895	0	0	0.233937576	0	0	0	0	0	0	0.696	0.030553796	1.085514222
CGGA_1048	703	0	high	0	0.085731707	0.03079176	0.114601164	0	0.037571239	0	0.02703647	0	0	0	0.070243729	0.05578615	0	0.013757155	0.404138166	0.045882363	0	0	0.114460095	0	0	0.04	0.171973928	1.02137467
CGGA_1051	838	1	high	0	0.248334187	0.066255944	0.024379612	0.087596234	0	0	0.086241312	0	0	0	0.062514083	0.077687349	0	0	0.339654787	0	0	0	0.007336493	0	0	0.822	0.008408577	1.09749676
CGGA_1055	1611	1	low	0	0.048441041	0	0.033177901	0.018626899	0.017287748	0	0.015561638	0	0	0.01951533	0.012122308	0.169720093	0	0.005882063	0.59692195	0	0	0.062743029	0	0	0	0.007	0.228404828	1.015032621
CGGA_1057	1549	1	high	0	0.110651436	0.071318961	0.119314308	0	0	0	0.021706175	0	0.038470205	0	0.08207179	0	0.002582181	0.019728265	0.529686964	0	0	0	0.004469715	0	0	0	0.406343081	0.916106707
CGGA_1065	3412	0	low	0	0.04521865	0	0.184953248	0	0	0	0.113701361	0	0	0.046493549	0.072409722	0.076938378	0	0	0.335472689	0.058761256	0	0	0.066051146	0	0	0.917	-0.012381355	1.100852784
CGGA_1066	723	1	high	0.000815235	0.023302597	0	0	0	0.098946496	0	0.030750879	0	0	0	0.050399073	0.243122844	0	0.009775569	0.464911143	0.004187403	0	0.041273288	0	0.002274734	0.030240739	0.017	0.201574752	1.020756762
CGGA_1087	701	0	low	0	0.03373296	0	0.087763637	0.02347905	0.002625767	0	0.138956104	0	0	0.124370794	0.02795422	0.061345732	0	0	0.499771735	0	0	0	0	0	0	0.988	-0.044836143	1.12722248
CGGA_1097	1378	1	high	0.016164554	0.009722872	0	0	0.0037705	0.136179497	0	0.018309194	0.027996449	0	0.071305147	0.049320865	0.043212101	0	0	0.54925325	0	0	0.074765571	0	0	0	0.18	0.108231412	1.058205298
CGGA_1100	3314	0	low	0	0.153291603	0.046201579	0	0	0.577246353	0	0	0.011761053	0	0.136394211	0	0.026749657	0	0.009507602	0.038847942	0	0	0	0	0	0	0.975	-0.034426256	1.162849845
CGGA_1101	214	1	low	0	0.134864153	0.093632422	0	0	0.340916504	0	0.074284606	0.039048754	0	0.207495462	0.004616975	0.015109927	0.046077222	0.004005588	0.008846515	0	0	0.031101872	0	0	0	0.995	-0.058091816	1.156385819
CGGA_1108	684	1	high	0.056643245	0	0.025408512	0.134736873	0	0.034389178	0	0.072988366	0	0	0	0.097560567	0.08576027	0	0.025397544	0.386025227	0	0	0	0.067916133	0	0.013174084	0.003	0.288254022	0.969715865
CGGA_1111	2696	1	high	0	0.033642075	0.006859006	0.062513294	0	0.017245303	0	0.023248525	0.065295559	0	0.002849899	0.017141921	0	0.262060151	0	0.466350763	0	0.005277072	0	0.03595694	0	0.001559493	0	0.518630171	0.855421364
CGGA_112	1534	1	low	0	0.061839095	0.00536008	0	0.07700062	0	0	0.064211829	0	0	0	0.091047853	0.118394241	0	0	0.472984895	0	0	0	0.094987707	0	0.01417368	0.119	0.124685067	1.051418806
CGGA_1120	422	1	high	0	0.121020274	0.001691312	0	0.114097331	0	0	0.17390021	0	0	0.043388431	0.029058254	0.014900947	0	0	0.335992002	0	0	0	0.165951239	0	0	0.975	-0.034085088	1.106713205
CGGA_1126	784	1	high	0	0.13170295	0.064378316	0.04580498	0	0.075924594	0	0.027067821	0.033280098	0	0.122026481	0	0.03784606	0	0.028259491	0.405928702	0	0	0	0.027780506	0	0	0.079	0.141049302	1.031468709
CGGA_1127	2630	1	high	0	0.145740289	0.037710141	0.021728006	0.119578444	0	0	0.02682885	0.024972086	0	0.056289815	0.025922155	0.034390363	0	0	0.427864159	0	0	0.078975692	0	0	0	0.053	0.159259966	1.02137918
CGGA_1131	3251	0	low	0	0.09325573	0.018294374	0	0.1320197	0	0	0.0913507	0	0	0.018279533	0.077189944	0.11299206	0	0	0.410510895	0	0	0	0.046107066	0	0	0.746	0.021914947	1.083186706
CGGA_1137	3237	0	high	0.094534681	0	0.048650917	0.030046513	0.085611902	0	0	0.148956536	0	0	0.010763662	0.088121327	0.012683814	0	0	0.45321107	0.010434158	0	0	0	0	0.016985421	0.675	0.033559571	1.084009633
CGGA_1141	432	1	high	0	0.11946864	0.037984535	0.043055679	0	0.025789318	0	0.103595517	0	0	0	0.078544063	0.159070508	0	0	0.172203275	0.061622851	0	0	0.198665615	0	0	0.6	0.042719376	1.073546902
CGGA_1144	2505	0	low	0	0.113238912	0.004958312	0.063962991	0	0.049142937	0	0.106291991	0	0	0	0.12607195	0.106383525	0	0.00804299	0.330402209	0	0	0	0.065610146	0.025894037	0	0.958	-0.023827214	1.103080314
CGGA_1147	3215	0	low	0	0.308294449	0.033349981	0	0.019437756	0.033163767	0	0.035981408	0	0	0.023935912	0.025004922	0.173415304	0	0	0.331944917	0	0	0	0.015471583	0	0	0.264	0.090132467	1.0694574
CGGA_1148	596	1	high	0.033883211	0	0.047872857	0.019730665	0	0.068527803	0	0.007037356	0	0	0	0.060819718	0.03592378	0	0.020509598	0.480751243	0.129005942	0	0	0.091974545	0	0.003963282	0.007	0.227657169	1.003241104
CGGA_1152	3201	0	high	0	0.085835342	0.107564269	0.122643756	0	0	0	0.037836415	0.044852062	0	0.030252239	0.023713283	0.03737062	0.010935501	0.014969606	0.431506001	0.001973506	0	0	0.050547399	0	0	0	0.376494848	0.927949715
CGGA_1155	1373	1	high	0	0.182490832	0.056983876	0.019611319	0.080179647	0	0	0	0.021316082	0	0.123686573	0	0.079133068	0	0	0.378400954	0	0	0	0.058197648	0	0	0.163	0.111467974	1.045545141
CGGA_1156	3194	0	low	0	0.047591278	0.020453095	0.086629569	0	0	0	0.057276965	0	0	0	0.064140597	0.19887923	0	0.002869138	0.290136006	0	0	0	0.208690749	0.023333372	0	0.007	0.22797783	1.001805261
CGGA_1157	727	1	high	0	0.096176718	0.010481999	0.013707305	0.059222484	0	0	0.11092446	0	0	0	0.080873533	0.190771377	0	0	0.407450403	0	0	0	0.03039172	0	0	0.396	0.071827097	1.066772675
CGGA_1158	3188	0	low	0	0.025092031	0	0	0.064375801	0	0	0.151475156	0	0	0	0.100180121	0.13641403	0	0	0.412004037	0	0	0	0.081837952	0.028620872	0	0.283	0.087153251	1.062960493
CGGA_1159	3181	0	high	0.023819032	0	0	0.012088237	0.023142953	0.00911008	0	0.041135365	0	0	0	0.047509337	0.098999465	0	0	0.319364199	0.036013221	0	0	0.388818111	0	0	0.036	0.173267181	1.061854763
CGGA_1161	3180	0	high	0	0.109360753	0.016576156	0.102195408	0.011441282	0	0	0.105974981	0	0	0	0.164576582	0.124587243	0	0	0.271503051	0	0	0	0.093784544	0	0	0.7	0.030302762	1.091629801
CGGA_1162	3174	0	high	0	0.094600652	0.082256548	0	0.03733898	0.043938324	0	0	0.059132213	0	0	0.091612528	0.080539899	0	0	0.361735615	0	0	0	0.148845241	0	0	0.187	0.105470239	1.052544555
CGGA_1169	1765	1	low	0	0.141159851	0	0.016478315	0	0.021263032	0	0.079164986	0	0	0.008534128	0.047267474	0.289799254	0	0.023401463	0.269151217	0	0	0.10378028	0	0	0	0.058	0.15127199	1.025907461
CGGA_1181	318	0	high	0	0.072493336	0.006315444	0.072539622	0	0	0	0.041109681	0	0	0.022824806	0.039198747	0.125035718	0	0.028267068	0.494237165	0	0	0.095308005	0	0	0.002670409	0.004	0.258760106	0.984558983
CGGA_1183	408	1	high	0	0.149558723	0.049525174	0.021684617	0.013130488	0.002191575	0	0.079362261	0.02413337	0	0.057388134	0.02480963	0.008491988	0.039489568	0	0.403278443	0	0	0.111792692	0	0	0.015163337	0.112	0.127295531	1.033865213
CGGA_1191	3082	0	high	0	0.05022259	0.044964084	0	0.187871326	0.110553223	0	0.052424202	0	0	0.147876015	0.009569161	0.057452476	0	0.004322174	0.316936004	0	0	0.004672656	0.01313609	0	0	0.985	-0.043773318	1.107860374
CGGA_1192	3080	0	low	0.033040949	0	0.035799909	0.137279362	0	0	0	0.050517904	0	0	0	0.079922428	0.264720134	0	0	0.211676181	0	0	0	0.08801723	0.099025903	0	0.026	0.192158915	1.01158875
CGGA_1195	476	1	high	0	0.09777632	0.018194471	0.023300309	0	0.101169138	0	0.016618165	0.106932435	0	0.120596048	0.020119126	0.05509445	0.056692898	0	0.321150265	0	0	0	0.062356375	0	0	0.398	0.071050185	1.059667424
CGGA_1198	3066	0	high	0	0.085752042	0.001776046	0	0.104141529	0	0	0.119871422	0	0	0	0.055406621	0.018409679	0	0.003918312	0.240034855	0.161648556	0	0	0.182917692	0	0.026123246	0.958	-0.023682244	1.094487653
CGGA_1204	3056	0	low	0	0	0	0.055081426	0.048588616	0	0	0.103483683	0	0	0	0.128213861	0.068144969	0	0	0.254850046	0	0	0	0.324585812	0.017051587	0	0.485	0.059079838	1.112861311
CGGA_1205	929	1	high	0.044830238	0	0.042439071	0.0558797	0.174663724	0	0	0.100595683	0	0	0.059355085	0.051455047	0.027644511	0	0	0.441838705	0.001298234	0	0	0	0	0	0.481	0.059777314	1.072657741
CGGA_1207	3049	0	low	0	0.189102856	0.013659051	0.092546769	0.023353791	0	0	0.06659597	0	0	0.025028428	0.082086017	0.09518963	0	0	0.407667136	0	0	0.004770352	0	0	0	0.616	0.040621218	1.081019901
CGGA_1211	3042	0	low	0	0.040865331	0.010302372	0	0	0.061499527	0	0.082038615	0	0	0	0.053868018	0.028753251	0	0	0.146615374	0.071778934	0	0	0.447781972	0.056496606	0	0.002	0.308282018	0.989559302
CGGA_1212	2292	1	low	0	0.107306493	0.031149576	0.028834782	0.006594817	0.075878243	0	0	0	0	0.103852272	0.015783755	0.073522303	0	0.003766342	0.4677461	0	0	0	0.061103714	0	0.024461603	0.149	0.114346425	1.049262376
CGGA_1223	682	1	high	0.05169253	0	0	0.120655182	0.006835619	0	0	0.194884242	0	0	0	0.109735034	0.008404618	0	0.087560863	0.3589331	0	0.042997508	0.018301306	0	0	0	0.624	0.039596247	1.084492923
CGGA_1226	670	1	high	0	0.086734411	0	0	0.01090571	0.047571409	0	0.024604391	0	0	0	0.030240569	0.212091304	0	0	0.43060654	0	0.004519087	0.152726579	0	0	0	0.037	0.17267102	1.023760846
CGGA_1228	2626	0	low	0	0.16506619	0.028906221	0.098848077	0	0	0	0.033788472	0	0	0	0.075987832	0.114091914	0	0	0.421377273	0.042204914	0	0.019729107	0	0	0	0.03	0.18413546	1.017764134
CGGA_1232	2067	1	low	0.073646824	0	0	0.07949523	0	0.00097229	0	0.074747361	0	0	0	0.106669603	0.262848276	0	0.000759757	0.359904609	0	0	0	0.04095605	0	0	0.058	0.151307052	1.038423788
CGGA_1235	3004	0	high	0	0.096002843	0.032151799	0.017669294	0.015743283	0.043657738	0	0.007320994	0.010301071	0	0.001517879	0.065462047	0.19279912	0	0.000188918	0.296355602	0	0	0	0.215107673	0	0.005721738	0.005	0.251369378	0.991968769
CGGA_1238	2996	0	high	0	0.137136299	0.038005747	0.08788988	0.030079721	0	0	0	0	0	0.041929279	0.001537398	0.130480298	0	0.002856764	0.441590254	0	0	0.088494359	0	0	0	0.027	0.186750876	1.013290408
CGGA_1239	2997	0	low	0.040514268	0	0	0.188928059	0	0	0	0.072380125	0	0	0.003343856	0.105778397	0.179590543	0	0	0.309766356	0	0	0	0.099698397	0	0	0.555	0.049158848	1.081084674
CGGA_1264	2929	0	high	0.058892516	0	0	0.001192079	0.018138999	0.02375436	0	0.076491787	0	0	0.069475585	0.023660996	0.163067988	0	0	0.429982661	0.011008256	0	0	0.124334773	0	0	0.089	0.134183136	1.043873919
CGGA_1269	2923	0	low	0	0.055003469	0.020490136	0.04918523	0	0	0	0.167901068	0	0	0	0.114628726	0.117648003	0	0.028494116	0.25152283	0	0	0	0.195126423	0	0	0.341	0.078584776	1.068187217
CGGA_1286	2906	0	high	0.000770425	0	0.015435539	0.197127952	0.04089623	0	0	0.10863952	0	0	0.010756506	0.108322383	0.167557716	0	0	0.330299264	0	0	0	0.020194464	0	0	0.26	0.091096519	1.064764324
CGGA_1291	2422	0	high	0	0.149012339	0.159523634	0.07791408	0.072417662	0	0	0.034703023	0.01103011	0	0.028242869	0.063332031	0.02692293	0	0.017882578	0.355107057	0	0	0	0.003911686	0	0	0.141	0.116634404	1.05238854
CGGA_1300	1793	1	low	0.069703111	0	0	0.034183551	0	0.007446304	0	0.083268511	0	0	0	0.068249762	0.24379807	0	0	0.384837773	0	0	0	0.108224023	0.000288894	0	0.017	0.201634678	1.015755215
CGGA_1303	2861	0	high	0.049287692	0	0	0	0.052846959	0.033424324	0	0.201045541	0	0	0.028855514	0.067681868	0.11617785	0	0	0.140941613	0.05189928	0	0	0.257839361	0	0	0.998	-0.066392219	1.132861228
CGGA_1305	2702	1	low	0	0.100155558	0.034213382	0.069448587	0.022296455	0	0	0.024608334	0.00223299	0	0	0.080490302	0.103180167	0	0	0.2887139	0	0.001777156	0	0.252029389	0.020853781	0	0.005	0.240328731	0.99938129
CGGA_1309	964	0	low	0	0.198630754	0.081322938	0.045982747	0.11424611	0	0	0.028059363	0.014865929	0	0.012374827	0.049470728	0.050910517	0	0.011848339	0.309592105	0.024485007	0	0.058210636	0	0	0	0.102	0.131479854	1.033806688
CGGA_1317	2864	0	low	0.119088107	0	0	0.113298714	0.122729808	0.047475031	0	0.091776518	0	0	0.017501717	0.107213276	0.015814932	0.044632296	0	0.292719037	0	0	0	0.027750564	0	0	0.999	-0.085084721	1.139606986
CGGA_1318	1497	0	high	0	0.079683761	0.115605075	0.165026673	0	0	0	0.076632583	0.017390615	0	0.000436673	0.027912606	0.019390625	0	0	0.460448998	0	0.003963722	0	0.02845926	0	0.005049408	0.001	0.329875111	0.951318104
CGGA_1319	2861	0	low	0	0.156579597	0.028619679	0.002062614	0.043389432	0	0	0.070997135	0	0	0	0.108501926	0.194753488	0	0.015554008	0.25539896	0	0	0.124143161	0	0	0	0.667	0.034793357	1.067115322
CGGA_1321	702	1	high	0	0.058213863	0.006383484	0.063443938	0.005894761	0.055163702	0	0.075116486	0	0	0.082679727	0.062111952	0.043235708	0	0	0.547756381	0	0	0	0	0	0	0.237	0.096203162	1.068992067
CGGA_1334	146	1	high	0	0.029820421	0.064201601	0.072004817	0	0	0	0.124084086	0	0	0	0.073165904	0.012998199	0	0.020082899	0.315466573	0.114716192	0	0	0.146984233	0.026475074	0	0.278	0.087646273	1.051502126
CGGA_1335	2839	0	low	0.01183633	0.002474691	0	0.070230929	0	0.043042719	0	0.095372353	0	0	0	0.078550539	0.179271238	0	0	0.296654212	0	0	0	0.222566988	0	0	0.226	0.098756256	1.065457852
CGGA_1339	2832	0	low	0.007317467	0.025022991	0	0.103884917	0	0.034326297	0	0.060213724	0	0	0.057248407	0.068880372	0.036782557	0	0.047761577	0.42406111	0.021403712	0	0.113096869	0	0	0	0.811	0.010596744	1.085501181
CGGA_1345	2825	0	high	0	0.088136573	0.078265354	0.018888569	0	0.009007418	0	0.032025155	0	0.00389679	0	0.080485927	0.103794066	0	0.021345017	0.441688728	0.086211598	0	0.036254805	0	0	0	0	0.348006601	0.942665095
CGGA_135	1924	1	high	0.070242696	0	0.055089607	0.066332598	0	0.141016093	0.0052507	0.011456453	0	0	0	0.035547436	0.080298286	0	0.008264586	0.392570715	0.020633199	0.001281257	0	0.057912815	0.031543451	0.022560109	0.016	0.203808171	1.002746458
CGGA_1350	2819	0	low	0.044541448	0	0	0	0.009575845	0.272771273	0	0.054792361	0.068306153	0	0.038489857	0.092292821	0.117133416	0.126843675	0	0	0	0	0.17525315	0	0	0	0.992	-0.051122071	1.112300698
CGGA_1361	2804	0	low	0	0.087936526	0	0.05386751	0.022865214	0	0	0.028740166	0	0	0	0.026111923	0.120574616	0	0.006346431	0.533613041	0.078597368	0	0.041347205	0	0	0	0.047	0.165987387	1.035960422
CGGA_1362	2804	0	low	0.008866761	0.049392532	0	0.08089662	0	0.107363421	0	0.00389918	0	0	0	0.038196396	0.272128352	0	0.01998694	0.313465119	0	0	0.105804679	0	0	0	0.012	0.210855757	1.001279619
CGGA_1368	2797	0	low	0	0.160957264	0.062442346	0.11382981	0.056256313	0	0	0.051737215	0	0	0	0.165311989	0.101301469	0	0	0.179742735	0.027019161	0	0	0.026926963	0	0.054474735	0.999	-0.074431653	1.134526936
CGGA_1369	360	0	low	0	0.154607809	0.046985168	0.001425506	0.015895016	0.057131195	0	0.054617625	0	0	0.035785654	0.069542943	0.105392224	0	0	0.384147725	0	0	0.057129853	0.011754751	0	0.005584531	0.069	0.14367227	1.029163262
CGGA_1377	2780	0	low	0	0.022627031	0	0	0.016476143	0.044480507	0	0.057718406	0	0	0	0.045026068	0.255140131	0	0.010036965	0.41608362	0	0	0	0.13241113	0	0	0.015	0.204013162	1.019924065
CGGA_1386	2770	0	high	0	0.064932643	0.021292887	0.011443571	0	0.106929878	0	0	0.031764309	0	0.058738793	0.05325566	0.193712907	0	0.03736023	0.402096445	0	0	0	0.018472677	0	0	0.034	0.177131708	1.020380978
CGGA_1389	1669	1	low	0	0.170321774	0.122625609	0.149086907	0.003275148	0	0	0.065536382	0	0	0.024621815	0.043707868	0.143100981	0	0	0.218311528	0	0	0	0.059411986	0	0	0.064	0.146343846	1.033048068
CGGA_1401	1680	1	low	0	0.03801619	0	0.004849012	0	0.044100254	0	0.051126128	0	0	0	0.051041568	0.180679248	0	0	0.26635023	0	0	0	0.363258084	0.000579287	0	0.006	0.231187502	1.023165087
CGGA_1404	2741	0	low	0	0.074147629	0	0.074572007	0	0.013711227	0	0.064372494	0	0	0.015672908	0.047001609	0.158899787	0	0.022280448	0.365427057	0.045101857	0	0.118812978	0	0	0	0.083	0.139088746	1.026657181
CGGA_1407	2728	0	high	0	0.178780214	0.085289254	0.016829311	0.119180294	0	0	0.012344959	0.07867269	0	0.003977875	0.072217655	0.058253169	0.035024893	0.007165527	0.217098807	0	0	0.115165351	0	0	0	0.328	0.080244984	1.049963775
CGGA_1413	2720	0	low	0	0.065655971	0.015215345	0	0.099856745	0	0	0.010264188	0	0	0	0.051907839	0.017157318	0	0	0.142007821	0	0	0	0.549855909	0.048078865	0	0.004	0.264103406	1.046346331
CGGA_1416	1933	1	high	0	0.137595642	0.027623352	0.11107916	0	0.011177474	0	0.011313857	0	0	0.041929891	0.089384545	0.089548057	0.013406158	0.003841364	0.342366205	0	0	0	0.120734294	0	0	0.064	0.146649537	1.03649435
CGGA_1417	2713	0	low	0	0	0.008294243	0.044716028	0.043541694	0.032149372	0	0	0	0	0	0.078803653	0.072880908	0	0.010609223	0.492425032	0	0	0.127352235	0	0	0.089227611	0.591	0.043745415	1.085703548
CGGA_1421	2699	0	high	0.025086081	0	0.035591868	0.206908719	0	0	0	0.087702839	0	0	0	0.099611765	0.23960954	0	0	0.202134074	0	0	0	0.103355115	0	0	0.409	0.069429206	1.069396383
CGGA_1424	2692	0	high	0	0	0.018150528	0	0.296459981	0	0	0.045803111	0.042870461	0	0	0.119671443	0.019850396	0.026043976	0	0.257844427	0	0	0	0.173305677	0	0	0.957	-0.023454976	1.121741243
CGGA_1427	339	0	low	0	0.176174697	0.026032247	0.053816657	0	0.065335471	0	0	0.081793629	0	0.025529661	0.044800072	0.023125208	0	0.000713701	0.379120129	0	0	0.107399243	0	0.016159285	0	0.223	0.09922965	1.043694917
CGGA_1431	2048	1	low	0	0.125783262	0.033709604	0.036102465	0.03002889	0.013492414	0	0	0.028538696	0	0.016991434	0.076795576	0.163193849	0	0	0.390264044	0	0	0	0.077212931	0	0.007886835	0.026	0.191193345	1.015218275
CGGA_1435	1657	1	high	0	0.019908698	0.076598438	0.159264031	0	0	0	0.032613411	0	0	0	0.07733652	0.193462349	0	0	0.389105486	0.006223767	0	0	0.042009596	0.003477702	0	0.027	0.189293442	1.015542422
CGGA_1440	2670	0	low	0	0.088438864	0	0.013666546	0.013037787	0.061326256	0	0.085011834	0	0	0.026472971	0.044356478	0.128500763	0	0.00905207	0.448307238	0.035232055	0	0.046597139	0	0	0	0.276	0.087840681	1.055968204
CGGA_1446	2664	0	low	0	0.040255511	0.005871787	0	0.033991791	0.019458393	0	0.160350172	0	0	0	0.105080945	0.017999873	0	0	0.284238546	0	0	0	0.332752982	0	0	0.789	0.014524369	1.129520098
CGGA_1454	2655	0	high	0	0	0	0.168378301	0	0	0	0.116212703	0	0	0	0.135001472	0.035698546	0	0	0.420942542	0.01280188	0	0	0.110964555	0	0	0.998	-0.065200668	1.145620715
CGGA_1455	2655	0	low	0.017675738	0	0	0	0	0.432004909	0	0	0.068248766	0	0.048144052	0.053964493	0.126166465	0.11286587	0	0	0	0	0.137160142	0	0	0.003769565	0.998	-0.065140203	1.130005638
CGGA_1463	2633	0	low	0	0.145459362	0.04844953	0.00260921	0	0.132229101	0	0	0	0	0.049554329	0	0.03189407	0	0	0.309663017	0.092423033	0	0.141362454	0	0.001203008	0.045152885	0.572	0.046533007	1.055581731
CGGA_1469	2626	0	low	0	0.035689798	0.010864514	0	0.210785589	0	0	0.121310051	0	0	0	0.139513787	0.049200501	0	0	0.283576703	0.096125168	0	0	0.052933889	0	0	0.996	-0.060023775	1.118998277
CGGA_1471	2623	0	low	0.046958109	0	0.015920777	0.053559348	0	0.003167932	0	0.031705603	0	0	0.010305357	0.026314957	0.206119179	0	0	0.546062906	0	0	0.059885833	0	0	0	0.003	0.279468987	0.985191602
CGGA_1474	333	0	high	0	0	0.05090616	0.006050955	0.09042908	0	0	0.082143796	0	0	0	0.09645828	0.048218695	0	0.006205907	0.402315578	0.049220436	0	0	0.140994067	0	0.027057046	0.45	0.064146492	1.071586536
CGGA_1477	1194	1	high	0	0.089870879	0.045243331	0	0.018315364	0.038785289	0	0.006810982	0	0	0.049168627	0.045470459	0.209608107	0	0	0.400932374	0	0.002674419	0.093120168	0	0	0	0.014	0.206541493	1.005799579
CGGA_1482	2592	0	high	0	0.074307856	0.021818987	0.138878489	0	0	0	0	0.000544853	0	0	0.085563635	0.180356973	0	0.014611796	0.453037714	0	0	0.025174839	0	0	0.00570486	0.006	0.235712408	0.99839965
CGGA_1488	2586	0	low	0	0.052538788	0.004513817	0.017356558	0	0.119908901	0	0	0.077693542	0	0.087964098	0.008508809	0.080831047	0	0	0.244271194	0	0	0.171379358	0	0.046093824	0.088940063	0.525	0.052896201	1.053633467
CGGA_1497	1178	1	low	0	0.101420666	0	0.02774734	0.155983476	0	0	0.047604761	0	0	0.002536128	0.049561561	0.185958792	0	0	0.352846802	0	0	0.076340474	0	0	0	0.966	-0.027791093	1.095609832
CGGA_1502	2565	0	high	0	0.071910264	0.096129324	0.087200353	0	0.011639517	0	0.044080333	0	0	0.044757638	0.037006959	0.061563548	0	0.047968088	0.478794146	0	0	0	0.01894983	0	0	0.004	0.271601308	0.978847643
CGGA_1504	2558	0	high	0	0.096429417	0.131666376	0.130672767	0	0.01680824	0	0.017908445	0.015899215	0	0.078631306	0.007055026	0.104302745	0	0.013615098	0.345212261	0	0	0.040898713	0	0	0.000900389	0.002	0.303687333	0.960150664
CGGA_1508	1049	1	high	0	0.042539428	0.001129017	0.074383888	0	0	0	0.05639635	0	0	0	0.08714857	0.278086031	0	0.03338157	0.345709799	0	0	0	0.081225347	0	0	0.005	0.25304366	0.991351962
CGGA_1514	76	1	high	0.047700753	0	0	0	0.009964238	0.034594855	0	0.089939053	0	0	0.002430292	0.034297484	0	0.208219641	0	0.335743175	0	0	0	0.237110509	0	0	0.057	0.154874181	1.058800997
CGGA_1516	2530	0	low	0.01766279	0	0	0.046908521	0.033772903	0	0	0.121373281	0	0	0	0.114991981	0.172062004	0	0	0.308234463	0	0	0	0.184994057	0	0	0.333	0.079540857	1.074015677
CGGA_1517	2530	0	low	0	0.055220817	0	0.123530827	0.011017149	0	0	0.086704474	0	0	0.03957703	0.075174339	0.167159618	0	0	0.417482725	0.011137125	0	0.012995896	0	0	0	0.575	0.046287473	1.080292301
CGGA_1518	411	1	high	0	0.044945226	0	0.021447858	0.053673861	0	0	0.168391581	0	0	0.052118803	0.061467966	0	0.123577522	0	0.392483246	0	0	0.081893937	0	0	0	0.819	0.009017628	1.092789708
CGGA_1523	2508	0	low	0	0.078246296	0.025397808	0.093402188	0	0.036035584	0	0.076111707	0	0	0	0.027356085	0.137815212	0	0.052756887	0.423212261	0	0	0.049665971	0	0	0	0.142	0.115930484	1.040908607
CGGA_1525	1686	1	high	0	0.156175345	0.046485689	0.068387623	0.072005473	0	0	0.016328876	0.094064921	0	0	0.097757792	0	0	0.001999823	0.355885912	0.014543627	0	0.076364918	0	0	0	0.143	0.115538031	1.041435599
CGGA_1526	2502	0	high	0	0.03778465	0	0	0	0.140061077	0	0.045554149	0	0	0.012279499	0.067632058	0.06320074	0	0	0.531054309	0	0	0	0.052942834	0.019135445	0.030355241	0.035	0.175247941	1.03006057
CGGA_1527	1714	1	low	0.039424913	0	0	0.04224245	0	0.007347536	0	0.081558893	0	0	0.008145533	0.060386247	0.173860506	0	0.008367892	0.360656162	0	0	0	0.218009869	0	0	0.007	0.227143567	1.007169737
CGGA_1528	2497	0	low	0.008709985	0.025737869	0	0.082596872	0	0	0	0.067746287	0	0	0	0.067923639	0.217669011	0	0.034145963	0.432364329	0.050706396	0	0	0.012399649	0	0	0.031	0.18278662	1.024317743
CGGA_1530	2497	0	high	0	0	0.010826377	0.068602329	0.14606002	0	0	0	0.088316925	0	0.037787149	0.04560238	0.015295857	0	0	0.454551041	0.109602188	0	0	0	0	0.023355735	0.204	0.102565984	1.056240003
CGGA_1536	840	1	low	0	0.009022986	0.006833154	0.007638041	0.020862959	0.079759982	0	0	0	0	0.022731999	0.020419994	0.145794239	0	0	0.585940542	0.006267209	0	0	0.045192537	0	0.049536358	0	0.346799308	0.954687071
CGGA_1544	208	1	low	0	0.100438833	0.020804304	0.019215203	0.042807652	0.035608526	0	0.021564225	0.000584001	0	0	0.080773895	0.059597913	0	0	0.480706026	0	0	0	0.128741553	0.009157868	0	0.399	0.070675138	1.075583322
CGGA_1552	2432	0	low	0	0.095015841	0.010549606	0.062259505	0.017496529	0	0	0.131065718	0	0	0.055130509	0.013602761	0.117920628	0	0.007044706	0.348004621	0.016194744	0	0	0.125714832	0	0	0.288	0.08648491	1.051255533
CGGA_1557	2427	0	high	0	0.128347905	0.070986423	0.114689465	0.001364832	0	0	0.089951882	0	0	0	0.092940881	0.040116116	0	0	0.341706281	0	0	0	0.119896216	0	0	0.341	0.078575171	1.062917258
CGGA_1562	2032	1	low	0	0.019845966	0.006145824	0.038307409	0	0.008473507	0	0.210173484	0	0	0	0.104293462	0.069590538	0	0	0.257183327	0	0	0	0.285986483	0	0	0.105	0.130303419	1.06274194
CGGA_1563	2423	0	high	0.025505987	0.040614755	0.150467765	0.178692203	0	0.075128377	0	0.031398738	0	0	0	0.028908082	0.04741995	0	0	0.317729409	0.01845054	0.001114218	0.05107542	0.026039044	0.007455513	0	0	0.434772849	0.89990329
CGGA_1565	1417	0	high	0	0.035285173	0.004746643	0.067284822	0	0	0	0.020544942	0	0	0.0276549	0.046730863	0.23004887	0	0.038870151	0.411627835	0.042752838	0	0.016806578	0.057646385	0	0	0.003	0.280324825	0.978290262
CGGA_1566	2420	0	high	0	0.028742265	0.015808975	0.149739121	0.037988557	0	0	0.133901773	0	0	0.020167159	0.135898045	0.03662929	0	0	0.344157634	0	0	0	0.096967181	0	0	0.603	0.04224978	1.092050093
CGGA_1567	840	1	high	0	0.101094963	0.04951693	0.191199935	0	0.051007702	0	0.068289419	0.014013099	0	0.030307542	0.08484408	0.134043599	0	0.043844098	0.199777521	0	0	0.032061113	0	0	0	0.008	0.220058435	0.99834592
CGGA_1568	345	0	high	0	0.056774364	0.131243656	0.138646993	0	0	0	0.035267989	0	0	0	0.1104835	0.219545422	0	0	0.283647555	0	0	0.024390521	0	0	0	0.052	0.159820109	1.027574085
CGGA_1569	1406	0	high	0	0.104366469	0.011244462	0.083122215	0.091727413	0	0	0.002034541	0	0	0	0.094440733	0.197951664	0	0.017675818	0.307756374	0	0	0.08968031	0	0	0	0.291	0.086188155	1.049674539
CGGA_1579	2398	0	low	0	0.064162021	0	0.144332681	0.081309189	0	0	0.136628837	0	0	0.049018344	0.078312402	0.130332836	0	0	0.167668899	0	0	0	0.14823479	0	0	0.974	-0.033794965	1.116103952
CGGA_1580	1581	1	low	0	0.017022867	0.046602696	0.078090448	0.001546084	0	0	0.036153203	0	0	0	0.049653644	0.154961672	0	0.001307476	0.453691742	0.005211296	0	0	0.151363701	0.004395171	0	0.004	0.271862479	0.984119614
CGGA_1583	1606	1	low	0	0.03300142	0.106855288	0.011572895	0.049374406	0	0	0.089445453	0	0	0	0.105387362	0.102734397	0	0.015100509	0.406939356	0	0	0	0.079588913	0	0	0.325	0.080932687	1.061373063
CGGA_1587	750	1	high	0	0.057035199	0.036163631	0.11173544	0	0	0	0.031415995	0	0	0	0.065099237	0.199373625	0	0.021436079	0.379989097	0	0	0.079298709	0	0.018452988	0	0.002	0.314258317	0.955636143
CGGA_1588	2003	0	high	0	0.079539488	0.084199405	0.135614989	0.028048072	0.025155647	0	0.042949301	0	0	0	0.093734847	0.119002853	0	0.004661407	0.304928092	0.025299796	0	0.047491874	0	0	0.009374231	0.002	0.307371466	0.957207659
CGGA_1598	564	1	high	0	0.058606759	0	0.053667894	0.016036938	0	0	0.048892167	0	0	0	0.067743523	0.079056749	0.061169271	0.010035548	0.574901007	0.019244288	0	0	0.010645855	0	0	0.003	0.292317284	0.981621109
CGGA_1606	471	1	high	0	0.071792194	0.02991026	0.046221211	0.058908491	0	0	0.012000043	0	0	0	0.03698759	0	0	0.041615136	0.629727427	0.005816948	0	0.058164143	0	0	0.008856558	0.027	0.190173476	1.028463452
CGGA_1617	2310	0	low	0	0.084327689	0.021520697	0.052532207	0.114228908	0	0	0.097156082	0	0	0	0.157804931	0.117968187	0	0	0.192590766	0	0	0	0.157707456	0	0.004163076	0.825	0.007850713	1.102816998
CGGA_1618	2319	0	low	0	0.099067854	0.032147096	0.04047819	0.08122332	0	0	0.000186974	0.031503757	0	0.136280709	0	0.018503282	0	0	0.355622391	0	0.010287976	0.181174551	0	0.009133829	0.004390071	0.432	0.066043888	1.050211721
CGGA_1619	766	1	high	0	0.101034266	0.100377537	0.120018213	0	0	0	0.089102068	0	0	0	0.089502106	0.086223826	0	0.005484355	0.306552802	0	0	0	0.101704828	0	0	0.081	0.139986637	1.033430572
CGGA_1620	2312	0	low	0	0.061251634	0	0.055594298	0	0.02172262	0	0.071740018	0	0	0.047760525	0.045566726	0.131923659	0	0	0.336110479	0.08504056	0	0	0.14328948	0	0	0.592	0.043649695	1.074485163
CGGA_1621	2311	0	low	0	0.039501294	0.000689432	0.011443477	0.148603663	0	0	0.01220792	0.045395032	0	0.021016083	0.07016088	0.041965676	0	0	0.479545136	0	0	0.118016117	0	0	0.011455291	0.105	0.13030089	1.038373118
CGGA_1623	2307	0	high	0.011197361	0.007528675	0	0.054883994	0	0.029873809	0	0.109589746	0	0	0	0.091284086	0.193924814	0	0.041929144	0.406773447	0	0	0	0.053014924	0	0	0.338	0.07902788	1.067904751
CGGA_1627	2301	0	high	0	0.093304776	0	0.053238638	0.006234091	0	0	0.033802933	0	0	0.039192133	0.00700868	0.324295301	0	0	0.418405218	0	0	0.02451823	0	0	0	0.011	0.21276992	1.016619963
CGGA_1630	2160	0	high	0	0.089643476	0.020281313	0.050966134	0.027624066	0	0	0.043310905	0	0	0.079220914	0.024741007	0.198395602	0	0.006630276	0.33889947	0	0	0.120286839	0	0	0	0.127	0.121950924	1.033704366
CGGA_1640	2267	0	high	0	0.053686512	0	0.124887587	0	0	0	0.035299715	0.029812091	0	0.006493217	0.070433943	0.141366991	0	0	0.203530198	0.097078174	0	0	0.237411571	0	0	0.131	0.120855243	1.048837872
CGGA_1642	2266	0	high	0	0.045055653	0.008043758	0.008391462	0.159681225	0	0	0.014916115	0.061861962	0	0.091818481	0.027032264	0.092692865	0	0	0.336432147	0	0	0.13847451	0	0	0.015599559	0.337	0.079184742	1.046929882
CGGA_1645	1996	0	low	0	0.050285817	0	0.032720779	0	0.161826394	0	0	0	0	0.041517508	0.029739281	0.087623482	0	0	0.47379431	0	0	0.090529698	0	0	0.03196273	0.058	0.15243179	1.02973454
CGGA_1647	2229	0	high	0	0.076806694	0.044258879	0.057296444	0.060979628	0.010869593	0	0	0.013250188	0	0.08968452	0.060031267	0.120433983	0	0.036082895	0.367349588	0.040456983	0	0.017184013	0	0	0.005315324	0.107	0.129140057	1.036115731
CGGA_1648	1747	0	high	0	0.173635826	0.060327996	0.021924077	0.063572752	0.059885774	0	0	0	0	0.118207913	0	0.066299932	0	0.003057683	0.416806343	0	0	0.001775734	0	0	0.014505971	0.057	0.153534069	1.029883257
CGGA_1649	2225	0	high	0	0.137935781	0.084335305	0.030894376	0.091679056	0	0	0.020528033	0.043828614	0	0	0.116952135	0.10679508	0.041185555	0.01806345	0.246508248	0	0	0.052977756	0	0	0.008316611	0.104	0.130832178	1.032094037
CGGA_165	183	0	high	0	0.161627028	0.048246406	0.004475535	0.020769156	0.031278749	0	0.068510086	0.00539488	0	0.057137227	0.060163041	0.072534361	0	0.001664347	0.413630783	0	0	0	0.054568401	0	0	0.137	0.118134051	1.045190193
CGGA_1653	2217	0	high	0	0.146459807	0.049306383	0.003967812	0.033903098	0.029719137	0	0.051019777	0.014378742	0	0.060852203	0.060333464	0.126854716	0	0	0.337629336	0	0	0	0.085575525	0	0	0.233	0.097360249	1.050034358
CGGA_1655	1209	0	high	0.008625215	0	0.070215815	0.142155926	0	0	0	0.035678288	0	0	0.000578883	0.059032185	0.178338802	0	0.007469718	0.453450922	0.019531588	0	0.005850357	0.009429556	0	0.009642744	0.009	0.217968293	1.005382747
CGGA_1657	2215	0	high	0	0.062393385	0.008569498	0.012257483	0	0.091227286	0	0.094908786	0.003465146	0	0.024384318	0.146329373	0.195785946	0	0	0.256494578	0	0	0	0.104184201	0	0	0.533	0.051926883	1.080513402
CGGA_1661	2209	0	high	0	0.034683111	0.018364583	0.037228565	0.021435124	0.034947449	0	0	0.02110365	0	0.086846572	0.030922709	0.12276555	0	0	0.507786861	0	0	0	0.083915825	0	0	0.034	0.177459086	1.029224148
CGGA_1662	1493	0	high	0	0.145767556	0.010354858	0.129510154	0	0	0	0.06142392	0.014815603	0	0.047547854	0.056375466	0.061014367	0.002869259	0.01053994	0.42861413	0	0	0.031166894	0	0	0	0.273	0.08817659	1.056974387
CGGA_1664	1528	1	low	0	0.113144675	0	0.097657892	0	0.002620483	0	0.102659282	0	0	0	0.093099208	0.234157013	0	0	0.329858182	0	0	0	0.026803265	0	0	0.324	0.081124965	1.062379251
CGGA_1667	2180	0	low	0	0.072447621	0.018499088	0	0.109940219	0.018594138	0	0.024039032	0	0	0	0.114210384	0.16039296	0	0	0.203346242	0	0.001374162	0	0.167617055	0.038140505	0.071398593	0.055	0.157297352	1.032013944
CGGA_1669	139	1	high	0.062006541	0	0.012964035	0	0.018752639	0.04571096	0	0.111480882	0	0	0	0.102123729	0.056333012	0	0.046117155	0.476264232	0	0	0.068246815	0	0	0	0.46	0.062679924	1.068542179
CGGA_1671	2168	0	high	0	0.085503038	0.0146045	0.065841156	0	0	0	0.140378143	0	0	0	0.097472538	0.182613807	0	0.007562346	0.352432015	0	0	0.04979376	0.003798697	0	0	0.035	0.17348509	1.01723823
CGGA_1673	2160	0	low	0.005970858	0	0	0.160442564	0.011939725	0	0	0.184663868	0	0	0.021655159	0.060168672	0.070745435	0	0	0.484413719	0	0	0	0	0	0	0.976	-0.034838416	1.124850694
CGGA_1675	2154	0	low	0.048355094	0.016809238	0.120016139	0.144622641	0	0	0	0.09798474	0.027246601	0	0	0.054603734	0.078503365	0	0.02172509	0.277341896	0.02197447	0	0	0.073028319	0.017788673	0	0	0.412527322	0.910046417
CGGA_1679	2146	0	low	0	0.208706799	0.047586865	0	0.162468667	0	0	0.039443005	0.175453389	0	0	0.168611056	0.037266747	0.022265939	0	0.019804607	0	0	0.118392926	0	0	0	0.954	-0.022156159	1.130070935
CGGA_1680	596	1	high	0	0.150057665	0.070182173	0.08814229	0	0.027022356	0	0.009324153	0.072893804	0	0.037006243	0.029443651	0.023512162	0	0.014299181	0.471711069	0	0	0.005669031	0	0	0.000736222	0.001	0.334543556	0.94946466
CGGA_1686	745	1	high	0	0.127348754	0.014998286	0.033719169	0	0.018149892	0	0.068341254	0	0	0.004311718	0.075865787	0.121092506	0	0	0.433125736	0	0	0.103046898	0	0	0	0.187	0.105588485	1.046604398
CGGA_1689	2118	0	low	0	0.094815638	0	0.00130901	0	0.056310472	0	0.019417849	0	0	0.014684168	0.034080978	0.213302632	0	0	0.470618471	0	0	0.095460782	0	0	0	0.016	0.202689931	1.014795849
CGGA_1693	517	1	high	0.044585528	0	0	0.291351315	0	0	0	0.150546048	0	0	0	0.12910162	0.074692107	0	0	0.255539732	0.043076978	0	0	0.011106672	0	0	0.766	0.018310196	1.108505186
CGGA_1696	1205	0	high	0.171031016	0	0	0	0	0.183762506	0	0.07311119	0	0	0.004202795	0.064597038	0.022879341	0	0.036595828	0.29686076	0.012168892	0	0	0.034580521	0	0.100210114	0.412	0.068415544	1.062655831
CGGA_1700	2076	0	high	0	0.172720471	0.028755506	0.105137839	0	0.024104691	0	0	0.026785077	0	0	0.080054149	0.087510513	0	0.033405183	0.387891974	0	0	0	0.042940149	0.010694448	0	0.013	0.207366507	1.005922541
CGGA_1701	1696	0	high	0	0.112499145	0.044301755	0.044365338	0.185727633	0.005033854	0	0.022042495	0.079767844	0	0.157000786	0.009663956	0.091644592	0	0	0.222841182	0	0.005673643	0	0.019437776	0	0	0.58	0.045634245	1.07238754
CGGA_1703	1592	0	high	0	0	0.045598732	0.133810333	0	0	0	0.021922899	0	0	0	0.054303472	0.239093591	0	0.010928958	0.399451907	0	0	0.094890109	0	0	0	0.008	0.221521167	1.000447926
CGGA_1704	2064	0	high	0.032828568	0	0.028406893	0.024367653	0.056940051	0	0	0.008037186	0.006303903	0	0	0.104372203	0.280258085	0	0.003746179	0.408074091	0	0	0.04666519	0	0	0	0.012	0.209437973	1.013747445
CGGA_1714	2034	0	high	0	0.048466906	0.064765315	0.127830651	0	0	0	0.091137961	0	0	0.014515989	0.07566689	0.105528151	0	0.000310136	0.373286711	0.015915579	0	0	0.082575711	0	0	0.002	0.30040077	0.962718158
CGGA_1715	2033	0	high	0	0.044186059	0.03652579	0.147174913	0	0.005020143	0	0	0.040193642	0	0.037942099	0.035098356	0.045052151	0	0.010306495	0.570849722	0	0	0.027650632	0	0	0	0.137	0.118154624	1.056119555
CGGA_1718	1996	0	low	0	0.086511182	0.042874044	0.086521991	0.005974572	0	0	0.06131864	0	0	0.04378412	0.052936623	0.219028421	0	0	0.35223741	0	0.000381518	0.04843148	0	0	0	0.104	0.131096408	1.035647332
CGGA_1720	1994	0	low	0	0	0	0.0615065	0.015013571	0	0	0.075324026	0	0	0.002890508	0.044336881	0.148200168	0	0.023156286	0.295930211	0.004260086	0	0	0.30868717	0.020694594	0	0.46	0.062747974	1.095024144
CGGA_1721	1994	0	low	0	0.091438796	0.0254325	0.058595503	0.05994228	0	0	0.067471063	0.001319034	0	0.126235134	0.023734509	0.093191315	0	0.023559064	0.42495206	0	0	0.004128743	0	0	0	0.278	0.08774273	1.056673857
CGGA_1723	1986	0	low	0	0.108743151	0.039519009	0.1143157	0.059694326	0	0	0.063553803	0.026418653	0	0.084266369	0.000208689	0.047446011	0	0.000142395	0.411799454	0	0	0.043892438	0	0	0	0.233	0.097309348	1.047469061
CGGA_1725	1983	0	low	0	0.068662755	0.006644908	0.112864914	0	0	0	0.187935951	0	0	0.012340912	0.097942987	0.019966618	0	0.00055526	0.43225274	0.01489511	0	0	0.045937846	0	0	0.256	0.09242796	1.062322516
CGGA_1731	1976	0	high	0	0.058104735	0	0	0.036239134	0.022365008	0	0.076473127	0	0	0	0.137377177	0.129018196	0	0	0.428315321	0	0	0	0.112107301	0	0	0.033	0.179746869	1.029077199
CGGA_1737	1952	0	high	0	0.147766046	0.012880056	0.079047116	0	0.003924834	0	0.090755316	0	0	0.021126782	0.086825093	0.112075424	0	0.048206562	0.39739277	0	0	0	0	0	0	0.828	0.00712808	1.091558612
CGGA_1738	469	1	high	0	0.073366035	0	0.044040041	0	0.051905762	0	0.005667281	0.034069746	0	0	0.06957396	0.02078772	0	0.000594355	0.397329552	0	0.003809729	0.288205665	0	0.010650154	0	0.215	0.101404868	1.043922438
CGGA_1743	1361	1	low	0	0.032794377	0	0.167128049	0	0	0	0.108969267	0	0	0.012496079	0.059261777	0.137575915	0	0	0.261794525	0	0	0	0.21998001	0	0	0.805	0.012107016	1.098566427
CGGA_1745	1929	0	low	0	0.16109894	0.04757108	0	0.018091036	0.227231841	0	0.05183167	0	0	0.011821679	0.157921576	0.060478183	0	0.008073943	0.008556102	0	0	0	0.094142917	0	0.153181033	0.996	-0.061750301	1.150042056
CGGA_1747	293	1	high	0	0.071319484	0.046772951	0.085565189	0.018716956	0	0	0.002113863	0.002849849	0	0.004108121	0.026059909	0.124413048	0	0	0.59670102	0	0	0.00118516	0.020194451	0	0	0	0.392638608	0.926470484
CGGA_1791	855	1	high	0.077996447	0	0	0.058091444	0	0.138827974	0	0	0	0	0.024960805	0.066178176	0.063961163	0	0	0.471668412	0	0	0	0.087302672	0	0.011012907	0.719	0.026331314	1.091377389
CGGA_1809	343	1	high	0	0.141876818	0.01508131	0.244690318	0	0	0	0.005376858	0	0	0	0.04900635	0.020375779	0	0	0.393711985	0	0.000168661	0	0.057849774	0.071862146	0	0.194	0.103679379	1.050675138
CGGA_1829	801	0	high	0	0.096938882	0.014268704	0.068481392	0	0.049979192	0.085687174	0.086700466	0	0	0	0.115774705	0.105848048	0	0	0.34773425	0	0	0	0.028587186	0	0	0.283	0.087015264	1.056092783
CGGA_1850	750	0	low	0	0.045616978	0	0.026335144	0	0.047020908	0	0.014258027	0	0	0	0.045835982	0.271751227	0	0.004203802	0.384413852	0	0	0.160564081	0	0	0	0.012	0.209914223	1.008355103
CGGA_1854	1626	0	high	0	0.047917353	0.01418775	0.009868326	0.046758018	0.019812462	0	0	0.014784924	0	0	0.089171235	0.177549593	0	0	0.509630932	0	0.003672094	0	0.066547629	0	9.97E-05	0.003	0.291813865	0.977791349
CGGA_1862	110	1	high	0	0.06816595	0.005874697	0.053125253	0	0.041126452	0	0.124998634	0	0	0.002184541	0.090601905	0.031285394	0	0.021800059	0.47862881	0	0	0.079559153	0	0	0.002649154	0.71	0.027694777	1.081826162
CGGA_1875	1558	0	high	0	0.023835006	0.039015445	0.054593951	0	0.191412388	0	0.015348696	0.00723963	0	0	0.039429884	0.244339681	0	0	0.379623214	0	0	0	0.001391821	0.003770283	0	0.001	0.326537014	0.953213985
CGGA_1882	1531	0	high	0	0.204163795	0.103909578	0.022270778	0.013087469	0.033614409	0	0.071455971	0	0	0.024967058	0.086835562	0.049081877	0	0.003156912	0.291062077	0	0	0	0.096394512	0	0	0.128	0.121722288	1.048342859
CGGA_1902	1479	0	high	0	0.093640494	0.029009973	0.135367965	0.02095737	0	0	0	0.081214574	0	0.139943146	0	0.055049146	0	0.008958817	0.26655332	0.060513315	0	0	0.108791881	0	0	0.489	0.058229706	1.061818246
CGGA_1903	1474	0	high	0	0.10549015	0.032874826	0.075920075	0.102096266	0	0	0	0.027652303	0	0	0.065037897	0.015268423	0	0.0099869	0.270019363	0.154748256	0	0	0.140905541	0	0	0.186	0.105820511	1.041516199
CGGA_28	1103	1	high	0	0.211607687	0.034381712	0.03238467	0.041436606	0	0	0.027238215	0	0	0	0.073634518	0.147499642	0	0	0.427753251	0.000906695	0	0.000371925	0	0	0.00278508	0.225	0.098796033	1.061903707
CGGA_290	4725	0	high	0	0.020607743	0.002255442	0.059759106	0	0.120572393	0.011516282	0	0	0	0.036091015	0.013053985	0.054815983	0	3.63E-05	0.34426601	0.083074035	0	0	0.148839445	0	0.105112302	0.237	0.096228743	1.056076019
CGGA_320	3005	1	low	0	0.052950467	0	0.035310437	0	0.035267792	0	0.124179883	0	0	0	0.081780277	0.107454486	0	0.00033888	0.201224462	0.0252501	0	0	0.31231177	0	0.023931446	0.066	0.145223475	1.052276071
CGGA_42	2832	1	low	0	0.093258624	0.019594722	0.008001006	0.076930153	0	0	0.063780494	0.000182085	0	0.04314057	0.057413686	0.028630247	0	0.013051742	0.469688558	0.044054689	0	0	0.082273425	0	0	0.034	0.176934304	1.021380618
CGGA_474	2029	0	high	0	0.196573794	0.033643229	0	0.017786476	0	0	0.113994702	0	0	0.048206905	0.010192195	0.003499	0.025213604	0	0.191249349	0	0	0.298333322	0.061307424	0	0	0.098	0.13222157	1.032233268
CGGA_482	2511	1	high	0	0.078023733	0.062229231	0.092036675	0	0	0	0.052821855	0	0	0.004298081	0.052306592	0.089924789	0	0.037389523	0.431337919	0	0	0	0.072930583	0.015091404	0.011609615	0.006	0.233458889	0.99362549
CGGA_503	4410	0	low	0	0.054056977	0	0.079373928	0.002428877	0	0	0.080187769	0	0	0	0.042873023	0.173009505	0	0	0.317919628	0.001548132	0	0	0.248602162	0	0	0.235	0.09704245	1.066372983
CGGA_521	514	1	high	0	0.037943107	0.039618278	0.038060381	0	0.085588055	0	0.042969781	0	0	0	0.043262667	0.169615261	0	0.016516751	0.450868697	0	0	0.067691245	0	0	0.007865777	0.011	0.213169291	1.003123569
CGGA_583	3107	1	low	0.057904775	0	0	0	0.104156141	0	0	0.146395298	0	0	0	0.137218056	0.139063029	0	0.014633047	0.202740364	0.035455256	0	0	0.162434034	0	0	0.978	-0.036553787	1.114916872
CGGA_634	2633	1	low	0.044777216	0	0	0.029059358	0	0	0	0.209099693	0	0	0	0.079697845	0.089867694	0	0	0.144609556	0.033480725	0	0	0.345168998	0.019452987	0.004785927	0.337	0.079190271	1.091563869
CGGA_663	4210	0	low	0	0.103832113	0.009545219	0	0.073385514	0.145644913	0	0.050735816	0	0	0.119482317	0.023154762	0.069824977	0	0	0.265008479	0	0	0	0.067641787	0	0.071744102	0.925	-0.014074568	1.091317638
CGGA_705	1507	1	low	0	0.097273187	0.043771	0.081149899	0	0.046794736	0	0	0	0	0.03207496	0.02206391	0.049783069	0	0.003857574	0.442602136	0.029903996	0	0	0.105194437	0	0.045531098	0.002	0.300199598	0.964763692
CGGA_707	3299	1	low	0.061530906	0	0	0.083920408	0.033327599	0	0	0.093301572	0	0	0.032578991	0.036828178	0.113462786	0	0	0.402296921	0.041658453	0	0	0.101094187	0	0	0.583	0.04528848	1.074179084
CGGA_721	2552	1	low	0	0.058621343	0.004451439	0	0.024864697	0.060851324	0	0	0.003558922	0	0.059916507	0.010177964	0.155272434	0	0	0.307496465	0.044922193	0	0	0.225613494	0.006438386	0.037814832	0.01	0.215178822	1.008223861
CGGA_809	1252	1	low	0	0.14078426	0.013401251	0.055629862	6.90E-05	0.003080542	0	0	0	0	0.022343786	0.023610319	0.294515479	0	0	0.324262869	0	0.002584732	0.119717942	0	0	0	0.021	0.198453478	1.01157396
CGGA_852	169	1	high	0	0.033237631	0.002264442	0.042087319	0	0.110171399	0	0	0.002974139	0	0.047645536	0.050368704	0.191575413	0	0.009723374	0.418794571	0	0.002053499	0.089103973	0	0	0	0.059	0.150725598	1.030895466
CGGA_861	893	1	high	0.039681318	0	0	0.041579481	0	0.081989233	0	0	0.015798005	0	0	0.083318282	0.067914071	0	0.013036674	0.530699725	0.043840789	0	0	0.056520394	0	0.025622027	0.027	0.187936408	1.026965296
CGGA_863	2073	1	high	0.010914578	0.004876969	0	0.029650929	0.034782822	5.93E-05	0	0.062753755	0	0	0.093798896	0	0.210339126	0	0	0.412086756	0.092127437	0	0.016782007	0.031827378	0	0	0.283	0.08706712	1.063848569
CGGA_889	3943	0	high	0	0	0	0.171548469	0	0.409575362	0	0	0.04447722	0	0	0.098701998	0.058878791	0.083594712	0	0	0	0	0.133223449	0	0	0	0.995	-0.059004851	1.165010246
CGGA_890	2982	1	low	0.066581735	0	0.025695346	0.120450812	0.050338871	0	0	0.053714883	0	0	0.052002487	0.060627616	0.15587626	0	0	0.350873189	0.030064637	0	0	0.033774163	0	0	0.848	0.003492169	1.089261663
CGGA_901	929	1	low	0	0.000692829	0.015139109	0	0.044284009	0	0	0.102652036	0	0	0.024723563	0.031902922	0.157964266	0	0	0.371646247	0	0	0	0.175654661	0	0.075340359	0.084	0.138426415	1.046542526
CGGA_903	1455	1	low	0.047146425	0	0	0	0.023637891	0.037195985	0	0.016893027	0	0	0	0.013936315	0.237315702	0	0	0.548636306	0	0.00198642	0.043012715	0	0.030239214	0	0.008	0.221914444	1.020160637
CGGA_D28	860	1	low	0	0.127172089	0	0	0.045037987	0.030166938	0	0.039642107	0	0	0	0.066502981	0.328493983	0	0.009900308	0.31075259	0	0	0	0.042331017	0	0	0.328	0.0803683	1.069512181
CGGA_J73	1134	1	low	0	0.238317601	0.063106419	0.058339479	0.092069399	0	0	0.142449611	0	0	0	0.073200136	0.005088825	0	0	0.278546508	0	0	0	0.048882023	0	0	0.893	-0.005866276	1.105094669
CGGA_P103	1651	0	low	0	0.152026152	0.036337734	0	0.183592209	0.017219594	0	0.006878942	0.096674024	0	0.116357666	0.021496233	0.075759515	0	0.015125072	0.154734531	0	0	0	0.083011719	0	0.040786609	0.991	-0.050210048	1.10555989
CGGA_P108	1644	0	high	0	0.069593882	0.00982412	0	0	0.209017036	0	0.00106318	0.052339695	0	0.060151761	0.05545422	0.055298943	0.099589128	0	0.307208171	0	0.010728998	0.056634892	0	0	0.013095974	0.589	0.044446235	1.067890588
CGGA_P110	800	1	high	0.089808866	0	0.003578588	0.094201584	0.003681817	0	0	0.098330606	0	0	0	0.044923685	0.00044266	0.069420463	0.00836192	0.367942211	0	0	0	0.206863724	0	0.012443878	0.001	0.327580866	0.955796063
CGGA_P111	1638	0	low	0.017178247	0.061854914	0	0.050276791	0	0.079527149	0	0.092068233	0	0	0	0.065332761	0.062247318	0	0.086598239	0.231411332	0.142161324	0	0.035715861	0.011269059	0	0.06435877	0.19	0.104619058	1.036925977
CGGA_P113	1708	0	low	0	0.152952312	0.014929188	0	0	0.172756467	0	0	0.033449333	0	0.111648886	0.061837784	0.061009555	0	0	0.282190592	0	0	0.109225885	0	0	0	0.993	-0.054712297	1.104319492
CGGA_P115	1626	0	high	0.102883318	0	0	0.01390653	0	0.177584637	0	0.001222063	0	0	0.003622718	0.098930207	0.113550943	0	0.013291226	0.439312227	0.005258412	0	0.009702511	0	0	0.020735208	0.695	0.030711674	1.086311125
CGGA_P121	1608	0	high	0	0.187000015	0.026989261	0.001339405	0	0.035352557	0	0.032096508	0.001461075	0	0	0.110288514	0.200391826	0	0	0.218541819	0.020219361	0	0	0.166319659	0	0	0.175	0.109023836	1.055621855
CGGA_P128	1586	0	low	0	0.039160913	0	0	0.232816376	0	0	0.058429916	0	0	0.029304752	0.067528086	0.019629701	0	0	0.459624868	0	0	0	0.093505389	0	0	0.708	0.028318123	1.090245709
CGGA_P13	1938	0	low	0.053235806	0	0	0.073537542	0.03597315	0.020624768	0	0.191145306	0	0	0	0.10574078	0.025380212	0	0	0.308156659	0.05038361	0	0	0.135822168	0	0	0.947	-0.019661501	1.107542635
CGGA_P131	1596	0	low	0	0.043284559	0.001973682	0.035487428	0.217579328	0	0	0	0.041151637	0	0.04011813	0.011968278	0.045731432	0	0.028765963	0.357148541	0.08891994	0	0	0.036162004	0	0.051709077	0.253	0.09307963	1.048730916
CGGA_P132	1603	0	low	0	0.097690397	0.020566852	0.067531081	0	0.077799625	0	0.010728665	0.04766906	0	0.070209637	0.024588788	0.04881412	0	0.025887379	0.466995815	0	0	0	0	0.018448053	0.023070527	0.041	0.170323356	1.022337473
CGGA_P137	1526	0	low	0	0.020524795	0	0.059233413	0	0	0	0.064565078	0	0	0	0.031408589	0.138933606	0	0	0.232849089	0.078924003	0	0	0.372888897	0.000672531	0	0.003	0.294338955	0.985802428
CGGA_P142	1558	0	low	0	0.013562729	0	0.036247958	0	0.033632583	0	0.046074329	0	0	0	0.069609955	0.066862745	0	0	0.444155092	0.027536856	0	0	0.225759885	0	0.036557869	0.006	0.234289572	1.010562838
CGGA_P144	1559	0	low	0.001837901	0.014817378	0	0.042062222	0	0.055256472	0	0.083985842	0	0	0	0.071060647	0.113181559	0	0.013715439	0.236736426	0.046433084	0	0	0.299103301	0	0.021809728	0.016	0.203466479	1.022277057
CGGA_P145	308	1	high	0.000479434	0	0.001981682	0.019207589	0	0.030877739	0	0.048896496	0	0	0.008294057	0.072597125	0.182174407	0	0.003642789	0.287592491	0	0	0	0.344256191	0	0	0.017	0.202263201	1.040526482
CGGA_P147	863	1	high	0	0.110683653	0.016918659	0.07919475	0	0	0	0.070032372	0	0	0	0.040602931	0.050200099	0	0.006105616	0.430141172	0.025729094	0	0	0.157456235	7.33E-05	0.012862142	0	0.344246319	0.944913915
CGGA_P151	1582	0	low	0.01440064	0.028697194	0	0.141293499	0	0.008046614	0	0.023341878	0.007175181	0	0	0.112373132	0.279077046	0	0.021623467	0.239468036	0	0	0	0.124503313	0	0	0.331	0.079691198	1.07160954
CGGA_P153	1484	0	high	0.060589417	0	0	0	0.074563542	0	0	0.071968342	0	0	0	0.137456772	0.035549742	0	0	0.156161025	0.029460471	0	0	0.419017786	0	0.015232903	0.432	0.066203058	1.134914105
CGGA_P155	1483	0	high	0.054689885	0.002015405	0.041790458	0.093973377	0	0.073407887	0	0.128300062	0	0	0	0.127391758	0.139985731	0	0.006537061	0.270022141	0	0	0	0	0	0.061886236	0.92	-0.01302413	1.100804415
CGGA_P156	1488	0	low	0	0.033850681	0	0.013100872	0	0.069347338	0	0.126426253	0	0	0	0.084729485	0.144225262	0	0	0.332067946	0	0	0	0.176362028	0	0.019890137	0.362	0.075942684	1.069165974
CGGA_P157	470	1	high	0.0434916	0.014388577	0	0.0421366	0	0.055314553	0	0.106944829	0	0	0	0.060637234	0.088488843	0	0.031551599	0.492686755	0	0	0.044384828	0	0	0.019974581	0.307	0.08378155	1.062056558
CGGA_P158	1510	0	low	0	0.118637457	0.026004075	0	0.225078743	0	0	0.033633235	0	0	0.004309136	0.072743632	0.023499639	0	0	0.168838723	0.155700168	0	0	0.170499767	0.001055423	0	0.999	-0.067436735	1.110586117
CGGA_P159	211	1	high	0.011484667	0.02418867	0	0.06573779	0	0.12100861	0	0	0	0	0.048389818	0.043734406	0.028684502	0	0.034947898	0.551793037	0.036501428	0	0.033529173	0	0	0	0.112	0.127335137	1.051376484
CGGA_P165	598	1	low	0	0.043575082	0	0	0.099237745	0	0	0.172360412	0	0	0	0.112718348	0.156361379	0	0	0.22067563	0	0	0	0.195071405	0	0	0.997	-0.063201018	1.129980114
CGGA_P17	1930	0	low	0.032844569	0	0	0.011434098	0.006246518	0.036041125	0	0.049227032	0	0	0	0.070149502	0.224665111	0	0.010800627	0.432759081	0	0	0.125832337	0	0	0	0.054	0.158292221	1.031800952
CGGA_P172	1049	1	high	0.0539882	0	0	0.033212404	0.125557337	0	0	0.06460998	0	0	0	0.049835338	0.102026674	0	0	0.232514258	0.004448447	0	0	0.333807361	0	0	0.939	-0.018170548	1.129837321
CGGA_P173	1448	0	low	0.041253472	0	0	0.05298193	0.020229974	0.008398558	0	0	0.004858995	0	0.016091172	0.03916918	0.189122962	0	0.024934949	0.502932878	0.018566205	0	0.064441853	0	0	0.01701787	0.002	0.29602411	0.973306734
CGGA_P174	1482	0	low	0	0.006740957	0	0.052364419	0.011280189	0.016323018	0	0.10644218	0	0	0.015038795	0.067500778	0.108310045	0	0.022288824	0.533501296	0	0	0	0.0602095	0	0	0.231	0.098002704	1.068494501
CGGA_P176	804	0	low	0.022846925	0.023535468	0	0.022003141	0	0.085137155	0	0.114233182	0	0	0	0.097873732	0.219171475	0	0	0.16965582	0	0	0	0.229554225	0	0.015988878	0.797	0.013155704	1.102478558
CGGA_P177	1442	0	low	0.004283556	0.003169908	0	0.00860645	0	0.058932469	0	0.068326073	0	0	0	0.077226305	0.167399486	0	0.001667918	0.471148211	0.011741238	0	0	0.127498384	0	0	0.027	0.189392722	1.027813984
CGGA_P179	1454	0	low	0	0.120655809	0	0	0	0.219264574	0	0	0.007148365	0	0	0.106198977	0.030950387	0	0	0.356669808	0	0	0.144203085	0	0	0.014908995	0.973	-0.032713344	1.094972044
CGGA_P18	387	1	low	0.026314544	0	0.01030834	0.000752996	0.009661145	0.051624265	0	0.026282172	0	0	0	0.052839045	0.095430019	0	0.005946087	0.394276644	0.055183343	0	0	0.230083084	0.038241322	0.003056995	0.013	0.208157792	1.018411351
CGGA_P181	238	1	high	0.022239871	0	0	0	0	0.112830508	0	0.049986232	0	0	0	0.052155523	0.230236788	0	0.033492906	0.37003982	0	0	0	0.129018352	0	0	0.028	0.185077303	1.021564148
CGGA_P183	1512	0	low	0	0.049586214	0	0.138882153	0.017684128	0	0	0.236715181	0	0	0	0.120434569	0.048106962	0	0	0.220029486	0	0	0	0.168561306	0	0	0.992	-0.051962621	1.137362675
CGGA_P19	1924	0	low	0	0.070653564	0	0.014925737	0.004371235	0.029862391	0	0.051225038	0	0	0	0.057628915	0.171026803	0	0	0.311868859	0.018254841	0	0	0.264650229	0	0.005532388	0.026	0.191664779	1.026962408
CGGA_P20	1923	0	low	0.04167221	0	0	0	0.032593427	0.028995323	0	0.055027403	0	0	0.034970574	0.051465171	0.192702	0	0	0.458404732	0	0	0.10416916	0	0	0	0.491	0.057304506	1.074937321
CGGA_P21	1922	0	high	0	0.030103176	0	0	0.011308739	0.036876041	0	0.041053388	0	0	0.02363618	0.060663065	0.117121224	0	0.026732395	0.477417508	0.090054448	0	0.085033835	0	0	0	0.025	0.194451241	1.015943714
CGGA_P23	392	1	high	0	0	0.013617915	0.052613177	0	0.205934521	0	7.91E-05	0.009066417	0	0	0.098940065	0.038691862	0	0	0.425970908	0	0.004668387	0.134067216	0	0	0.016350383	0.746	0.021780613	1.08221309
CGGA_P265	779	1	high	0.171951663	0	0	0	0.07798248	0	0	0.126455973	0	0	0.047256514	0.047968346	0.072008063	0	0	0.249790399	0.002720691	0	0	0.131707615	0.008669858	0.063488398	0.972	-0.030208667	1.102496554
CGGA_P266	253	1	high	0.072718648	0	0.064375166	0	0	0.066712232	0	0.164153486	0	0	0	0.098981337	0.022951119	0	0	0.426486977	0	0	0	0.065194573	0	0.018426461	0.964	-0.026846655	1.106574047
CGGA_P27	413	0	low	0	0.08892594	0.02765211	0	0.09917698	0.061970845	0	0	0.111565108	0	0.122743895	0.038797996	0.055235367	0	0.038848511	0.13514432	0	0	0.193564941	0	0	0.026373986	0.748	0.021196008	1.067079162
CGGA_P271	1376	0	low	0	0.108890539	0.026971804	0	0.050277508	0.062677183	0	0.076191879	0	0	0	0.058550818	0	0	0	0.379668286	0.111405325	0	0	0.119696947	0	0.005669712	0.975	-0.034454591	1.102728484
CGGA_P30	404	1	high	0	0.092853127	0.009946574	0	0	0.114545552	0	0.051849772	0.003284051	0	0.113989186	0.013150948	0.201138709	0.110695964	0.008454762	0.198023479	0.031614504	0	0.050453372	0	0	0	0.526	0.05264503	1.059726344
CGGA_P31	1883	0	high	0	0.087620804	0.078883157	0.14952421	0	0	0	0.036504686	0.029076431	0	0	0.056837113	0.076161536	0	0.013876654	0.178564507	0.168870681	0	0	0.12408022	0	0	0.005	0.248928374	0.979692248
CGGA_P422	1091	0	low	0	0.14030259	0.0339748	0.132055652	0	0.081887949	0	0	0.092795107	0	0.023236323	0.012438394	0.072370496	0	0	0.407567789	0	0.003370899	0	0	0	0	0.088	0.135783537	1.036606225
CGGA_P437	1023	0	high	0.005700992	0.014458448	0.000284785	0.142130708	0.01811579	0	0	0.071455095	0	0	0.042947927	0.098298163	0.039515824	0	0.014790129	0.372086673	0.180215467	0	0	0	0	0	0.798	0.013019309	1.093853127
CGGA_P468	974	0	high	0	0.170501288	0.022267902	0.109582875	0	0.101629737	0	0.007191981	0.039242596	0	0.044712355	0.021830127	0.087781145	0	0	0.374520317	0	0	0.020739678	0	0	0	0.27	0.08906515	1.053482495
CGGA_P83	1698	0	low	0	0.161538945	0.032353303	0.024661886	0.03008169	0.013234062	0.008755104	0	0.004643472	0	0.033445029	0.00178198	0.032825262	0	0	0.525163331	0.080493527	0	0.046403943	0	0	0.004618465	0	0.384980754	0.926930709
CGGA_P84	1694	0	low	0	0.131032359	0.017516482	0.122905603	0	0.044379986	0	0.022656246	0.037533751	0	0.025229072	0.052680714	0.136957243	0	0.003112681	0.300151567	0	0	0.045637537	0	0	0.060206759	0.355	0.077006759	1.054478505
CGGA_P86	1694	0	low	0	0.049464227	0.028857283	0	0.089239695	0	0	0.113450739	0	0	0.073577855	0.03429632	0.064837742	0	0	0.398119211	0	0	0.040858896	0	0	0.107298031	0.77	0.017355061	1.083229747
CGGA_P93	1678	0	low	0.012014616	0	0	0	0	0.138594713	0	0.023564406	0	0	0.052496076	0.068999107	0.166941561	0	0	0.472763656	0	0	0	0.037027875	0.012192787	0.015405203	0.006	0.230489667	1.004422503
