# Supplementary material for: Identification and Validation of a Gene Signature for Lower-Grade Gliomas Based on Pyroptosis-Related Genes to Predict Survival and Response to Immune Checkpoint Inhibitors
Source: J Healthc Eng. 2022 Apr 30;2022:8704127. doi: 10.1155/2022/8704127 (PMC9078805; doi:10.1155/2022/8704127)
Supplement: Supplementary Materials — Supplementary 1. Supplementary Figure 1: validation of PRS in CGGA. Supplementary 2. Supplementary Figure 2: validation of five PRS genes at the protein level via IHC database. Supplementary 3. Supplementary Figure 3: validation of eight PRS genes regarding LGG patients' OS via GEPIA. Supplementary 4. Supplementary Figure 4: AUC comparison from five pyroptosis-related signatures. Supplementary 5. Supplementary Figure 5: Kaplan-Meier survival analysis using our signature. Supplementary 6. Supplementary Figure 6: Kaplan-Meier survival analysis using Chao B (2022). Supplementary 7. Supplementary Figure 7: Kaplan-Meier survival analysis using Zhang M (2021). Supplementary 8. Supplementary Figure 8: Kaplan-Meier survival analysis using Zhang Y (2021). Supplementary 9. Supplementary Figure 9: Kaplan-Meier survival analysis using Zheng J (2022). Supplementary 10. Supplementary Table 1: 47 pyroptosis-related genes. Supplementary 11. Supplementary Table 2: the result of consensus unsupervised clustering analysis in TCGA. Supplementary 12. Supplementary Table 3: 377 differentially expressed PRS genes. Supplementary 13. Supplementary Table 4: the result of GO enrichment analysis. Supplementary 14. Supplementary Table 5: the result of KEGG pathway analysis. Supplementary 15. Supplementary Table 6: the result of univariate Cox regression analysis. Supplementary 16. Supplementary Table 7: 204 genes with VRIS >0 in RSF. Supplementary 17. Supplementary Table 8: 13 genes with nonzero regression coefficients in LASSO. Supplementary 18. Supplementary Table 9: tumor-infiltrating immune cells in TCGA. Supplementary 19. Supplementary Table 10: tumor-infiltrating immune cells in CGGA. Supplementary 20. Supplementary Table 11: tumor microenvironment analysis by “ESTIMATE” in TCGA. Supplementary 21. Supplementary Table 12: tumor microenvironment analysis by “ESTIMATE” in CGGA. Supplementary 22. Supplementary Table 13: the result of TMB. Supplementary 23. Supplementary Table 14: the results [file 8704127.f1.zip › 8704127.f1/Supplementary Table 11 (1).txt]

SUPPLEMENTARY TABLE 11: Tumor microenvironment analysis by ��ESTIMATE�� in TCGA.
Sample	OS	OS.time	StromalScore	Stromalscore	ImmuneScore	Immunescore	ESTIMATEScore	Risk
TCGA-CS-4941-01A	1	234	-373.4985936	high	891.5107904	high	518.0121968	high
TCGA-CS-4942-01A	1	1335	-553.3661383	high	896.2022876	high	342.8361493	high
TCGA-CS-4943-01A	1	1106	-854.8123975	high	-131.2035675	high	-986.015965	high
TCGA-CS-4944-01A	0	1828	-672.8340975	high	117.6678402	high	-555.1662573	low
TCGA-CS-5393-01A	0	1222	-809.881163	high	305.8530341	high	-504.0281288	high
TCGA-CS-5394-01A	0	8	-1535.110331	low	-1098.712357	low	-2633.822687	low
TCGA-CS-5395-01A	1	639	-795.787616	high	-619.4842213	low	-1415.271837	high
TCGA-CS-5396-01A	0	1631	-767.9942656	high	-307.0423056	low	-1075.036571	high
TCGA-CS-5397-01A	1	194	-391.5021077	high	20.54883503	high	-370.9532727	high
TCGA-CS-6186-01A	1	538	-999.6472756	low	-296.903762	low	-1296.551038	high
TCGA-CS-6188-01A	1	814	-392.9759027	high	323.8480228	high	-69.12787989	high
TCGA-CS-6290-01A	1	1137	-287.2266969	high	1175.080294	high	887.8535972	high
TCGA-CS-6666-01A	0	1428	-531.1072371	high	-81.38084666	high	-612.4880838	high
TCGA-CS-6667-01A	0	1469	-882.8540401	high	-170.4011307	high	-1053.255171	low
TCGA-CS-6668-01A	0	1519	-1683.07368	low	-1098.436832	low	-2781.510512	low
TCGA-CS-6669-01A	0	1494	-1284.289753	low	-1391.037133	low	-2675.326887	low
TCGA-CS-6670-01A	0	1426	-1182.564508	low	-931.1524595	low	-2113.716967	low
TCGA-DB-5270-01A	0	3733	-386.9632734	high	-60.94567013	high	-447.9089435	high
TCGA-DB-5273-01A	0	2493	-216.605199	high	522.2823564	high	305.6771574	low
TCGA-DB-5274-01A	0	2289	-549.3251529	high	310.0857845	high	-239.2393684	high
TCGA-DB-5275-01A	0	1458	-1141.217734	low	-320.1817228	low	-1461.399457	high
TCGA-DB-5277-01A	1	1547	-1039.288875	low	-744.8814043	low	-1784.17028	high
TCGA-DB-5278-01A	0	2772	-944.8551926	low	-674.120793	low	-1618.975986	low
TCGA-DB-5279-01A	0	1354	-1001.817191	low	-421.5490932	low	-1423.366284	low
TCGA-DB-5280-01A	0	1112	-856.8047345	high	-463.5240097	low	-1320.328744	low
TCGA-DB-5281-01A	0	2381	-688.7763254	high	-481.9703378	low	-1170.746663	high
TCGA-DB-A4X9-01A	0	1412	-1249.009179	low	-472.2090722	low	-1721.218251	low
TCGA-DB-A4XA-01A	0	573	-830.4670944	high	-83.05619984	high	-913.5232942	low
TCGA-DB-A4XB-01A	0	919	-1247.80731	low	-492.4969328	low	-1740.304243	low
TCGA-DB-A4XC-01A	0	1421	-887.8382154	high	123.23668	high	-764.6015354	high
TCGA-DB-A4XD-01A	0	1210	-1099.951291	low	-474.3935743	low	-1574.344865	low
TCGA-DB-A4XE-01A	0	1139	-1192.873637	low	-495.9011924	low	-1688.774829	low
TCGA-DB-A4XF-01A	0	1021	-762.7201693	high	-167.6720044	high	-930.3921737	low
TCGA-DB-A4XG-01A	0	2219	-1637.659514	low	-1366.434937	low	-3004.094451	low
TCGA-DB-A4XH-01A	0	962	-1223.081173	low	-1125.526162	low	-2348.607335	low
TCGA-DB-A64L-01A	0	736	-1240.77918	low	-281.967238	low	-1522.746418	low
TCGA-DB-A64O-01A	1	775	-632.0955146	high	-161.4976106	high	-793.5931252	high
TCGA-DB-A64P-01A	0	916	-883.598328	high	-341.059564	low	-1224.657892	low
TCGA-DB-A64Q-01A	0	182	-1359.888001	low	-703.3377074	low	-2063.225708	low
TCGA-DB-A64R-01A	0	955	-1398.334406	low	-1105.302669	low	-2503.637075	low
TCGA-DB-A64S-01A	0	835	-333.3454588	high	677.3850406	high	344.0395818	high
TCGA-DB-A64U-01A	0	846	-1125.438563	low	-702.2666422	low	-1827.705205	low
TCGA-DB-A64V-01A	0	889	-476.3716965	high	742.0868033	high	265.7151068	high
TCGA-DB-A64W-01A	1	438	-1718.090051	low	-1674.423352	low	-3392.513403	high
TCGA-DB-A64X-01A	0	563	-1119.415429	low	-479.3797393	low	-1598.795168	low
TCGA-DB-A75K-01A	0	368	-710.0173327	high	218.6086521	high	-491.4086806	high
TCGA-DB-A75L-01A	0	342	-940.0375316	low	-194.051205	high	-1134.088737	low
TCGA-DB-A75M-01A	0	544	-874.517364	high	-35.32317848	high	-909.8405425	low
TCGA-DB-A75O-01A	0	935	-752.9812699	high	550.0149479	high	-202.966322	low
TCGA-DB-A75P-01A	0	492	-642.6665626	high	-255.8493204	low	-898.515883	high
TCGA-DH-5140-01A	1	607	-891.3800307	high	-583.8606401	low	-1475.240671	high
TCGA-DH-5141-01A	0	968	-976.6162186	low	-378.4141715	low	-1355.03039	low
TCGA-DH-5142-01A	0	1943	-265.1307584	high	1132.278913	high	867.1481548	high
TCGA-DH-5143-01A	0	1401	-674.9137452	high	-29.62188546	high	-704.5356306	low
TCGA-DH-5144-01A	0	748	-1329.388597	low	-689.8268391	low	-2019.215436	low
TCGA-DH-A669-01A	1	919	-999.4834437	low	-73.8851525	high	-1073.368596	high
TCGA-DH-A66B-01A	0	1279	-532.1365573	high	742.3835581	high	210.2470009	high
TCGA-DH-A66D-01A	0	846	-729.8337489	high	383.3975378	high	-346.4362111	low
TCGA-DH-A66F-01A	0	523	-1263.946722	low	-718.4991746	low	-1982.445897	low
TCGA-DH-A66G-01A	0	523	-397.1695634	high	122.7386575	high	-274.430906	high
TCGA-DH-A7UR-01A	0	1650	-1108.583275	low	-993.3598374	low	-2101.943113	low
TCGA-DH-A7US-01A	0	706	-1206.636688	low	-543.5474137	low	-1750.184102	low
TCGA-DH-A7UT-01A	1	531	-951.6817002	low	81.1528457	high	-870.5288545	high
TCGA-DH-A7UU-01A	0	417	-1093.930637	low	-399.5179696	low	-1493.448606	low
TCGA-DH-A7UV-01A	0	566	-1002.37852	low	28.43373217	high	-973.9447874	low
TCGA-DU-5847-01A	0	548	-251.8870756	high	874.8019248	high	622.9148492	high
TCGA-DU-5849-01A	0	443	-1131.405996	low	-594.0583671	low	-1725.464364	low
TCGA-DU-5852-01A	1	205	-260.4520969	high	389.7423165	high	129.2902196	high
TCGA-DU-5853-01A	0	407	-592.7871446	high	538.7182962	high	-54.06884844	low
TCGA-DU-5854-01A	0	257	-102.1941894	high	565.7062209	high	463.5120315	high
TCGA-DU-5855-01A	0	207	-667.5289322	high	449.2219361	high	-218.3069961	high
TCGA-DU-5870-01A	0	5546	-777.2721727	high	-253.7829487	low	-1031.055121	low
TCGA-DU-5871-01A	0	576	-901.9444578	low	177.7999533	high	-724.1445046	low
TCGA-DU-5872-01A	0	532	-463.3424324	high	367.9200749	high	-95.42235758	high
TCGA-DU-5874-01A	0	461	-1410.43334	low	-1060.596676	low	-2471.030016	high
TCGA-DU-6392-01A	0	6423	-296.0725338	high	228.4989278	high	-67.57360601	high
TCGA-DU-6393-01A	1	1585	-1525.714172	low	-1036.20967	low	-2561.923842	low
TCGA-DU-6394-01A	1	682	-1166.284854	low	-513.5406996	low	-1679.825554	high
TCGA-DU-6395-01A	1	1491	-872.4851709	high	-52.56201521	high	-925.0471861	low
TCGA-DU-6396-01A	1	2286	-13.27221972	high	1472.443644	high	1459.171424	high
TCGA-DU-6397-01A	1	1401	-919.0399329	low	-335.1406737	low	-1254.180607	high
TCGA-DU-6399-01A	1	2000	-531.2176431	high	287.475027	high	-243.7426161	low
TCGA-DU-6400-01A	1	37	-1375.219594	low	-747.7088554	low	-2122.928449	low
TCGA-DU-6401-01A	1	2660	-493.6495328	high	-46.79691557	high	-540.4464483	low
TCGA-DU-6402-01A	1	214	-168.4730056	high	852.8827399	high	684.4097343	high
TCGA-DU-6403-01A	1	354	-780.107586	high	354.2526913	high	-425.8548947	high
TCGA-DU-6404-01A	1	4068	-662.8836546	high	-369.2098283	low	-1032.093483	high
TCGA-DU-6405-01A	1	605	-899.5320491	low	-22.10594204	high	-921.6379911	high
TCGA-DU-6406-01A	1	512	-738.8214312	high	116.7512792	high	-622.070152	high
TCGA-DU-6407-01A	1	2875	-911.8814253	low	-334.2200156	low	-1246.101441	low
TCGA-DU-6408-01A	1	3470	-906.3302642	low	33.21949446	high	-873.1107698	high
TCGA-DU-6410-01A	0	242	-1582.963213	low	-1479.416262	low	-3062.379475	low
TCGA-DU-6542-01A	1	73	-581.6262241	high	417.2383976	high	-164.3878265	high
TCGA-DU-7006-01A	1	349	-154.5727942	high	962.1362741	high	807.5634799	high
TCGA-DU-7007-01A	1	1915	115.0287269	high	661.5497243	high	776.5784512	high
TCGA-DU-7008-01A	0	4752	-1379.520304	low	-796.8272137	low	-2176.347518	low
TCGA-DU-7009-01A	1	4695	-1370.975024	low	-1143.142188	low	-2514.117212	low
TCGA-DU-7010-01A	1	456	-717.1169757	high	-500.6548955	low	-1217.771871	high
TCGA-DU-7011-01A	1	3200	145.8201265	high	739.1257386	high	884.945865	low
TCGA-DU-7012-01A	1	199	680.4589892	high	1633.30783	high	2313.766819	high
TCGA-DU-7013-01A	1	269	-736.0695246	high	55.48296484	high	-680.5865597	high
TCGA-DU-7014-01A	1	3571	-768.5922134	high	-125.279239	high	-893.8714524	low
TCGA-DU-7015-01A	0	2761	-609.7947609	high	683.7160562	high	73.92129536	low
TCGA-DU-7018-01A	1	933	-1327.648434	low	-1104.888648	low	-2432.537082	low
TCGA-DU-7019-01A	0	800	-436.323143	high	18.91538701	high	-417.407756	high
TCGA-DU-7290-01A	1	315	5.438032983	high	1156.933482	high	1162.371515	high
TCGA-DU-7292-01A	1	242	-950.6008229	low	-819.4690165	low	-1770.069839	high
TCGA-DU-7294-01A	0	2869	-1179.943057	low	-756.0554153	low	-1935.998472	low
TCGA-DU-7298-01A	1	576	-983.9697512	low	-126.9362796	high	-1110.906031	high
TCGA-DU-7299-01A	1	1339	-981.7642571	low	-3.778413489	high	-985.5426706	high
TCGA-DU-7300-01A	1	1886	-789.6222046	high	-414.3616646	low	-1203.983869	high
TCGA-DU-7301-01A	1	788	-345.1460729	high	415.5947109	high	70.44863799	low
TCGA-DU-7302-01A	0	1834	-1395.350176	low	-1072.6464	low	-2467.996576	low
TCGA-DU-7304-01A	1	709	-662.1178725	high	244.4868073	high	-417.6310652	low
TCGA-DU-7306-01A	0	1277	-664.6630146	high	-29.86119108	high	-694.5242057	low
TCGA-DU-7309-01A	0	84	-734.6293625	high	-424.0321722	low	-1158.661535	high
TCGA-DU-8158-01A	1	155	-93.02950016	high	843.1048222	high	750.0753221	high
TCGA-DU-8161-01A	1	722	-35.14992218	high	1018.348573	high	983.1986504	high
TCGA-DU-8162-01A	1	444	-745.4154119	high	-621.1208276	low	-1366.53624	high
TCGA-DU-8163-01A	0	629	-550.4013254	high	493.4176617	high	-56.98366371	high
TCGA-DU-8164-01A	0	651	-1385.109071	low	-1122.597392	low	-2507.706464	low
TCGA-DU-8165-01A	0	582	75.77318157	high	651.1491864	high	726.9223679	high
TCGA-DU-8166-01A	0	516	-843.1516993	high	-115.90963	high	-959.0613293	low
TCGA-DU-8167-01A	0	471	-368.7031183	high	411.700806	high	42.99768767	low
TCGA-DU-8168-01A	0	431	-1641.165535	low	-1022.32311	low	-2663.488645	low
TCGA-DU-A5TP-01A	0	1012	-459.1882213	high	1254.103307	high	794.9150858	high
TCGA-DU-A5TR-01A	0	908	-117.9700902	high	1642.213675	high	1524.243585	high
TCGA-DU-A5TS-01A	0	964	-1028.008988	low	-196.6738538	high	-1224.682842	low
TCGA-DU-A5TT-01A	0	743	-570.6667228	high	-96.72717871	high	-667.3939015	high
TCGA-DU-A5TU-01A	0	796	-460.5282939	high	828.0237076	high	367.4954137	high
TCGA-DU-A5TW-01A	0	760	-1239.614312	low	-479.3909665	low	-1719.005279	high
TCGA-DU-A5TY-01A	1	1033	35.82479181	high	1242.035001	high	1277.859793	high
TCGA-DU-A6S2-01A	0	777	-1344.517149	low	-931.6881976	low	-2276.205346	low
TCGA-DU-A6S3-01A	0	656	-1414.477397	low	-1173.305023	low	-2587.78242	low
TCGA-DU-A6S6-01A	0	2893	-1485.987328	low	-1386.114195	low	-2872.101523	low
TCGA-DU-A6S7-01A	0	638	-925.9179007	low	199.9738907	high	-725.9440099	low
TCGA-DU-A6S8-01A	0	678	-1358.386034	low	-865.0030453	low	-2223.38908	low
TCGA-DU-A76K-01A	1	347	-1074.977638	low	-1214.909554	low	-2289.887192	high
TCGA-DU-A76L-01A	1	814	342.1536917	high	744.843395	high	1086.997087	high
TCGA-DU-A76O-01A	0	522	-790.34543	high	726.9532232	high	-63.39220683	low
TCGA-DU-A76R-01A	1	648	-810.6074778	high	-703.9758139	low	-1514.583292	high
TCGA-DU-A7T6-01A	1	547	-866.170725	high	-734.7621187	low	-1600.932844	high
TCGA-DU-A7T8-01A	1	4229	-433.3124031	high	297.8330212	high	-135.4793819	high
TCGA-DU-A7TA-01A	0	2565	-552.7693224	high	377.8813639	high	-174.8879585	low
TCGA-DU-A7TB-01A	0	1567	-1068.387323	low	-706.6584751	low	-1775.045798	high
TCGA-DU-A7TC-01A	0	1137	-1291.661456	low	-730.8883839	low	-2022.54984	low
TCGA-DU-A7TD-01A	1	228	-232.748331	high	936.0839055	high	703.3355745	high
TCGA-DU-A7TG-01A	1	1351	-808.8469498	high	-477.3867992	low	-1286.233749	high
TCGA-DU-A7TI-01A	1	1183	-660.4045432	high	455.7881268	high	-204.6164164	high
TCGA-DU-A7TJ-01A	0	17	-654.1848679	high	130.4810736	high	-523.7037943	high
TCGA-E1-5302-01A	1	1525	-557.8802597	high	462.8066952	high	-95.07356446	high
TCGA-E1-5303-01A	1	2052	-362.6659144	high	924.8562787	high	562.1903643	high
TCGA-E1-5304-01A	1	1251	-1740.117729	low	-1211.887114	low	-2952.004844	high
TCGA-E1-5305-01A	1	2433	-847.6462451	high	-209.9811611	high	-1057.627406	high
TCGA-E1-5307-01A	1	1762	-1048.094438	low	-137.707236	high	-1185.801674	low
TCGA-E1-5311-01A	1	4084	-1269.229844	low	-986.7924644	low	-2256.022308	high
TCGA-E1-5318-01A	1	2379	-782.2287482	high	-527.5380675	low	-1309.766816	low
TCGA-E1-5319-01A	1	2907	-871.6687164	high	-289.1484773	low	-1160.817194	high
TCGA-E1-5322-01A	1	3978	-669.330213	high	563.2258867	high	-106.1043263	high
TCGA-E1-A7YD-01A	1	435	-935.0160006	low	-278.4443704	low	-1213.460371	high
TCGA-E1-A7YE-01A	1	886	-80.47297914	high	998.1124986	high	917.6395195	high
TCGA-E1-A7YH-01A	1	2835	-1082.179383	low	-89.92589984	high	-1172.105283	high
TCGA-E1-A7YI-01A	1	111	-1324.671014	low	-517.9264881	low	-1842.597503	high
TCGA-E1-A7YJ-01A	1	592	-723.0753148	high	645.4104423	high	-77.66487254	high
TCGA-E1-A7YK-01A	1	378	-202.1137921	high	1171.526541	high	969.4127487	high
TCGA-E1-A7YL-01A	1	492	-168.8862099	high	952.3178454	high	783.4316355	high
TCGA-E1-A7YM-01A	1	648	-1079.345641	low	-371.1378766	low	-1450.483518	high
TCGA-E1-A7YN-01A	1	727	437.076862	high	1966.572553	high	2403.649415	high
TCGA-E1-A7YO-01A	1	2282	-1227.163787	low	-1036.35742	low	-2263.521206	low
TCGA-E1-A7YQ-01A	1	1578	245.3000871	high	1329.193243	high	1574.49333	high
TCGA-E1-A7YS-01A	1	466	-1683.820888	low	-1007.395203	low	-2691.216091	high
TCGA-E1-A7YU-01A	1	23	-1057.42047	low	-387.7051544	low	-1445.125624	high
TCGA-E1-A7YV-01A	1	987	-1360.914017	low	-934.2352555	low	-2295.149273	high
TCGA-E1-A7YW-01A	1	1120	-1017.212737	low	-91.12532973	high	-1108.338067	low
TCGA-E1-A7YY-01A	1	4445	-1009.321677	low	-835.4445013	low	-1844.766179	high
TCGA-E1-A7Z2-01A	1	398	-1151.273006	low	-893.1108843	low	-2044.383891	high
TCGA-E1-A7Z3-01A	1	2235	-684.1410805	high	-153.7739105	high	-837.914991	high
TCGA-E1-A7Z4-01A	1	4412	-1056.064367	low	339.8052996	high	-716.2590675	low
TCGA-E1-A7Z6-01A	1	984	-925.15146	low	-220.0690578	high	-1145.220518	low
TCGA-EZ-7264-01A	0	1201	-1447.114197	low	-1110.943919	low	-2558.058117	low
TCGA-F6-A8O3-01A	0	7	-1575.916399	low	-1149.489911	low	-2725.40631	low
TCGA-F6-A8O4-01A	0	6	-1316.070491	low	-914.5143379	low	-2230.584829	low
TCGA-FG-5963-01A	1	775	-133.162341	high	1107.085443	high	973.9231017	high
TCGA-FG-5964-01A	0	1588	-792.4080461	high	360.8317389	high	-431.5763072	high
TCGA-FG-6688-01A	0	571	-359.6135965	high	727.9855443	high	368.3719478	high
TCGA-FG-6689-01A	0	454	-790.6971662	high	166.3471229	high	-624.3500433	low
TCGA-FG-6690-01A	0	1294	-742.952475	high	245.2594687	high	-497.6930062	low
TCGA-FG-6691-01A	0	1257	-334.0076024	high	779.8717985	high	445.8641961	low
TCGA-FG-6692-01A	1	561	-668.7617024	high	330.5805312	high	-338.1811712	high
TCGA-FG-7634-01A	0	467	-71.6385637	high	415.1422948	high	343.5037311	high
TCGA-FG-7636-01A	0	544	-1149.912184	low	-317.2279299	low	-1467.140113	low
TCGA-FG-7637-01A	0	1219	-1010.742971	low	-699.4140331	low	-1710.157004	high
TCGA-FG-7643-01A	0	611	-783.2034525	high	-652.6704836	low	-1435.873936	high
TCGA-FG-8181-01A	0	862	-863.0128891	high	-920.2457313	low	-1783.25862	high
TCGA-FG-8182-01A	0	416	-811.8124644	high	193.0939362	high	-618.7185282	low
TCGA-FG-8185-01A	0	433	-1187.210239	low	-445.7473684	low	-1632.957607	low
TCGA-FG-8186-01A	0	487	-677.1128383	high	346.6411222	high	-330.4717161	low
TCGA-FG-8187-01A	0	611	-878.3167131	high	-357.9780853	low	-1236.294798	high
TCGA-FG-8188-01A	0	455	-751.5053963	high	-135.8837862	high	-887.3891824	high
TCGA-FG-8191-01A	0	992	-620.0917235	high	205.7728451	high	-414.3188784	low
TCGA-FG-A4MT-01A	0	1164	-1211.917181	low	-475.8995744	low	-1687.816755	high
TCGA-FG-A4MW-01A	1	559	-854.9358359	high	-355.402833	low	-1210.338669	high
TCGA-FG-A4MX-01A	0	569	-1256.170241	low	-285.8650379	low	-1542.035279	low
TCGA-FG-A4MY-01A	0	721	-1034.3457	low	-344.8019658	low	-1379.147666	high
TCGA-FG-A60J-01A	0	449	-779.1035102	high	-47.30705383	high	-826.410564	low
TCGA-FG-A60K-01A	0	542	-1280.428735	low	-404.029961	low	-1684.458696	low
TCGA-FG-A60L-01A	0	655	-619.1769895	high	552.8083674	high	-66.36862211	high
TCGA-FG-A6IZ-01A	0	457	-1263.418279	low	-266.4290785	low	-1529.847358	low
TCGA-FG-A6J1-01A	0	500	-863.189272	high	43.25706602	high	-819.932206	low
TCGA-FG-A6J3-01A	0	677	-88.40058776	high	1147.228881	high	1058.828294	high
TCGA-FG-A70Y-01A	0	868	-681.1831785	high	297.0778229	high	-384.1053555	high
TCGA-FG-A70Z-01A	0	328	-3.028076801	high	462.4330462	high	459.4049694	high
TCGA-FG-A710-01A	0	1115	-611.0429482	high	614.5379275	high	3.494979292	high
TCGA-FG-A711-01A	1	1481	-1371.224272	low	-480.564566	low	-1851.788838	low
TCGA-FG-A713-01A	0	622	-1100.388333	low	-1142.19204	low	-2242.580373	low
TCGA-FG-A87N-01A	0	567	-1233.721308	low	-478.1629161	low	-1711.884224	high
TCGA-FG-A87Q-01A	0	174	16.44984433	high	903.3748965	high	919.8247409	high
TCGA-FN-7833-01A	0	837	-65.45048392	high	1155.077806	high	1089.627322	high
TCGA-HT-7467-01A	0	3	-986.5237524	low	-745.1736829	low	-1731.697435	high
TCGA-HT-7468-01A	0	203	-1115.539131	low	-582.6376748	low	-1698.176806	low
TCGA-HT-7469-01A	1	351	-1128.422197	low	-539.0098943	low	-1667.432091	high
TCGA-HT-7470-01A	1	1220	-859.9691172	high	-530.723952	low	-1390.693069	low
TCGA-HT-7471-01A	0	4	-506.9282256	high	320.1909416	high	-186.7372839	high
TCGA-HT-7472-01A	0	1	-463.291823	high	447.2880677	high	-16.00375529	low
TCGA-HT-7473-01A	0	503	-99.12223365	high	1194.150098	high	1095.027864	high
TCGA-HT-7474-01A	0	114	-1047.744291	low	-760.1389144	low	-1807.883205	low
TCGA-HT-7475-01A	0	530	-1442.073848	low	-1029.581799	low	-2471.655647	low
TCGA-HT-7476-01A	0	199	-340.0488267	high	-373.5453951	low	-713.5942218	high
TCGA-HT-7478-01A	0	194	-12.93597146	high	1377.716875	high	1364.780904	high
TCGA-HT-7479-01A	0	1227	-370.1134673	high	335.0467962	high	-35.06667114	low
TCGA-HT-7480-01A	0	2287	-1247.234242	low	-950.6990984	low	-2197.933341	low
TCGA-HT-7481-01A	0	2918	-1147.177427	low	-884.928835	low	-2032.106262	low
TCGA-HT-7482-01A	0	3253	-475.5315517	high	352.8788104	high	-122.6527413	low
TCGA-HT-7483-01A	0	5255	-672.0193062	high	-509.6101492	low	-1181.629455	high
TCGA-HT-7485-01A	0	122	-812.6391283	high	-143.8818634	high	-956.5209917	low
TCGA-HT-7601-01A	0	153	109.3436605	high	1312.95788	high	1422.301541	high
TCGA-HT-7602-01A	0	908	-750.8100914	high	29.71235024	high	-721.0977412	low
TCGA-HT-7603-01A	0	705	-1242.942702	low	-942.0685541	low	-2185.011256	low
TCGA-HT-7604-01A	0	3725	-1011.238863	low	-530.7237633	low	-1541.962626	low
TCGA-HT-7605-01A	0	139	-1004.938043	low	-784.7790418	low	-1789.717084	low
TCGA-HT-7606-01A	0	526	-1255.451426	low	-546.2665394	low	-1801.717965	high
TCGA-HT-7607-01A	1	96	-861.2085547	high	-645.8279888	low	-1507.036544	high
TCGA-HT-7608-01A	0	671	-766.8989637	high	-235.7801354	high	-1002.679099	low
TCGA-HT-7609-01A	0	1399	-847.7050708	high	130.8427729	high	-716.862298	low
TCGA-HT-7610-01A	0	1706	-1089.99167	low	-861.3921443	low	-1951.383814	low
TCGA-HT-7611-01A	0	1752	-634.7011371	high	99.46293997	high	-535.2381971	low
TCGA-HT-7616-01A	1	7	-193.3451237	high	852.5767696	high	659.2316459	high
TCGA-HT-7620-01A	0	434	-1075.900392	low	-279.0739757	low	-1354.974368	low
TCGA-HT-7676-01A	0	5	-721.339938	high	576.3118678	high	-145.0280702	low
TCGA-HT-7677-01A	0	494	-1097.658712	low	-706.597056	low	-1804.255768	low
TCGA-HT-7680-01A	0	23	-210.2748935	high	585.0292416	high	374.7543481	high
TCGA-HT-7681-01A	0	1359	-897.3340587	low	-338.7811647	low	-1236.115223	low
TCGA-HT-7684-01A	0	184	-602.1896149	high	386.567587	high	-215.6220279	low
TCGA-HT-7686-01A	0	1300	-252.4922147	high	1180.412468	high	927.9202534	high
TCGA-HT-7687-01A	0	3	-964.3276596	low	-356.236909	low	-1320.564569	high
TCGA-HT-7688-01A	0	964	-1255.237927	low	-1028.737989	low	-2283.975915	high
TCGA-HT-7689-01A	0	455	-890.297295	high	-79.05245735	high	-969.3497524	low
TCGA-HT-7690-01A	0	3	-195.6234342	high	690.8018348	high	495.1784006	high
TCGA-HT-7691-01A	0	3	-73.44815021	high	626.7881949	high	553.3400447	high
TCGA-HT-7692-01A	0	90	-1203.099844	low	-470.6658846	low	-1673.765728	low
TCGA-HT-7693-01A	0	533	-735.4759819	high	514.733811	high	-220.7421709	high
TCGA-HT-7694-01A	0	210	-1318.085418	low	-1129.540867	low	-2447.626284	low
TCGA-HT-7695-01A	0	442	-1162.325609	low	-1028.652147	low	-2190.977757	low
TCGA-HT-7854-01A	0	1201	-240.5115196	high	672.3162473	high	431.8047278	high
TCGA-HT-7855-01A	0	585	-1095.829899	low	-309.4101959	low	-1405.240095	low
TCGA-HT-7856-01A	0	1189	-1125.941421	low	-995.3266464	low	-2121.268068	high
TCGA-HT-7857-01A	0	7	974.4936561	high	2092.301464	high	3066.79512	high
TCGA-HT-7858-01A	0	1540	-611.1481131	high	733.0873109	high	121.9391978	high
TCGA-HT-7860-01A	0	15	-361.8161764	high	592.3703374	high	230.5541611	high
TCGA-HT-7874-01A	0	1130	-1142.885282	low	-1010.065062	low	-2152.950345	high
TCGA-HT-7875-01A	0	10	-1317.999169	low	-1140.652305	low	-2458.651473	low
TCGA-HT-7877-01A	0	4	-1200.544913	low	-833.1216882	low	-2033.666602	low
TCGA-HT-7879-01A	0	112	-741.6205321	high	-103.7653566	high	-845.3858886	low
TCGA-HT-7880-01A	0	162	-1011.233447	low	-637.2481702	low	-1648.481617	low
TCGA-HT-7881-01A	0	1079	-1383.188504	low	-1212.362011	low	-2595.550515	low
TCGA-HT-7882-01A	1	113	1685.354303	high	2003.637861	high	3688.992164	high
TCGA-HT-7902-01A	0	956	-1048.436624	low	-407.4340715	low	-1455.870696	high
TCGA-HT-8010-01A	0	50	-828.3909361	high	-517.9900699	low	-1346.381006	low
TCGA-HT-8011-01A	0	494	-1091.783172	low	-484.214313	low	-1575.997485	high
TCGA-HT-8012-01A	0	286	-1183.458874	low	-636.0247132	low	-1819.483587	low
TCGA-HT-8013-01A	1	1933	-477.1181595	high	1115.801355	high	638.6831959	low
TCGA-HT-8018-01A	1	1152	194.2967029	high	470.6727818	high	664.9694847	high
TCGA-HT-8019-01A	0	1004	-1163.613253	low	-1285.086322	low	-2448.699576	low
TCGA-HT-8104-01A	0	372	-596.0098135	high	-278.2833703	low	-874.2931838	high
TCGA-HT-8105-01A	0	190	-1194.059223	low	-544.0743912	low	-1738.133614	high
TCGA-HT-8107-01A	0	14	-994.5893164	low	-1086.969969	low	-2081.559286	high
TCGA-HT-8108-01A	0	76	-805.2239132	high	530.7852469	high	-274.4386664	low
TCGA-HT-8109-01A	0	169	-977.0516067	low	-533.304144	low	-1510.355751	low
TCGA-HT-8110-01A	0	419	-103.3283703	high	1429.622179	high	1326.293809	high
TCGA-HT-8111-01A	0	7	-703.2914546	high	404.7260616	high	-298.565393	low
TCGA-HT-8113-01A	0	900	-1343.386192	low	-1123.664151	low	-2467.050343	high
TCGA-HT-8114-01A	0	1040	-142.5055019	high	779.8829989	high	637.377497	high
TCGA-HT-8558-01A	0	418	-1222.425219	low	-1272.857799	low	-2495.283018	high
TCGA-HT-8563-01A	0	860	702.9173088	high	2115.475413	high	2818.392722	high
TCGA-HT-8564-01A	0	478	-700.6029472	high	-261.2529322	low	-961.8558794	high
TCGA-HT-A4DS-01A	0	7	-724.5006859	high	775.3914414	high	50.89075546	high
TCGA-HT-A4DV-01A	0	792	-1033.534014	low	-377.7343641	low	-1411.268378	high
TCGA-HT-A5R5-01A	0	4	-423.2602476	high	530.0457461	high	106.7854985	high
TCGA-HT-A5R7-01A	0	615	-1062.33364	low	-645.5075687	low	-1707.841209	high
TCGA-HT-A5R9-01A	0	2	-1187.919015	low	-909.4041769	low	-2097.323192	high
TCGA-HT-A5RA-01A	0	832	-425.034158	high	179.9400706	high	-245.0940875	high
TCGA-HT-A5RB-01A	0	3	-1237.492979	low	-1035.480448	low	-2272.973427	low
TCGA-HT-A5RC-01A	1	162	-585.6055739	high	187.8792473	high	-397.7263266	high
TCGA-HT-A614-01A	0	82	-1096.011091	low	-297.7555551	low	-1393.766646	high
TCGA-HT-A615-01A	0	515	-758.4969157	high	426.0292789	high	-332.4676368	low
TCGA-HT-A616-01A	0	55	-1056.738261	low	-843.2647583	low	-1900.00302	low
TCGA-HT-A617-01A	0	491	-118.8880346	high	721.0249353	high	602.1369007	high
TCGA-HT-A618-01A	0	512	-379.1071626	high	1187.985525	high	808.878362	high
TCGA-HT-A619-01A	0	651	-1553.364946	low	-1058.212635	low	-2611.577581	low
TCGA-HT-A61A-01A	0	194	-1112.268387	low	-988.6326528	low	-2100.90104	low
TCGA-HT-A61B-01A	0	533	-309.8675415	high	1191.717664	high	881.8501229	high
TCGA-HT-A61C-01A	1	537	-582.8789687	high	292.272355	high	-290.6066137	high
TCGA-HT-A74H-01A	0	74	-206.8697863	high	399.5104045	high	192.6406182	high
TCGA-HT-A74J-01A	0	320	-1177.509883	low	-238.206113	low	-1415.715996	low
TCGA-HT-A74K-01A	0	467	-545.909323	high	0.389690936	high	-545.5196321	high
TCGA-HT-A74L-01A	0	336	-1069.022415	low	-220.5068316	high	-1289.529246	low
TCGA-HT-A74O-01A	0	3	-428.6029767	high	982.4003195	high	553.7973428	high
TCGA-HW-7486-01A	0	1721	-806.3776303	high	-186.2523899	high	-992.6300202	low
TCGA-HW-7487-01A	0	1382	-1346.060094	low	-990.5144812	low	-2336.574576	low
TCGA-HW-7489-01A	1	1262	-1026.112411	low	-619.7471592	low	-1645.85957	low
TCGA-HW-7490-01A	0	1387	-714.0520751	high	64.0648154	high	-649.9872597	low
TCGA-HW-7491-01A	0	2078	-1293.961475	low	-813.3784778	low	-2107.339953	low
TCGA-HW-7493-01A	0	2107	-250.0603244	high	137.084494	high	-112.9758304	high
TCGA-HW-7495-01A	0	1078	-1188.556247	low	-1046.633101	low	-2235.189348	high
TCGA-HW-8319-01A	1	1209	-1044.792462	low	-586.4148945	low	-1631.207356	high
TCGA-HW-8320-01A	0	1217	-850.2786575	high	-54.46801494	high	-904.7466724	low
TCGA-HW-8321-01A	0	1294	-783.0586574	high	-97.98899838	high	-881.0476557	high
TCGA-HW-8322-01A	0	758	-1229.37677	low	-467.0386834	low	-1696.415454	low
TCGA-HW-A5KJ-01A	1	962	-1386.830701	low	-779.5382596	low	-2166.368961	low
TCGA-HW-A5KK-01A	1	388	-259.9360828	high	1020.188756	high	760.2526732	high
TCGA-HW-A5KL-01A	0	878	-960.8220464	low	-69.18889893	high	-1030.010945	low
TCGA-HW-A5KM-01A	0	630	37.89847825	high	1818.650595	high	1856.549073	high
TCGA-IK-7675-01A	1	578	-1154.826151	low	-800.5033745	low	-1955.329525	high
TCGA-IK-8125-01A	0	1301	-1035.556911	low	-581.7000159	low	-1617.256927	low
TCGA-KT-A74X-01A	0	438	-1359.683996	low	-426.3214385	low	-1786.005434	high
TCGA-KT-A7W1-01A	0	438	-1043.305711	low	-380.8282363	low	-1424.133947	high
TCGA-P5-A5EV-01A	0	7	-1011.49218	low	-112.3811382	high	-1123.873318	low
TCGA-P5-A5EW-01A	0	204	-788.6469684	high	-95.45927178	high	-884.1062402	low
TCGA-P5-A5EX-01A	0	243	21.49488776	high	1161.724772	high	1183.21966	high
TCGA-P5-A5EY-01A	0	72	-773.9409954	high	-318.0880001	low	-1092.028995	high
TCGA-P5-A5EZ-01A	0	70	-720.9266412	high	267.2066384	high	-453.7200028	low
TCGA-P5-A5F0-01A	0	287	-1680.126467	low	-1343.484589	low	-3023.611056	low
TCGA-P5-A5F1-01A	0	179	-626.7607877	high	117.9503596	high	-508.810428	high
TCGA-P5-A5F2-01A	0	242	-1263.850405	low	-899.2654314	low	-2163.115836	low
TCGA-P5-A5F4-01A	0	231	-1243.148844	low	-1023.241126	low	-2266.38997	low
TCGA-P5-A5F6-01A	0	39	-622.0346825	high	-382.0206394	low	-1004.055322	high
TCGA-P5-A72U-01A	0	7	303.6196365	high	745.1435296	high	1048.763166	high
TCGA-P5-A72W-01A	0	317	-1165.15419	low	-292.8782975	low	-1458.032487	low
TCGA-P5-A72X-01A	0	403	-661.8344567	high	-362.0401651	low	-1023.874622	low
TCGA-P5-A72Z-01A	0	354	-1521.764705	low	-1046.351944	low	-2568.116649	low
TCGA-P5-A730-01A	0	333	-1044.422453	low	-676.6821271	low	-1721.10458	low
TCGA-P5-A731-01A	0	274	-496.4325509	high	-217.0904358	high	-713.5229867	high
TCGA-P5-A733-01A	0	414	-1076.065788	low	-626.8355395	low	-1702.901328	high
TCGA-P5-A735-01A	0	292	-1266.99013	low	-357.0864125	low	-1624.076542	low
TCGA-P5-A736-01A	0	230	-232.3095895	high	895.3430187	high	663.0334291	high
TCGA-P5-A737-01A	0	372	-1205.350354	low	-530.1202971	low	-1735.470651	low
TCGA-P5-A77W-01A	0	584	-1469.120254	low	-996.2531896	low	-2465.373444	low
TCGA-P5-A77X-01A	0	105	-1443.779764	low	-1161.717802	low	-2605.497565	low
TCGA-P5-A780-01A	0	72	-614.1705216	high	-11.85998646	high	-626.0305081	low
TCGA-P5-A781-01A	0	134	-1092.859682	low	-650.6453255	low	-1743.505008	low
TCGA-QH-A65R-01A	0	461	-1219.304952	low	-753.5861205	low	-1972.891073	low
TCGA-QH-A65S-01A	0	77	-864.0213894	high	107.7860163	high	-756.2353731	low
TCGA-QH-A65V-01A	0	384	-1058.32919	low	-318.011251	low	-1376.340441	high
TCGA-QH-A65X-01A	0	482	-915.5137375	low	-128.5072604	high	-1044.020998	low
TCGA-QH-A65Z-01A	0	427	-1351.258145	low	-794.886915	low	-2146.14506	low
TCGA-QH-A6CS-01A	0	588	-566.5823688	high	95.58535446	high	-470.9970143	high
TCGA-QH-A6CU-01A	0	451	-740.909861	high	76.77058842	high	-664.1392726	low
TCGA-QH-A6CV-01A	0	442	-635.3836984	high	531.6988212	high	-103.6848772	high
TCGA-QH-A6CW-01A	0	414	-887.4056372	high	140.1275634	high	-747.2780738	low
TCGA-QH-A6CX-01A	1	372	-515.8675388	high	359.6274418	high	-156.240097	high
TCGA-QH-A6CY-01A	0	408	-1200.711743	low	-781.1834181	low	-1981.895161	low
TCGA-QH-A6CZ-01A	0	279	-1294.056918	low	-1045.777869	low	-2339.834787	low
TCGA-QH-A6X3-01A	0	313	-1010.395619	low	-288.8031145	low	-1299.198733	low
TCGA-QH-A6X4-01A	0	442	-1557.553912	low	-689.5342215	low	-2247.088133	low
TCGA-QH-A6X5-01A	0	497	-1138.837366	low	-547.5434714	low	-1686.380838	high
TCGA-QH-A6X8-01A	0	509	-1236.7788	low	-520.1145954	low	-1756.893396	high
TCGA-QH-A6X9-01A	0	58	-1143.896124	low	-655.25281	low	-1799.148934	high
TCGA-QH-A6XA-01A	0	502	-905.8124287	low	-235.7974321	high	-1141.609861	low
TCGA-QH-A6XC-01A	0	508	-820.0572823	high	-249.8139079	low	-1069.87119	high
TCGA-QH-A86X-01A	0	337	-1299.853961	low	-717.5773477	low	-2017.431309	low
TCGA-QH-A870-01A	0	395	-1227.092674	low	-553.3472406	low	-1780.439914	low
TCGA-R8-A6MK-01A	0	2702	-1240.086578	low	-550.8812058	low	-1790.967784	low
TCGA-R8-A6ML-01A	0	2860	-1518.262568	low	-920.1592183	low	-2438.421786	low
TCGA-R8-A6MO-01A	0	993	-1119.056699	low	-183.1838592	high	-1302.240559	high
TCGA-R8-A73M-01A	0	1806	-1494.501378	low	-898.5646484	low	-2393.066027	low
TCGA-RY-A83X-01A	0	939	-1387.802237	low	-891.8947781	low	-2279.697015	low
TCGA-RY-A83Y-01A	0	166	-1166.959677	low	-80.69741751	high	-1247.657095	low
TCGA-RY-A83Z-01A	0	301	-1410.53948	low	-39.71203518	high	-1450.251515	high
TCGA-RY-A840-01A	0	854	-1512.965096	low	-748.0054245	low	-2260.97052	low
TCGA-RY-A843-01A	0	63	-1072.884479	low	-416.8927389	low	-1489.777218	low
TCGA-RY-A845-01A	0	596	-1124.56034	low	-405.6852712	low	-1530.245611	low
TCGA-RY-A847-01A	0	933	-743.5990688	high	92.38642165	high	-651.2126471	low
TCGA-S9-A6TS-01A	1	1891	-938.126992	low	-26.03883751	high	-964.1658295	low
TCGA-S9-A6TU-01A	0	2650	-660.9401855	high	353.9470573	high	-306.9931282	low
TCGA-S9-A6TV-01A	0	571	-23.09467648	high	1079.019789	high	1055.925113	high
TCGA-S9-A6TW-01A	0	1250	-766.0323111	high	-383.2577405	low	-1149.290052	high
TCGA-S9-A6TX-01A	0	1245	-1133.344173	low	-539.7885536	low	-1673.132726	low
TCGA-S9-A6TY-01A	0	1076	-1650.277155	low	-1343.435646	low	-2993.712801	low
TCGA-S9-A6TZ-01A	0	1120	-663.3167801	high	-8.113060558	high	-671.4298406	high
TCGA-S9-A6U0-01A	1	742	296.7688091	high	1148.344163	high	1445.112972	high
TCGA-S9-A6U1-01A	0	785	-928.0592144	low	-159.980926	high	-1088.04014	low
TCGA-S9-A6U2-01A	0	908	-797.926006	high	-335.2541658	low	-1133.180172	high
TCGA-S9-A6U5-01A	0	992	-974.9018192	low	340.8201497	high	-634.0816695	low
TCGA-S9-A6U6-01A	0	1069	-1053.207394	low	-382.8125817	low	-1436.019976	low
TCGA-S9-A6U8-01A	1	2988	-719.603051	high	234.9030927	high	-484.6999583	high
TCGA-S9-A6U9-01A	0	2918	-241.6148387	high	689.4421811	high	447.8273424	high
TCGA-S9-A6UA-01A	1	178	444.3538857	high	1472.489494	high	1916.84338	high
TCGA-S9-A6UB-01A	0	3761	-1572.632157	low	-1116.513247	low	-2689.145404	low
TCGA-S9-A6WD-01A	0	2289	-1397.2339	low	-860.13347	low	-2257.36737	low
TCGA-S9-A6WE-01A	0	4113	-1128.04958	low	-540.7554117	low	-1668.804992	high
TCGA-S9-A6WG-01A	0	2602	420.2031335	high	824.7899531	high	1244.993087	high
TCGA-S9-A6WH-01A	0	1173	-1426.505569	low	-746.4609035	low	-2172.966472	low
TCGA-S9-A6WI-01A	0	2585	-1064.409628	low	-1146.676333	low	-2211.085961	low
TCGA-S9-A6WL-01A	0	946	-696.0410674	high	-793.4168447	low	-1489.457912	high
TCGA-S9-A6WM-01A	0	604	-513.0864884	high	-298.3845591	low	-811.4710475	high
TCGA-S9-A6WN-01A	0	805	-241.779059	high	917.0435113	high	675.2644523	high
TCGA-S9-A6WO-01A	0	566	-936.2179872	low	278.8118185	high	-657.4061686	low
TCGA-S9-A6WP-01A	0	567	-957.7541932	low	127.3565165	high	-830.3976767	high
TCGA-S9-A6WQ-01A	0	428	-690.0559367	high	468.3177201	high	-221.7382166	high
TCGA-S9-A7IQ-01A	0	1099	-1341.264835	low	-1404.487543	low	-2745.752378	low
TCGA-S9-A7IS-01A	1	241	-1263.481535	low	-466.4923555	low	-1729.97389	high
TCGA-S9-A7IX-01A	1	819	-251.1212322	high	454.6137648	high	203.4925326	high
TCGA-S9-A7IY-01A	0	715	-799.8292407	high	357.0448129	high	-442.7844278	low
TCGA-S9-A7IZ-01A	0	608	-770.725414	high	38.84946234	high	-731.8759517	low
TCGA-S9-A7J0-01A	0	609	-1534.08664	low	-745.8451912	low	-2279.931831	high
TCGA-S9-A7J1-01A	0	249	-976.099515	low	-431.4017418	low	-1407.501257	low
TCGA-S9-A7J2-01A	0	62	-1351.821224	low	-933.0230988	low	-2284.844323	low
TCGA-S9-A7J3-01A	0	629	-1148.282126	low	-326.6906632	low	-1474.972789	high
TCGA-S9-A7QW-01A	0	458	-1465.434932	low	-941.0014903	low	-2406.436422	low
TCGA-S9-A7QX-01A	0	564	-1071.437843	low	129.5704779	high	-941.8673649	low
TCGA-S9-A7QY-01A	0	863	-1343.942254	low	-836.5777234	low	-2180.519978	low
TCGA-S9-A7QZ-01A	0	826	-1452.15354	low	-1208.860736	low	-2661.014276	low
TCGA-S9-A7R1-01A	1	5166	-1291.330748	low	-999.8978256	low	-2291.228574	low
TCGA-S9-A7R2-01A	1	316	-280.1197078	high	911.1375364	high	631.0178286	high
TCGA-S9-A7R3-01A	0	3013	-755.7093839	high	121.6142077	high	-634.0951762	low
TCGA-S9-A7R4-01A	0	914	-94.43281226	high	269.2348274	high	174.8020151	low
TCGA-S9-A7R7-01A	0	3000	291.2861301	high	1064.098745	high	1355.384875	high
TCGA-S9-A7R8-01A	1	961	-821.2158777	high	221.4391212	high	-599.7767565	high
TCGA-S9-A89V-01A	0	569	-718.3219086	high	-19.85246318	high	-738.1743718	high
TCGA-S9-A89Z-01A	0	623	-295.9622921	high	770.7442497	high	474.7819576	high
TCGA-TM-A7C3-01A	1	1666	-1031.545324	low	-664.9349116	low	-1696.480235	high
TCGA-TM-A7C4-01A	0	1470	-1260.274562	low	-1061.427711	low	-2321.702273	low
TCGA-TM-A7C5-01A	0	1500	-1325.187465	low	-835.7839826	low	-2160.971448	low
TCGA-TM-A7CA-01A	0	1058	-1291.271708	low	-690.6696731	low	-1981.941381	low
TCGA-TM-A7CF-01A	0	1989	-1373.54639	low	-1009.179906	low	-2382.726296	low
TCGA-TM-A84B-01A	1	758	-865.9402449	high	-781.4023495	low	-1647.342594	high
TCGA-TM-A84C-01A	1	492	-343.9210161	high	350.2341911	high	6.313174984	high
TCGA-TM-A84F-01A	0	1796	-250.6533283	high	1361.861752	high	1111.208424	high
TCGA-TM-A84G-01A	0	1236	-1597.729429	low	-1207.832628	low	-2805.562057	low
TCGA-TM-A84H-01A	0	926	-1386.287901	low	-635.1608809	low	-2021.448782	low
TCGA-TM-A84I-01A	0	854	-1154.582072	low	-302.2268419	low	-1456.808914	high
TCGA-TM-A84J-01A	0	735	-936.7044428	low	-884.4704165	low	-1821.174859	high
TCGA-TM-A84L-01A	1	1242	-545.0260132	high	320.1905118	high	-224.8355014	high
TCGA-TM-A84M-01A	0	754	-1607.926244	low	-1050.878002	low	-2658.804246	low
TCGA-TM-A84O-01A	1	1011	-951.2532237	low	-332.5673309	low	-1283.820555	high
TCGA-TM-A84Q-01A	0	772	-611.0214258	high	478.6483483	high	-132.3730775	high
TCGA-TM-A84R-01A	0	566	-1212.89207	low	-1224.244357	low	-2437.136427	high
TCGA-TM-A84S-01A	0	454	-973.4497904	low	-256.7956268	low	-1230.245417	low
TCGA-TM-A84T-01A	0	724	-967.4530975	low	-121.7382567	high	-1089.191354	low
TCGA-TQ-A7RF-01A	0	650	-1154.56485	low	-172.2718566	high	-1326.836707	low
TCGA-TQ-A7RG-01A	0	599	-979.3096608	low	-271.47602	low	-1250.785681	low
TCGA-TQ-A7RH-01A	0	486	-681.4804112	high	324.4186847	high	-357.0617265	low
TCGA-TQ-A7RI-01A	0	62	-1195.399474	low	-396.1622244	low	-1591.561699	low
TCGA-TQ-A7RJ-01A	0	1229	-925.4563308	low	103.5404939	high	-821.9158369	low
TCGA-TQ-A7RK-01A	0	1341	-1312.979228	low	-645.2393437	low	-1958.218572	low
TCGA-TQ-A7RM-01A	0	1116	-1367.971902	low	-1202.859814	low	-2570.831716	high
TCGA-TQ-A7RN-01A	0	1026	-1352.447769	low	-809.6327005	low	-2162.08047	low
TCGA-TQ-A7RO-01A	0	949	-1331.252469	low	-747.0998533	low	-2078.352322	high
TCGA-TQ-A7RP-01A	0	914	-497.5785201	high	-137.4733646	high	-635.0518847	high
TCGA-TQ-A7RQ-01A	0	795	-1538.164861	low	-1349.440215	low	-2887.605076	low
TCGA-TQ-A7RR-01A	0	787	-805.2249787	high	31.21000937	high	-774.0149693	high
TCGA-TQ-A7RV-01A	0	1868	-1242.028629	low	-639.1933231	low	-1881.221952	low
TCGA-TQ-A7RW-01A	1	821	-512.7394325	high	657.0890389	high	144.3496064	high
TCGA-TQ-A8XE-01A	1	954	-1211.214104	low	-327.3649573	low	-1538.579062	low
TCGA-VM-A8C8-01A	0	1397	-855.7481156	high	32.53397144	high	-823.2141442	low
TCGA-VM-A8C9-01A	0	1314	-77.23586289	high	1274.876572	high	1197.640709	high
TCGA-VM-A8CA-01A	0	411	-558.6519968	high	94.02787602	high	-464.6241208	high
TCGA-VM-A8CB-01A	0	3	-1564.79079	low	-860.7617208	low	-2425.55251	low
TCGA-VM-A8CD-01A	1	240	-492.3446918	high	401.5970161	high	-90.7476757	high
TCGA-VM-A8CE-01A	0	1191	-948.5202291	low	-566.7875394	low	-1515.307769	low
TCGA-VM-A8CF-01A	0	609	-474.6619535	high	942.0212626	high	467.3593091	low
TCGA-VM-A8CH-01A	0	714	-763.4020479	high	244.4786063	high	-518.9234416	low
TCGA-VV-A829-01A	0	1127	-916.0891134	low	-36.21074705	high	-952.2998604	high
TCGA-VV-A86M-01A	0	487	-928.0783377	low	248.8653787	high	-679.212959	low
TCGA-VW-A7QS-01A	0	706	-1308.199026	low	-835.2527275	low	-2143.451754	high
TCGA-VW-A8FI-01A	1	245	-825.4083905	high	350.8900158	high	-474.5183747	high
TCGA-W9-A837-01A	0	1553	-1338.694884	low	-1047.361497	low	-2386.056381	low
TCGA-WH-A86K-01A	0	405	-939.0974415	low	-137.7811544	high	-1076.878596	low
TCGA-WY-A858-01A	0	1337	-117.6967518	high	946.9988571	high	829.3021053	low
TCGA-WY-A859-01A	0	1213	-1360.547759	low	-1193.607558	low	-2554.155317	high
TCGA-WY-A85A-01A	0	1320	-1162.953778	low	-259.736202	low	-1422.68998	low
TCGA-WY-A85B-01A	0	1393	-692.1217479	high	495.4351939	high	-196.686554	low
TCGA-WY-A85C-01A	0	1426	-1028.430184	low	-182.992219	high	-1211.422403	low
TCGA-WY-A85D-01A	0	1147	-984.0262414	low	26.77878622	high	-957.2474552	low
TCGA-WY-A85E-01A	0	633	-1394.515709	low	-866.5293071	low	-2261.045016	high
