# Supplementary material for: Identification and Validation of a Gene Signature for Lower-Grade Gliomas Based on Pyroptosis-Related Genes to Predict Survival and Response to Immune Checkpoint Inhibitors
Source: J Healthc Eng. 2022 Apr 30;2022:8704127. doi: 10.1155/2022/8704127 (PMC9078805; doi:10.1155/2022/8704127)
Supplement: Supplementary Materials — Supplementary 1. Supplementary Figure 1: validation of PRS in CGGA. Supplementary 2. Supplementary Figure 2: validation of five PRS genes at the protein level via IHC database. Supplementary 3. Supplementary Figure 3: validation of eight PRS genes regarding LGG patients' OS via GEPIA. Supplementary 4. Supplementary Figure 4: AUC comparison from five pyroptosis-related signatures. Supplementary 5. Supplementary Figure 5: Kaplan-Meier survival analysis using our signature. Supplementary 6. Supplementary Figure 6: Kaplan-Meier survival analysis using Chao B (2022). Supplementary 7. Supplementary Figure 7: Kaplan-Meier survival analysis using Zhang M (2021). Supplementary 8. Supplementary Figure 8: Kaplan-Meier survival analysis using Zhang Y (2021). Supplementary 9. Supplementary Figure 9: Kaplan-Meier survival analysis using Zheng J (2022). Supplementary 10. Supplementary Table 1: 47 pyroptosis-related genes. Supplementary 11. Supplementary Table 2: the result of consensus unsupervised clustering analysis in TCGA. Supplementary 12. Supplementary Table 3: 377 differentially expressed PRS genes. Supplementary 13. Supplementary Table 4: the result of GO enrichment analysis. Supplementary 14. Supplementary Table 5: the result of KEGG pathway analysis. Supplementary 15. Supplementary Table 6: the result of univariate Cox regression analysis. Supplementary 16. Supplementary Table 7: 204 genes with VRIS >0 in RSF. Supplementary 17. Supplementary Table 8: 13 genes with nonzero regression coefficients in LASSO. Supplementary 18. Supplementary Table 9: tumor-infiltrating immune cells in TCGA. Supplementary 19. Supplementary Table 10: tumor-infiltrating immune cells in CGGA. Supplementary 20. Supplementary Table 11: tumor microenvironment analysis by “ESTIMATE” in TCGA. Supplementary 21. Supplementary Table 12: tumor microenvironment analysis by “ESTIMATE” in CGGA. Supplementary 22. Supplementary Table 13: the result of TMB. Supplementary 23. Supplementary Table 14: the results [file 8704127.f1.zip › 8704127.f1/Supplementary Table 12 (1).txt]

SUPPLEMENTARY TABLE 12: Tumor microenvironment analysis by ��ESTIMATE�� in CGGA.
Sample	OS.time	OS	StromalScore	ImmuneScore	ESTIMATEScore	Risk	Stromal score	Immune score
CGGA_1006	254	1	-983.7407531	117.3059576	-866.4347955	high	high	high
CGGA_1034	753	1	-652.3948235	599.4414061	-52.95341743	high	high	high
CGGA_1079	471	1	-395.8799929	395.33016	-0.549832961	high	high	high
CGGA_1263	772	1	-964.0547158	147.852602	-816.2021138	high	high	high
CGGA_1280	447	1	-1147.455767	85.56784099	-1061.887926	high	high	high
CGGA_1281	2909	0	-1370.161594	-1126.751883	-2496.913478	high	high	low
CGGA_1284	97	1	-199.5900827	1469.229872	1269.639789	high	high	high
CGGA_1292	2901	0	-1100.941531	-375.3156152	-1476.257147	high	high	high
CGGA_1340	1109	1	-1489.818091	-768.0786892	-2257.89678	high	low	low
CGGA_1408	1362	1	-450.4236913	1316.785227	866.3615354	high	high	high
CGGA_235	2340	1	-1919.191826	-1392.472438	-3311.664264	low	low	low
CGGA_269	2932	0	133.6474716	1468.931463	1602.578935	high	high	high
CGGA_276	529	0	-1597.677312	-619.3269561	-2217.004268	low	low	low
CGGA_323	4338	0	-1672.608419	-1731.926542	-3404.534961	high	low	low
CGGA_330	1121	1	461.6401322	1533.662046	1995.302178	high	high	high
CGGA_426	1560	1	-468.6936489	561.2425227	92.54887389	high	high	high
CGGA_448	354	1	370.1963834	1675.574033	2045.770417	high	high	high
CGGA_488	435	1	-1473.810203	-789.9532753	-2263.763479	high	low	low
CGGA_493	2382	1	-1544.640495	-857.1882293	-2401.828724	low	low	low
CGGA_541	4376	0	-1442.724268	-1172.609971	-2615.334239	high	low	low
CGGA_564	679	1	-864.0359176	107.8383654	-756.1975521	high	high	high
CGGA_565	3605	0	-1023.905294	-443.732186	-1467.63748	high	high	low
CGGA_578	362	1	-1600.019005	-493.6093303	-2093.628336	high	low	low
CGGA_599	418	1	-1062.384095	-98.44635249	-1160.830448	high	high	high
CGGA_616	952	1	-327.0322866	648.2671027	321.2348161	high	high	high
CGGA_633	1812	1	-1917.816355	-1524.249335	-3442.065689	high	low	low
CGGA_638	2386	0	-1263.967782	512.7071476	-751.2606344	low	high	high
CGGA_643	331	1	-1575.739936	-745.288782	-2321.028718	high	low	low
CGGA_659	730	0	-1393.479991	-1247.754306	-2641.234296	high	low	low
CGGA_727	1023	1	-978.5157123	-66.6235338	-1045.139246	high	high	high
CGGA_766	4103	0	-1722.125875	-854.9180011	-2577.043877	low	low	low
CGGA_791	252	1	-1233.046581	-165.0705062	-1398.117087	high	high	high
CGGA_796	559	0	-993.1993236	64.94800744	-928.2513162	high	high	high
CGGA_807	4040	0	-1594.151675	-1466.980869	-3061.132543	low	low	low
CGGA_871	3964	0	-1621.791679	-500.5784675	-2122.370147	low	low	low
CGGA_D11	827	1	-755.7213081	672.646604	-83.0747041	high	high	high
CGGA_D16	261	1	577.2699593	1407.232665	1984.502624	high	high	high
CGGA_D44	313	1	-1358.667141	-924.4378405	-2283.104981	high	high	low
CGGA_J030	3389	0	-1637.411945	-1003.598548	-2641.010493	low	low	low
CGGA_1005	3815	0	-1738.56157	-1041.890836	-2780.452406	low	low	low
CGGA_1013	1725	1	-1212.749385	-151.4798534	-1364.229239	low	high	high
CGGA_1020	1120	1	-1101.25369	234.572929	-866.6807611	low	high	high
CGGA_1027	2688	0	-1352.78532	97.38785781	-1255.397462	high	high	high
CGGA_1031	2457	1	-1357.700006	-163.6977998	-1521.397806	low	high	high
CGGA_1046	3559	0	-1448.956501	-557.3724155	-2006.328917	low	low	low
CGGA_1113	1265	1	-1130.089551	-647.7287416	-1777.818292	high	high	low
CGGA_1146	2498	0	-898.3920914	108.818484	-789.5736075	high	high	high
CGGA_1160	426	1	-1074.001285	151.7495804	-922.2517043	high	high	high
CGGA_1189	3082	0	-1839.452256	-1137.31107	-2976.763326	low	low	low
CGGA_1190	3082	0	-1760.178067	-1265.557279	-3025.735347	high	low	low
CGGA_1307	965	0	-887.7841111	428.7452205	-459.0388906	high	high	high
CGGA_1322	253	1	-1710.617845	-884.3763428	-2594.994187	low	low	low
CGGA_1330	2846	0	-926.1666077	203.7953836	-722.3712241	high	high	high
CGGA_1406	2154	1	-293.3386562	1284.094512	990.7558554	high	high	high
CGGA_236	706	0	-1259.49286	-826.3222757	-2085.815135	high	high	low
CGGA_241	4809	0	-672.9655019	-516.7940294	-1189.759531	high	high	low
CGGA_251	1299	0	-1433.507237	-409.2476839	-1842.754921	low	low	high
CGGA_252	165	0	-1526.232369	-429.9966836	-1956.229052	low	low	low
CGGA_254	4793	0	-1547.956962	-552.8163195	-2100.773281	low	low	low
CGGA_256	158	0	-684.9900458	-49.56647343	-734.5565192	low	high	high
CGGA_261	4130	0	-1304.773169	-493.1563188	-1797.929488	low	high	low
CGGA_267	1374	1	-1993.804086	-1405.217374	-3399.02146	low	low	low
CGGA_273	2635	1	-1193.590417	44.33241953	-1149.257998	low	high	high
CGGA_283	3470	1	-1390.755167	-362.6452375	-1753.400405	low	low	high
CGGA_300	2199	1	-1422.735509	-519.3970314	-1942.13254	high	low	low
CGGA_333	1783	0	-911.0663889	338.023497	-573.0428919	high	high	high
CGGA_337	1008	1	-931.3669972	227.7566497	-703.6103475	high	high	high
CGGA_446	4508	0	-1909.264988	-793.4494188	-2702.714407	low	low	low
CGGA_479	4445	0	-1242.104135	-243.8593444	-1485.96348	low	high	high
CGGA_485	2437	0	-1398.609108	-388.8956217	-1787.50473	low	low	high
CGGA_490	3804	0	-1398.927494	-494.6061505	-1893.533644	low	low	low
CGGA_501	4427	0	-1445.140546	-623.5081745	-2068.648721	low	low	low
CGGA_502	4414	0	-1183.410158	173.4520132	-1009.958145	low	high	high
CGGA_510	4403	0	-1144.718628	-525.4992804	-1670.217908	low	high	low
CGGA_543	4371	0	-1521.68469	-591.8789619	-2113.563652	low	low	low
CGGA_551	4363	0	-1748.131762	-1176.002767	-2924.134529	low	low	low
CGGA_560	4354	0	-2018.508008	-1118.591153	-3137.099161	low	low	low
CGGA_580	1394	1	-1294.973428	-353.8099173	-1648.783345	low	high	high
CGGA_591	1654	1	-1239.904264	-115.2950243	-1355.199289	high	high	high
CGGA_598	3677	1	-1616.231092	-810.8316384	-2427.06273	low	low	low
CGGA_601	1133	1	-1618.458012	-1057.613851	-2676.071863	high	low	low
CGGA_607	1389	0	-1360.338324	-380.3590773	-1740.697401	low	high	high
CGGA_632	576	1	-1021.702703	-395.195478	-1416.898181	high	high	high
CGGA_635	4263	0	-1461.819681	-812.2545112	-2274.074192	low	low	low
CGGA_641	3411	1	-1729.044584	-843.5631816	-2572.607765	low	low	low
CGGA_642	4249	0	-1598.47483	-500.8984251	-2099.373255	low	low	low
CGGA_655	4231	0	-1499.635667	-463.4671478	-1963.102815	low	low	low
CGGA_662	284	1	-1391.702713	-379.4492738	-1771.151986	low	low	high
CGGA_666	2499	1	-1708.076811	-880.043494	-2588.120305	low	low	low
CGGA_671	4215	0	-1591.090007	-1423.142039	-3014.232046	low	low	low
CGGA_675	4210	0	-1527.995507	-688.8520018	-2216.847509	low	low	low
CGGA_685	3239	1	-1811.003961	-633.7351557	-2444.739117	low	low	low
CGGA_689	4194	0	-1627.036925	-906.8122376	-2533.849162	low	low	low
CGGA_698	1851	1	-1384.095307	283.043726	-1101.051581	low	low	high
CGGA_704	2572	1	-1389.624014	-74.30767077	-1463.931685	high	low	high
CGGA_715	3429	0	-1738.611859	-1644.348841	-3382.9607	low	low	low
CGGA_725	4147	0	-1360.245306	-725.1490792	-2085.394385	low	high	low
CGGA_752	3680	0	-1076.525531	130.8557521	-945.6697785	low	high	high
CGGA_757	1047	1	-1605.498096	-801.7136025	-2407.211699	low	low	low
CGGA_760	4110	0	-1299.388031	-476.1645932	-1775.552625	low	high	low
CGGA_762	4105	0	-1506.234716	-779.476338	-2285.711054	low	low	low
CGGA_785	3517	1	-1466.36132	-534.0526911	-2000.414011	low	low	low
CGGA_812	4035	0	-627.6078581	1091.409256	463.8013981	high	high	high
CGGA_815	2219	1	-838.1653132	939.1126057	100.9472924	high	high	high
CGGA_818	4027	0	-1125.899278	-44.09262999	-1169.991908	low	high	high
CGGA_834	4013	0	-1183.219768	-178.8921409	-1362.111909	high	high	high
CGGA_835	517	0	-1282.547102	-455.1374175	-1737.684519	low	high	low
CGGA_838	4011	0	-1820.583086	-1405.532345	-3226.115431	low	low	low
CGGA_843	4005	0	-1725.584278	-1061.149976	-2786.734254	low	low	low
CGGA_856	1297	0	-1351.377632	-603.3759349	-1954.753567	high	high	low
CGGA_858	3984	0	-1768.953377	-1603.832479	-3372.785856	low	low	low
CGGA_864	3977	0	-1008.309054	-263.8878371	-1272.196891	high	high	high
CGGA_884	1131	1	-1707.290887	-991.9622556	-2699.253143	low	low	low
CGGA_892	448	0	-1579.376563	-651.6987642	-2231.075327	low	low	low
CGGA_893	3160	1	-1741.082246	-1093.903062	-2834.985308	low	low	low
CGGA_898	1663	1	-1460.489069	-771.1165204	-2231.605589	low	low	low
CGGA_904	774	1	-1748.686549	-797.599996	-2546.286545	low	low	low
CGGA_905	3174	1	-1114.527157	358.3501573	-756.1770002	high	high	high
CGGA_908	2436	1	-1398.905089	-260.1764838	-1659.081573	low	low	high
CGGA_909	3920	0	-1714.09332	-811.334334	-2525.427654	high	low	low
CGGA_D04	3697	0	-1750.696479	-980.4943285	-2731.190808	low	low	low
CGGA_D07	3691	0	-1562.263126	-842.0253631	-2404.288489	low	low	low
CGGA_D15	3669	0	-2209.875183	-1571.319788	-3781.194971	low	low	low
CGGA_D20	2367	1	-1686.378229	-1512.602873	-3198.981101	low	low	low
CGGA_D21	1208	1	-669.2063191	617.2962865	-51.91003262	high	high	high
CGGA_D24	837	1	-1162.774185	142.0102646	-1020.76392	high	high	high
CGGA_D29	3643	0	-1664.16177	-873.0060717	-2537.167841	low	low	low
CGGA_D47	1048	1	-1027.961927	-374.8637805	-1402.825707	high	high	high
CGGA_D52	3529	0	-1840.241055	-1211.897981	-3052.139037	low	low	low
CGGA_277	4739	0	-1473.157883	-862.4382564	-2335.596139	high	low	low
CGGA_J023	1028	1	-1846.568762	-1495.862235	-3342.430997	high	low	low
CGGA_1004	899	1	-192.1089547	1956.827036	1764.718081	high	high	high
CGGA_1071	3252	1	-532.4469975	659.6753124	127.2283149	high	high	high
CGGA_1246	2972	0	-1579.471689	-496.0670625	-2075.538751	low	low	low
CGGA_243	2977	0	-1788.331636	-1256.887078	-3045.218714	low	low	low
CGGA_247	609	1	-1666.700295	-774.4325169	-2441.132812	high	low	low
CGGA_738	4132	0	-974.3073287	1132.843498	158.536169	high	high	high
CGGA_1002	305	1	-1208.224469	-615.7410567	-1823.965526	high	high	low
CGGA_1003	3817	0	-1933.046184	-1213.459438	-3146.505621	low	low	low
CGGA_1010	246	1	-1677.635091	-1031.964171	-2709.599262	low	low	low
CGGA_1014	263	1	-1155.627704	-380.6139125	-1536.241617	high	high	high
CGGA_103	1188	1	-1795.188197	-942.5308919	-2737.719089	low	low	low
CGGA_1030	3664	0	-1773.097064	-1364.816533	-3137.913597	low	low	low
CGGA_1032	643	1	-4.612771999	1312.241208	1307.628436	high	high	high
CGGA_1033	1322	0	-1564.475948	-1246.442042	-2810.917989	high	low	low
CGGA_1037	780	0	-1435.445497	-344.7679698	-1780.213466	low	low	high
CGGA_1048	703	0	-1126.709066	-141.3701979	-1268.079263	high	high	high
CGGA_1051	838	1	-1438.778675	-1062.135515	-2500.914191	high	low	low
CGGA_1055	1611	1	-1348.83358	-144.2823375	-1493.115917	low	high	high
CGGA_1057	1549	1	-69.33276479	1505.973683	1436.640918	high	high	high
CGGA_1065	3412	0	-2048.126689	-1298.831853	-3346.958542	low	low	low
CGGA_1066	723	1	-1056.91473	179.0303404	-877.8843897	high	high	high
CGGA_1087	701	0	-2057.240742	-1311.331916	-3368.572658	low	low	low
CGGA_1097	1378	1	-1336.701403	-392.6058844	-1729.307288	high	high	high
CGGA_1100	3314	0	-2045.886005	-1312.397355	-3358.28336	low	low	low
CGGA_1101	214	1	-1581.363476	-1229.966795	-2811.330271	low	low	low
CGGA_1108	684	1	-735.8813058	861.8104252	125.9291194	high	high	high
CGGA_1111	2696	1	-689.4391762	453.9664805	-235.4726957	high	high	high
CGGA_112	1534	1	-1505.107148	-625.2258336	-2130.332981	low	low	low
CGGA_1120	422	1	-1338.545962	-929.3777214	-2267.923683	high	high	low
CGGA_1126	784	1	-1398.308588	-185.4756638	-1583.784251	high	low	high
CGGA_1127	2630	1	-1154.412615	36.7045871	-1117.708028	high	high	high
CGGA_1131	3251	0	-1829.472935	-889.4821294	-2718.955064	low	low	low
CGGA_1137	3237	0	-1104.240952	4.043268285	-1100.197684	high	high	high
CGGA_1141	432	1	-1182.203282	-608.044334	-1790.247616	high	high	low
CGGA_1144	2505	0	-1432.427589	-1245.252074	-2677.679663	low	low	low
CGGA_1147	3215	0	-1860.905029	-936.5729993	-2797.478028	low	low	low
CGGA_1148	596	1	-752.5538718	457.4926902	-295.0611816	high	high	high
CGGA_1152	3201	0	-10.35730412	1118.981409	1108.624105	high	high	high
CGGA_1155	1373	1	-1311.986486	-91.71476611	-1403.701252	high	high	high
CGGA_1156	3194	0	-875.807047	234.9624544	-640.8445926	low	high	high
CGGA_1157	727	1	-1281.857032	-611.316714	-1893.173746	high	high	low
CGGA_1158	3188	0	-1873.241214	-813.9218371	-2687.163051	low	low	low
CGGA_1159	3181	0	-1133.926781	-587.5360958	-1721.462877	high	high	low
CGGA_1161	3180	0	-1499.230996	-638.9933636	-2138.22436	high	low	low
CGGA_1162	3174	0	-1203.376189	9.243656468	-1194.132533	high	high	high
CGGA_1169	1765	1	-1339.446769	-38.17427099	-1377.62104	low	high	high
CGGA_1181	318	0	-1113.817676	120.9767667	-992.8409091	high	high	high
CGGA_1183	408	1	-1344.836233	-313.9244148	-1658.760648	high	high	high
CGGA_1191	3082	0	-1753.129204	-1350.239039	-3103.368243	high	low	low
CGGA_1192	3080	0	-1046.710411	581.5214112	-465.1889999	low	high	high
CGGA_1195	476	1	-1413.36048	-683.1166911	-2096.477171	high	low	low
CGGA_1198	3066	0	-1257.973279	-595.3117831	-1853.285062	high	high	low
CGGA_1204	3056	0	-2101.919728	-1534.75024	-3636.669969	low	low	low
CGGA_1205	929	1	-431.1398489	421.6007308	-9.539118126	high	high	high
CGGA_1207	3049	0	-1569.13198	-717.4477962	-2286.579776	low	low	low
CGGA_1211	3042	0	-1360.574808	-638.6456171	-1999.220425	low	high	low
CGGA_1212	2292	1	-1473.374753	-589.2575726	-2062.632325	low	low	low
CGGA_1223	682	1	-1567.360131	-535.0557357	-2102.415867	high	low	low
CGGA_1226	670	1	-987.0843751	-255.7796155	-1242.863991	high	high	high
CGGA_1228	2626	0	-1156.136829	-465.9474698	-1622.084299	low	high	low
CGGA_1232	2067	1	-1128.341621	262.0838257	-866.257795	low	high	high
CGGA_1235	3004	0	-915.9996962	165.6660459	-750.3336503	high	high	high
CGGA_1238	2996	0	-748.3718476	414.6159607	-333.7558869	high	high	high
CGGA_1239	2997	0	-1761.364047	-675.985477	-2437.349524	low	low	low
CGGA_1264	2929	0	-1422.513861	-382.119459	-1804.63332	high	low	high
CGGA_1269	2923	0	-1585.572844	-542.6935718	-2128.266416	low	low	low
CGGA_1286	2906	0	-1440.663483	-454.0138203	-1894.677303	high	low	low
CGGA_1291	2422	0	-1472.558517	-328.0797241	-1800.638241	high	low	high
CGGA_1300	1793	1	-1125.949265	-80.30236232	-1206.251627	low	high	high
CGGA_1303	2861	0	-1565.212902	-1121.403941	-2686.616844	high	low	low
CGGA_1305	2702	1	-1256.129725	200.8982612	-1055.231464	low	high	high
CGGA_1309	964	0	-1552.734102	-341.3878167	-1894.121919	low	low	high
CGGA_1317	2864	0	-1891.926095	-1481.731194	-3373.657289	low	low	low
CGGA_1318	1497	0	-775.8344527	807.7668804	31.93242774	high	high	high
CGGA_1319	2861	0	-1735.099041	-500.8461545	-2235.945195	low	low	low
CGGA_1321	702	1	-1652.563738	-619.0566251	-2271.620364	high	low	low
CGGA_1334	146	1	-1041.669006	72.84683934	-968.8221671	high	high	high
CGGA_1335	2839	0	-1513.440663	-744.2268437	-2257.667507	low	low	low
CGGA_1339	2832	0	-1636.603554	-944.4482413	-2581.051795	low	low	low
CGGA_1345	2825	0	-733.7885528	1115.697055	381.9085024	high	high	high
CGGA_135	1924	1	578.0401801	1447.997386	2026.037566	high	high	high
CGGA_1350	2819	0	-1535.25275	-939.5954324	-2474.848182	low	low	low
CGGA_1361	2804	0	-1419.302586	-679.1363898	-2098.438975	low	low	low
CGGA_1362	2804	0	-1149.142448	288.409551	-860.732897	low	high	high
CGGA_1368	2797	0	-1805.075255	-1293.833895	-3098.90915	low	low	low
CGGA_1369	360	0	-1523.859204	-69.69874392	-1593.557948	low	low	high
CGGA_1377	2780	0	-1384.171056	-412.7588094	-1796.929866	low	low	high
CGGA_1386	2770	0	-1095.796029	192.5334621	-903.2625674	high	high	high
CGGA_1389	1669	1	-1902.084692	-689.0694339	-2591.154126	low	low	low
CGGA_1401	1680	1	-1444.195104	-485.6120493	-1929.807153	low	low	low
CGGA_1404	2741	0	-1421.514966	-422.6594225	-1844.174388	low	low	low
CGGA_1407	2728	0	-1348.447396	-242.0961894	-1590.543585	high	high	high
CGGA_1413	2720	0	-1518.788767	-1340.453246	-2859.242013	low	low	low
CGGA_1416	1933	1	-1610.882517	-373.8136232	-1984.69614	high	low	high
CGGA_1417	2713	0	-1539.981085	-845.5673882	-2385.548474	low	low	low
CGGA_1421	2699	0	-1203.634577	-298.416337	-1502.050914	high	high	high
CGGA_1424	2692	0	-1561.09768	-848.5818274	-2409.679507	high	low	low
CGGA_1427	339	0	-1264.712679	-154.5646725	-1419.277351	low	high	high
CGGA_1431	2048	1	-1258.358073	-2.928044559	-1261.286117	low	high	high
CGGA_1435	1657	1	-1243.006919	70.80991008	-1172.197009	high	high	high
CGGA_1440	2670	0	-1578.895727	-515.7974462	-2094.693173	low	low	low
CGGA_1446	2664	0	-1663.359256	-1360.631562	-3023.990819	low	low	low
CGGA_1454	2655	0	-1721.126272	-1498.518914	-3219.645186	high	low	low
CGGA_1455	2655	0	-1754.796424	-1193.778184	-2948.574608	low	low	low
CGGA_1463	2633	0	-1620.732621	-999.4056181	-2620.13824	low	low	low
CGGA_1469	2626	0	-1762.105191	-1237.958909	-3000.064101	low	low	low
CGGA_1471	2623	0	-980.6897163	494.311713	-486.3780033	low	high	high
CGGA_1474	333	0	-917.7415488	35.94055002	-881.8009987	high	high	high
CGGA_1477	1194	1	-1186.401678	219.9979555	-966.4037224	high	high	high
CGGA_1482	2592	0	-941.657255	373.9486583	-567.7085967	high	high	high
CGGA_1488	2586	0	-1398.877561	-497.9787897	-1896.85635	low	low	low
CGGA_1497	1178	1	-2176.033626	-1494.654637	-3670.688263	low	low	low
CGGA_1502	2565	0	-810.7909691	332.6117665	-478.1792026	high	high	high
CGGA_1504	2558	0	-1011.74742	556.3687615	-455.3786589	high	high	high
CGGA_1508	1049	1	-818.6770369	545.6131564	-273.0638805	high	high	high
CGGA_1514	76	1	-610.5281656	-311.7978098	-922.3259754	high	high	high
CGGA_1516	2530	0	-1827.72968	-793.0979192	-2620.827599	low	low	low
CGGA_1517	2530	0	-1682.739686	-620.1689851	-2302.908671	low	low	low
CGGA_1518	411	1	-1594.999804	-906.2681824	-2501.267986	high	low	low
CGGA_1523	2508	0	-1094.574084	-155.321028	-1249.895112	low	high	high
CGGA_1525	1686	1	-1032.922028	514.9885207	-517.9335074	high	high	high
CGGA_1526	2502	0	-1298.308074	-189.0218557	-1487.32993	high	high	high
CGGA_1527	1714	1	-1255.662748	-120.461146	-1376.123894	low	high	high
CGGA_1528	2497	0	-1432.527403	-136.9449498	-1569.472353	low	low	high
CGGA_1530	2497	0	-1000.436103	53.52338814	-946.912715	high	high	high
CGGA_1536	840	1	-828.5215385	481.0572931	-347.4642454	low	high	high
CGGA_1544	208	1	-1859.344949	-1018.229813	-2877.574762	low	low	low
CGGA_1552	2432	0	-1553.331807	-705.472694	-2258.804501	low	low	low
CGGA_1557	2427	0	-1602.908379	-665.2504102	-2268.158789	high	low	low
CGGA_1562	2032	1	-1744.049182	-958.6084787	-2702.657661	low	low	low
CGGA_1563	2423	0	-99.34936657	444.6398924	345.2905258	high	high	high
CGGA_1565	1417	0	-779.39374	328.6357947	-450.7579453	high	high	high
CGGA_1566	2420	0	-1898.139954	-950.4343983	-2848.574352	high	low	low
CGGA_1567	840	1	-1087.491015	780.3532958	-307.1377189	high	high	high
CGGA_1568	345	0	-1121.757715	43.61932815	-1078.138387	high	high	high
CGGA_1569	1406	0	-1339.295354	-363.135887	-1702.43124	high	high	high
CGGA_1579	2398	0	-1509.94853	-836.6608136	-2346.609343	low	low	low
CGGA_1580	1581	1	-1155.024854	10.62956665	-1144.395287	low	high	high
CGGA_1583	1606	1	-1393.525146	-785.3004752	-2178.825621	low	low	low
CGGA_1587	750	1	-647.0594582	620.7848742	-26.27458401	high	high	high
CGGA_1588	2003	0	-166.7123162	1624.383813	1457.671497	high	high	high
CGGA_1598	564	1	-1308.961367	307.1614078	-1001.799959	high	high	high
CGGA_1606	471	1	-1193.151668	-556.2528955	-1749.404563	high	high	low
CGGA_1617	2310	0	-1670.821206	-766.6376204	-2437.458826	low	low	low
CGGA_1618	2319	0	-1611.445292	-516.6225994	-2128.067892	low	low	low
CGGA_1619	766	1	-1284.629504	-397.0281998	-1681.657704	high	high	high
CGGA_1620	2312	0	-1447.993213	-711.1491884	-2159.142402	low	low	low
CGGA_1621	2311	0	-1387.694789	-378.0314915	-1765.726281	low	low	high
CGGA_1623	2307	0	-792.3636145	-126.9153026	-919.2789172	high	high	high
CGGA_1627	2301	0	-1296.169298	5.905709748	-1290.263589	high	high	high
CGGA_1630	2160	0	-1266.052665	1.711623123	-1264.341042	high	high	high
CGGA_1640	2267	0	-1208.318518	-103.5029407	-1311.821459	high	high	high
CGGA_1642	2266	0	-1408.383258	-90.62712242	-1499.01038	high	low	high
CGGA_1645	1996	0	-1631.425861	-325.5274686	-1956.953329	low	low	high
CGGA_1647	2229	0	-1027.718795	281.2977048	-746.4210898	high	high	high
CGGA_1648	1747	0	-1099.643674	192.7544458	-906.8892286	high	high	high
CGGA_1649	2225	0	-1009.764306	319.2402232	-690.5240831	high	high	high
CGGA_165	183	0	-1345.808554	-120.0052459	-1465.8138	high	high	high
CGGA_1653	2217	0	-1447.303934	-153.1934649	-1600.497399	high	low	high
CGGA_1655	1209	0	-1140.155502	166.173414	-973.9820876	high	high	high
CGGA_1657	2215	0	-1194.45518	-184.24391	-1378.69909	high	high	high
CGGA_1661	2209	0	-1111.008496	-37.76937756	-1148.777873	high	high	high
CGGA_1662	1493	0	-1586.35008	-263.4812774	-1849.831357	high	low	high
CGGA_1664	1528	1	-1470.018916	-679.3241097	-2149.343025	low	low	low
CGGA_1667	2180	0	-1352.784294	-473.370031	-1826.154325	low	high	low
CGGA_1669	139	1	-1326.97248	-579.4194756	-1906.391956	high	high	low
CGGA_1671	2168	0	-1675.466548	-218.2857834	-1893.752331	high	low	high
CGGA_1673	2160	0	-1881.082437	-1296.815018	-3177.897456	low	low	low
CGGA_1675	2154	0	-905.5830687	779.3708196	-126.2122492	low	high	high
CGGA_1679	2146	0	-1664.3408	-875.7573334	-2540.098133	low	low	low
CGGA_1680	596	1	-803.2721381	1216.478061	413.2059226	high	high	high
CGGA_1686	745	1	-1480.527851	-376.4623978	-1856.990248	high	low	high
CGGA_1689	2118	0	-1378.281605	-80.04023083	-1458.321836	low	low	high
CGGA_1693	517	1	-1561.619573	-498.8366886	-2060.456262	high	low	low
CGGA_1696	1205	0	-64.30316267	718.4350067	654.131844	high	high	high
CGGA_1700	2076	0	-768.782757	407.2900032	-361.4927538	high	high	high
CGGA_1701	1696	0	-1867.541579	-799.8757272	-2667.417307	high	low	low
CGGA_1703	1592	0	-965.6462155	168.7436164	-796.9025991	high	high	high
CGGA_1704	2064	0	-1163.673583	-60.61301991	-1224.286602	high	high	high
CGGA_1714	2034	0	-976.1681366	609.6657653	-366.5023713	high	high	high
CGGA_1715	2033	0	-978.0419778	-129.1739787	-1107.215956	high	high	high
CGGA_1718	1996	0	-1495.733209	-139.5297401	-1635.262949	low	low	high
CGGA_1720	1994	0	-1486.063725	-1097.884262	-2583.947987	low	low	low
CGGA_1721	1994	0	-1446.390874	-373.3043624	-1819.695236	low	low	high
CGGA_1723	1986	0	-1584.95952	-577.2870995	-2162.246619	low	low	low
CGGA_1725	1983	0	-1517.809653	-617.4442911	-2135.253944	low	low	low
CGGA_1731	1976	0	-1281.888482	-97.09076096	-1378.979243	high	high	high
CGGA_1737	1952	0	-1650.092471	-857.5422794	-2507.63475	high	low	low
CGGA_1738	469	1	-1175.356047	-268.0868052	-1443.442852	high	high	high
CGGA_1743	1361	1	-1523.208835	-1054.841436	-2578.050271	low	low	low
CGGA_1745	1929	0	-1588.787461	-1281.808041	-2870.595502	low	low	low
CGGA_1747	293	1	-766.0856024	962.5105511	196.4249487	high	high	high
CGGA_1791	855	1	-609.3227043	105.7501112	-503.5725932	high	high	high
CGGA_1809	343	1	-1316.4986	-364.8853934	-1681.383994	high	high	high
CGGA_1829	801	0	-1168.713083	-607.8064792	-1776.519562	high	high	low
CGGA_1850	750	0	-1380.681097	-63.15449724	-1443.835594	low	low	high
CGGA_1854	1626	0	-1195.507513	141.6948795	-1053.812633	high	high	high
CGGA_1862	110	1	-1614.906768	-903.0201052	-2517.926874	high	low	low
CGGA_1875	1558	0	-540.0464172	1042.860212	502.8137951	high	high	high
CGGA_1882	1531	0	-1593.842657	-452.7900313	-2046.632688	high	low	low
CGGA_1902	1479	0	-1478.260692	-612.0843627	-2090.345055	high	low	low
CGGA_1903	1474	0	-1167.570379	-131.9733103	-1299.54369	high	high	high
CGGA_28	1103	1	-1552.575596	-307.2404655	-1859.816061	high	low	high
CGGA_290	4725	0	-1131.685169	-707.6955952	-1839.380764	high	high	low
CGGA_320	3005	1	-1372.173266	-502.0113974	-1874.184664	low	low	low
CGGA_42	2832	1	-1540.428966	-238.6865314	-1779.115497	low	low	high
CGGA_474	2029	0	-1342.987362	-1126.022232	-2469.009595	high	high	low
CGGA_482	2511	1	-1336.794735	-149.5327638	-1486.327498	high	high	high
CGGA_503	4410	0	-1253.955618	-685.3272201	-1939.282838	low	high	low
CGGA_521	514	1	-850.080288	455.5973422	-394.4829458	high	high	high
CGGA_583	3107	1	-1463.896253	-728.7722854	-2192.668538	low	low	low
CGGA_634	2633	1	-1566.574361	-1282.188302	-2848.762664	low	low	low
CGGA_663	4210	0	-1593.593012	-1200.462536	-2794.055548	low	low	low
CGGA_705	1507	1	-963.4441588	-1.49979038	-964.9439491	low	high	high
CGGA_707	3299	1	-1453.443233	-1033.977486	-2487.42072	low	low	low
CGGA_721	2552	1	-1090.71467	-71.05036591	-1161.765036	low	high	high
CGGA_809	1252	1	-1476.42064	54.32162629	-1422.099013	low	low	high
CGGA_852	169	1	-785.1925049	197.3399991	-587.8525058	high	high	high
CGGA_861	893	1	-551.0373605	232.4802741	-318.5570864	high	high	high
CGGA_863	2073	1	-1386.181048	-265.039682	-1651.22073	high	low	high
CGGA_889	3943	0	-1672.085541	-1562.75559	-3234.841131	high	low	low
CGGA_890	2982	1	-1645.335932	-891.721845	-2537.057777	low	low	low
CGGA_901	929	1	-1390.194454	-189.2081266	-1579.40258	low	low	high
CGGA_903	1455	1	-1091.153674	35.5427462	-1055.610928	low	high	high
CGGA_D28	860	1	-1932.229904	-925.9610332	-2858.190938	low	low	low
CGGA_J73	1134	1	-1929.683712	-1400.536696	-3330.220408	low	low	low
CGGA_P103	1651	0	-1738.387262	-1421.825734	-3160.212995	low	low	low
CGGA_P108	1644	0	-1220.467296	-498.4584502	-1718.925746	high	high	low
CGGA_P110	800	1	-710.8317173	-158.1460679	-868.9777851	high	high	high
CGGA_P111	1638	0	-1397.761685	-470.5452601	-1868.306945	low	low	low
CGGA_P113	1708	0	-1354.440351	-1293.333162	-2647.773513	low	high	low
CGGA_P115	1626	0	-598.0358863	111.1169245	-486.9189618	high	high	high
CGGA_P121	1608	0	-1186.197172	-416.6754648	-1602.872637	high	high	high
CGGA_P128	1586	0	-1368.056503	-944.0169651	-2312.073468	low	high	low
CGGA_P13	1938	0	-1915.224389	-1650.990225	-3566.214614	low	low	low
CGGA_P131	1596	0	-1572.155499	-699.8871826	-2272.042681	low	low	low
CGGA_P132	1603	0	-1232.826795	-384.1818615	-1617.008656	low	high	high
CGGA_P137	1526	0	-1454.487897	-552.5077604	-2006.995657	low	low	low
CGGA_P142	1558	0	-892.4060524	-168.7308501	-1061.136902	low	high	high
CGGA_P144	1559	0	-923.0710436	-300.9267254	-1223.997769	low	high	high
CGGA_P145	308	1	-1032.850361	-318.678756	-1351.529117	high	high	high
CGGA_P147	863	1	-355.0335094	562.3086013	207.2750919	high	high	high
CGGA_P151	1582	0	-1420.66672	-581.2390995	-2001.90582	low	low	low
CGGA_P153	1484	0	-1325.080431	-1066.798909	-2391.87934	high	high	low
CGGA_P155	1483	0	-1370.829898	-775.326324	-2146.156222	high	low	low
CGGA_P156	1488	0	-1628.273087	-789.170092	-2417.443179	low	low	low
CGGA_P157	470	1	-986.333641	-188.4462233	-1174.779864	high	high	high
CGGA_P158	1510	0	-1470.528923	-1120.663545	-2591.192469	low	low	low
CGGA_P159	211	1	-773.1656904	-130.1450044	-903.3106949	high	high	high
CGGA_P165	598	1	-1591.834451	-1058.528876	-2650.363327	low	low	low
CGGA_P17	1930	0	-1387.332354	-368.5758362	-1755.90819	low	low	high
CGGA_P172	1049	1	-1416.047179	-842.5378253	-2258.585004	high	low	low
CGGA_P173	1448	0	-693.7440901	416.4356257	-277.3084644	low	high	high
CGGA_P174	1482	0	-1187.938143	-505.6262865	-1693.564429	low	high	low
CGGA_P176	804	0	-1709.667664	-1356.422054	-3066.089719	low	low	low
CGGA_P177	1442	0	-1091.942869	-79.26961557	-1171.212484	low	high	high
CGGA_P179	1454	0	-1596.957664	-1281.179895	-2878.137559	low	low	low
CGGA_P18	387	1	-1184.750073	-380.0193103	-1564.769383	low	high	high
CGGA_P181	238	1	-1051.039048	462.7599886	-588.2790593	high	high	high
CGGA_P183	1512	0	-2080.266572	-1677.846947	-3758.113519	low	low	low
CGGA_P19	1924	0	-1139.443139	-285.8166163	-1425.259755	low	high	high
CGGA_P20	1923	0	-1574.399324	-796.9042523	-2371.303577	low	low	low
CGGA_P21	1922	0	-1316.621899	-160.4017959	-1477.023695	high	high	high
CGGA_P23	392	1	-942.5853024	433.2065164	-509.378786	high	high	high
CGGA_P265	779	1	-979.4974996	240.9484117	-738.549088	high	high	high
CGGA_P266	253	1	-1204.751262	-631.2960702	-1836.047332	high	high	low
CGGA_P27	413	0	-1717.091092	-1001.013308	-2718.1044	low	low	low
CGGA_P271	1376	0	-1497.277738	-797.6743985	-2294.952136	low	low	low
CGGA_P30	404	1	-495.2165983	-499.9738863	-995.1904847	high	high	low
CGGA_P31	1883	0	-196.2488073	291.3869573	95.13815	high	high	high
CGGA_P422	1091	0	-1373.880034	-607.4006575	-1981.280691	low	low	low
CGGA_P437	1023	0	-1424.456991	-1011.588014	-2436.045004	high	low	low
CGGA_P468	974	0	-1496.084833	-935.5078273	-2431.592661	high	low	low
CGGA_P83	1698	0	-1063.366254	244.5418927	-818.8243612	low	high	high
CGGA_P84	1694	0	-1402.744498	-383.7959944	-1786.540493	low	low	high
CGGA_P86	1694	0	-1724.286161	-1007.295034	-2731.581195	low	low	low
CGGA_P93	1678	0	-1077.392964	253.7402104	-823.6527534	low	high	high
