# Supplementary material for: Identification and Validation of a Gene Signature for Lower-Grade Gliomas Based on Pyroptosis-Related Genes to Predict Survival and Response to Immune Checkpoint Inhibitors
Source: J Healthc Eng. 2022 Apr 30;2022:8704127. doi: 10.1155/2022/8704127 (PMC9078805; doi:10.1155/2022/8704127)
Supplement: Supplementary Materials — Supplementary 1. Supplementary Figure 1: validation of PRS in CGGA. Supplementary 2. Supplementary Figure 2: validation of five PRS genes at the protein level via IHC database. Supplementary 3. Supplementary Figure 3: validation of eight PRS genes regarding LGG patients' OS via GEPIA. Supplementary 4. Supplementary Figure 4: AUC comparison from five pyroptosis-related signatures. Supplementary 5. Supplementary Figure 5: Kaplan-Meier survival analysis using our signature. Supplementary 6. Supplementary Figure 6: Kaplan-Meier survival analysis using Chao B (2022). Supplementary 7. Supplementary Figure 7: Kaplan-Meier survival analysis using Zhang M (2021). Supplementary 8. Supplementary Figure 8: Kaplan-Meier survival analysis using Zhang Y (2021). Supplementary 9. Supplementary Figure 9: Kaplan-Meier survival analysis using Zheng J (2022). Supplementary 10. Supplementary Table 1: 47 pyroptosis-related genes. Supplementary 11. Supplementary Table 2: the result of consensus unsupervised clustering analysis in TCGA. Supplementary 12. Supplementary Table 3: 377 differentially expressed PRS genes. Supplementary 13. Supplementary Table 4: the result of GO enrichment analysis. Supplementary 14. Supplementary Table 5: the result of KEGG pathway analysis. Supplementary 15. Supplementary Table 6: the result of univariate Cox regression analysis. Supplementary 16. Supplementary Table 7: 204 genes with VRIS >0 in RSF. Supplementary 17. Supplementary Table 8: 13 genes with nonzero regression coefficients in LASSO. Supplementary 18. Supplementary Table 9: tumor-infiltrating immune cells in TCGA. Supplementary 19. Supplementary Table 10: tumor-infiltrating immune cells in CGGA. Supplementary 20. Supplementary Table 11: tumor microenvironment analysis by “ESTIMATE” in TCGA. Supplementary 21. Supplementary Table 12: tumor microenvironment analysis by “ESTIMATE” in CGGA. Supplementary 22. Supplementary Table 13: the result of TMB. Supplementary 23. Supplementary Table 14: the results [file 8704127.f1.zip › 8704127.f1/Supplementary Table 13 (1).txt]

SUPPLEMENTARY TABLE 13: The result of TMB.
Tumor_Sample_Barcode	OS	OS.time	Grade	Gender	Age	Riskscore	Risk	TMB
TCGA-CS-4941	1	234	III	Male	£¾40	5.756027437	high	1.466666667
TCGA-CS-4942	1	1335	III	Female	£¾40	1.758287362	high	0.7
TCGA-CS-4943	1	1106	III	Male	¡Ü40	1.095512123	high	0.7
TCGA-CS-4944	0	1828	II	Male	£¾40	0.707488896	low	0.6
TCGA-CS-5393	0	1222	III	Male	¡Ü40	1.122727813	high	0.633333333
TCGA-CS-5394	0	8	III	Male	¡Ü40	0.509101611	low	0.766666667
TCGA-CS-5395	1	639	II	Male	£¾40	3.047963042	high	1.233333333
TCGA-CS-5396	0	1631	III	Female	£¾40	1.624328719	high	0.866666667
TCGA-CS-5397	1	194	III	Female	£¾40	3.427854248	high	1
TCGA-CS-6186	1	538	III	Male	£¾40	2.808852394	high	1.5
TCGA-CS-6188	1	814	III	Male	£¾40	4.5415972	high	1
TCGA-CS-6290	1	1137	III	Male	¡Ü40	1.344453806	high	0.566666667
TCGA-CS-6666	0	1428	III	Male	¡Ü40	1.1501682	high	1.1
TCGA-CS-6667	0	1469	II	Female	¡Ü40	0.792192556	low	0.766666667
TCGA-CS-6668	0	1519	II	Female	£¾40	0.60749566	low	0.566666667
TCGA-CS-6670	0	1426	III	Male	£¾40	0.814038647	low	0.966666667
TCGA-DB-5270	0	3733	III	Female	¡Ü40	1.328345686	high	0.566666667
TCGA-DB-5273	0	2493	III	Male	¡Ü40	1.017580352	low	0.466666667
TCGA-DB-5274	0	2289	III	Female	¡Ü40	1.365146429	high	1.1
TCGA-DB-5275	0	1458	III	Male	¡Ü40	1.117043889	high	1.166666667
TCGA-DB-5277	1	1547	III	Male	¡Ü40	1.557462141	high	1.166666667
TCGA-DB-5278	0	2772	II	Male	¡Ü40	0.867251139	low	0.2
TCGA-DB-5279	0	1354	II	Male	£¾40	0.727738016	low	1.166666667
TCGA-DB-5280	0	1112	II	Male	£¾40	0.76122864	low	0.6
TCGA-DB-5281	0	2381	III	Male	£¾40	1.189399035	high	1.533333333
TCGA-DB-A4X9	0	1412	II	Female	¡Ü40	0.538074075	low	0.733333333
TCGA-DB-A4XA	0	573	II	Male	¡Ü40	0.931170522	low	0.366666667
TCGA-DB-A4XB	0	919	III	Male	¡Ü40	0.874892494	low	0.833333333
TCGA-DB-A4XC	0	1421	II	Male	¡Ü40	1.146904816	high	0.633333333
TCGA-DB-A4XD	0	1210	III	Male	¡Ü40	0.764902086	low	0.966666667
TCGA-DB-A4XE	0	1139	III	Female	¡Ü40	0.992865561	low	0.733333333
TCGA-DB-A4XF	0	1021	III	Female	£¾40	0.891078227	low	0.866666667
TCGA-DB-A4XG	0	2219	III	Male	¡Ü40	0.70075484	low	0.566666667
TCGA-DB-A4XH	0	962	II	Female	£¾40	0.614350054	low	1.1
TCGA-DB-A64L	0	736	II	Female	£¾40	0.746811544	low	2.3
TCGA-DB-A64O	1	775	II	Male	£¾40	2.854708063	high	0.566666667
TCGA-DB-A64P	0	916	III	Male	¡Ü40	0.941040407	low	0.833333333
TCGA-DB-A64Q	0	182	II	Female	¡Ü40	0.788949914	low	0.6
TCGA-DB-A64R	0	955	II	Female	¡Ü40	0.587059988	low	0.466666667
TCGA-DB-A64S	0	835	II	Male	¡Ü40	1.081072097	high	0.3
TCGA-DB-A64U	0	846	II	Female	¡Ü40	0.934399031	low	0.3
TCGA-DB-A64V	0	889	II	Male	£¾40	1.179069214	high	0.833333333
TCGA-DB-A64W	1	438	III	Female	£¾40	1.557511298	high	1.2
TCGA-DB-A64X	0	563	III	Female	£¾40	0.695091573	low	1.866666667
TCGA-DB-A75K	0	368	III	Female	£¾40	1.185465324	high	0.966666667
TCGA-DB-A75L	0	342	III	Female	¡Ü40	0.801602989	low	1
TCGA-DB-A75M	0	544	II	Male	£¾40	0.690257007	low	0.766666667
TCGA-DB-A75O	0	935	III	Male	¡Ü40	0.852072882	low	0.533333333
TCGA-DB-A75P	0	492	II	Female	¡Ü40	2.463295186	high	0.1
TCGA-DH-5140	1	607	III	Female	¡Ü40	3.276052278	high	0.666666667
TCGA-DH-5141	0	968	III	Male	¡Ü40	0.593228632	low	0.7
TCGA-DH-5142	0	1943	III	Male	¡Ü40	1.135484673	high	0.9
TCGA-DH-5143	0	1401	III	Male	¡Ü40	0.630997725	low	0.866666667
TCGA-DH-5144	0	748	III	Female	£¾40	0.551664946	low	0.966666667
TCGA-DH-A669	1	919	III	Male	£¾40	2.222843255	high	1.633333333
TCGA-DH-A66B	0	1279	III	Male	£¾40	1.097167035	high	1.233333333
TCGA-DH-A66D	0	846	III	Female	£¾40	1.025633922	low	1.333333333
TCGA-DH-A66F	0	523	II	Male	£¾40	1.009075379	low	0.533333333
TCGA-DH-A66G	0	523	III	Female	£¾40	1.057813211	high	0.933333333
TCGA-DH-A7UR	0	1650	III	Female	£¾40	0.918297057	low	1.766666667
TCGA-DH-A7US	0	706	II	Male	£¾40	0.773570127	low	1
TCGA-DH-A7UT	1	531	III	Male	¡Ü40	1.548032298	high	0.533333333
TCGA-DH-A7UU	0	417	III	Male	£¾40	0.881712208	low	1.266666667
TCGA-DH-A7UV	0	566	III	Male	£¾40	0.861305352	low	0.933333333
TCGA-DU-5847	0	548	III	Female	¡Ü40	4.017813893	high	1.1
TCGA-DU-5849	0	443	II	Male	£¾40	1.004874197	low	0.933333333
TCGA-DU-5852	1	205	III	Female	£¾40	4.047605651	high	1.966666667
TCGA-DU-5853	0	407	II	Male	¡Ü40	0.938430888	low	0.633333333
TCGA-DU-5854	0	257	III	Female	£¾40	3.748703835	high	1.333333333
TCGA-DU-5855	0	207	III	Female	£¾40	1.065553045	high	1.166666667
TCGA-DU-5870	0	5546	II	Female	¡Ü40	0.999562988	low	0.366666667
TCGA-DU-5871	0	576	II	Female	¡Ü40	0.68458006	low	0.8
TCGA-DU-5872	0	532	II	Female	£¾40	1.26733854	high	0.8
TCGA-DU-5874	0	461	II	Female	£¾40	1.17244039	high	1.166666667
TCGA-DU-6392	0	6423	III	Female	¡Ü40	1.865244466	high	321.1666667
TCGA-DU-6393	1	1585	III	Male	£¾40	0.654793226	low	0.8
TCGA-DU-6394	1	682	III	Male	£¾40	1.473923008	high	0.833333333
TCGA-DU-6395	1	1491	II	Male	¡Ü40	0.755437862	low	0.6
TCGA-DU-6396	1	2286	III	Female	¡Ü40	2.683710917	high	1.1
TCGA-DU-6397	1	1401	III	Male	£¾40	1.27280844	high	0.9
TCGA-DU-6399	1	2000	II	Male	£¾40	0.851675488	low	1.4
TCGA-DU-6400	1	37	II	Female	£¾40	0.961664746	low	1.333333333
TCGA-DU-6401	1	2660	II	Female	¡Ü40	0.868130284	low	0.7
TCGA-DU-6402	1	214	III	Male	£¾40	5.539096767	high	1.233333333
TCGA-DU-6403	1	354	III	Female	£¾40	3.243804546	high	1.633333333
TCGA-DU-6404	1	4068	III	Female	¡Ü40	2.410690719	high	0.333333333
TCGA-DU-6405	1	605	III	Female	£¾40	3.761315303	high	1.566666667
TCGA-DU-6406	1	512	III	Female	£¾40	4.382718792	high	0.233333333
TCGA-DU-6407	1	2875	II	Female	¡Ü40	0.983798824	low	0.6
TCGA-DU-6408	1	3470	III	Female	¡Ü40	1.237744678	high	0.5
TCGA-DU-6410	0	242	III	Male	£¾40	0.602152729	low	1.1
TCGA-DU-6542	1	73	III	Male	¡Ü40	1.35161402	high	0.733333333
TCGA-DU-7006	1	349	III	Female	£¾40	3.649792057	high	1.733333333
TCGA-DU-7007	1	1915	II	Male	¡Ü40	2.033058298	high	1.1
TCGA-DU-7008	0	4752	II	Female	£¾40	0.727517975	low	0.8
TCGA-DU-7009	1	4695	II	Female	¡Ü40	0.639640297	low	0.566666667
TCGA-DU-7010	1	456	III	Female	£¾40	1.650874272	high	2.7
TCGA-DU-7011	1	3200	II	Male	¡Ü40	0.886368522	low	0.566666667
TCGA-DU-7012	1	199	III	Female	£¾40	5.132315626	high	1.5
TCGA-DU-7013	1	269	III	Male	£¾40	4.166771981	high	1.066666667
TCGA-DU-7015	0	2761	II	Female	£¾40	0.870144979	low	1.066666667
TCGA-DU-7018	1	933	III	Female	£¾40	0.81426517	low	1
TCGA-DU-7019	0	800		Male	¡Ü40	1.224090612	high	0.8
TCGA-DU-7290	1	315	III	Female	£¾40	3.670350289	high	1
TCGA-DU-7292	1	242	III	Male	£¾40	2.775343971	high	1.166666667
TCGA-DU-7294	0	2869	II	Female	£¾40	0.764079484	low	0.566666667
TCGA-DU-7298	1	576	III	Female	¡Ü40	1.381914864	high	1.033333333
TCGA-DU-7299	1	1339	III	Male	¡Ü40	1.198602596	high	0.666666667
TCGA-DU-7300	1	1886	III	Female	£¾40	1.341438967	high	1.366666667
TCGA-DU-7301	1	788	II	Male	£¾40	0.844502278	low	0.833333333
TCGA-DU-7302	0	1834	III	Female	£¾40	0.962887732	low	1.166666667
TCGA-DU-7304	1	709	III	Male	£¾40	0.775207402	low	0.9
TCGA-DU-7306	0	1277	II	Male	£¾40	0.891395447	low	1.666666667
TCGA-DU-7309	0	84	III	Female	£¾40	1.077209118	high	1
TCGA-DU-8158	1	155	III	Female	£¾40	3.452091699	high	1.033333333
TCGA-DU-8161	1	722	III	Female	£¾40	3.288785254	high	1.166666667
TCGA-DU-8162	1	444	III	Female	£¾40	2.581888991	high	0.666666667
TCGA-DU-8163	0	629	III	Male	¡Ü40	1.111714396	high	0.433333333
TCGA-DU-8164	0	651	II	Male	£¾40	0.818867732	low	1
TCGA-DU-8165	0	582	III	Female	£¾40	4.302631054	high	1.933333333
TCGA-DU-8166	0	516	II	Female	¡Ü40	1.029344199	low	0.8
TCGA-DU-8167	0	471	II	Female	£¾40	0.897529007	low	1.5
TCGA-DU-8168	0	431	III	Female	£¾40	0.955766572	low	1.366666667
TCGA-DU-A5TP	0	1012	III	Male	¡Ü40	1.391600682	high	0.9
TCGA-DU-A5TR	0	908	II	Male	£¾40	1.476528049	high	1.166666667
TCGA-DU-A5TS	0	964	II	Male	£¾40	0.868294153	low	1.1
TCGA-DU-A5TT	0	743	III	Male	£¾40	3.199770601	high	1.4
TCGA-DU-A5TU	0	796	II	Female	£¾40	1.753685695	high	1.2
TCGA-DU-A5TW	0	760	III	Female	¡Ü40	1.140767461	high	1.266666667
TCGA-DU-A5TY	1	1033	III	Female	£¾40	3.920890098	high	1.366666667
TCGA-DU-A6S2	0	777	II	Female	¡Ü40	0.773618193	low	0.466666667
TCGA-DU-A6S3	0	656	II	Male	£¾40	0.651705302	low	0.833333333
TCGA-DU-A6S6	0	2893	II	Female	¡Ü40	0.860066655	low	0.366666667
TCGA-DU-A6S7	0	638	III	Female	¡Ü40	0.903763028	low	0.733333333
TCGA-DU-A6S8	0	678	III	Female	£¾40	0.707096197	low	1.5
TCGA-DU-A76K	1	347	II	Male	£¾40	2.849289137	high	1.466666667
TCGA-DU-A76L	1	814	III	Male	£¾40	4.120560603	high	1.066666667
TCGA-DU-A76R	1	648	III	Male	£¾40	2.11465918	high	1.2
TCGA-DU-A7T6	1	547	III	Female	£¾40	1.364220692	high	3.4
TCGA-DU-A7T8	1	4229	III	Male	¡Ü40	1.918756199	high	0.5
TCGA-DU-A7TA	0	2565	II	Male	¡Ü40	0.892480775	low	1.066666667
TCGA-DU-A7TB	0	1567	II	Male	£¾40	1.575814189	high	0.966666667
TCGA-DU-A7TC	0	1137	II	Male	¡Ü40	0.713366097	low	0.7
TCGA-DU-A7TD	1	228	III	Male	£¾40	4.501765758	high	1.133333333
TCGA-DU-A7TG	1	1351	II	Male	¡Ü40	1.067341961	high	0.333333333
TCGA-DU-A7TJ	0	17	III	Male	£¾40	4.200318649	high	1.133333333
TCGA-E1-5302	1	1525	III	Male	£¾40	1.450610071	high	0.933333333
TCGA-E1-5303	1	2052	III	Male	¡Ü40	1.4264877	high	0.866666667
TCGA-E1-5304	1	1251	III	Male	£¾40	1.508629668	high	1
TCGA-E1-5305	1	2433	III	Male	¡Ü40	1.520626119	high	0.833333333
TCGA-E1-5307	1	1762	III	Female	£¾40	0.831029547	low	1.733333333
TCGA-E1-5311	1	4084	III	Male	¡Ü40	1.1544308	high	0.5
TCGA-E1-5318	1	2379	II	Female	£¾40	0.814015223	low	1.133333333
TCGA-E1-5319	1	2907	II	Female	£¾40	1.122736521	high	1.1
TCGA-E1-5322	1	3978	II	Female	¡Ü40	1.305883457	high	0.666666667
TCGA-E1-A7YD	1	435	III	Male	£¾40	5.410409281	high	1.533333333
TCGA-E1-A7YE	1	886	III	Female	¡Ü40	1.843743929	high	1.866666667
TCGA-E1-A7YH	1	2835	III	Female	£¾40	1.16846672	high	0.733333333
TCGA-E1-A7YI	1	111	III	Female	¡Ü40	2.61072446	high	1.333333333
TCGA-E1-A7YJ	1	592	III	Male	£¾40	4.818071085	high	1.033333333
TCGA-E1-A7YK	1	378	III	Male	£¾40	1.936791195	high	1.533333333
TCGA-E1-A7YL	1	492	III	Male	£¾40	3.673269507	high	1.433333333
TCGA-E1-A7YM	1	648	III	Male	£¾40	2.515341156	high	1.133333333
TCGA-E1-A7YN	1	727	III	Female	£¾40	4.421425786	high	1.8
TCGA-E1-A7YO	1	2282	III	Male	£¾40	0.934424548	low	1.033333333
TCGA-E1-A7YQ	1	1578	III	Female	£¾40	3.246227924	high	0.966666667
TCGA-E1-A7YS	1	466	III	Male	£¾40	1.030515383	high	1.6
TCGA-E1-A7YU	1	23	III	Male	£¾40	1.458263606	high	0.7
TCGA-E1-A7YV	1	987	III	Female	¡Ü40	2.317585774	high	1.133333333
TCGA-E1-A7YW	1	1120	II	Male	¡Ü40	0.852620597	low	0.566666667
TCGA-E1-A7YY	1	4445	II	Female	¡Ü40	1.26961396	high	0.233333333
TCGA-E1-A7Z2	1	398	II	Female	£¾40	2.274748128	high	0.9
TCGA-E1-A7Z3	1	2235	II	Female	¡Ü40	1.34856973	high	0.466666667
TCGA-E1-A7Z4	1	4412	II	Male	¡Ü40	0.489776539	low	0.533333333
TCGA-E1-A7Z6	1	984	II	Female	£¾40	0.955268597	low	0.5
TCGA-EZ-7264	0	1201	II	Female	£¾40	0.516006986	low	0.7
TCGA-F6-A8O3	0	7	II	Male	¡Ü40	0.511423183	low	0.633333333
TCGA-F6-A8O4	0	6	II	Male	£¾40	0.60960824	low	0.8
TCGA-FG-5963	1	775	III	Male	¡Ü40	3.112731978	high	0.9
TCGA-FG-5964	0	1588	II	Male	£¾40	1.55406768	high	1.1
TCGA-FG-6688	0	571	III	Female	£¾40	2.708744997	high	1.766666667
TCGA-FG-6689	0	454	II	Male	¡Ü40	0.638603626	low	0.6
TCGA-FG-6690	0	1294	II	Male	£¾40	0.621415411	low	0.9
TCGA-FG-6691	0	1257	II	Female	¡Ü40	0.811300614	low	0.366666667
TCGA-FG-6692	1	561	III	Male	£¾40	3.55378873	high	2
TCGA-FG-7634	0	467	II	Male	¡Ü40	1.490210721	high	0.5
TCGA-FG-7636	0	544	III	Male	£¾40	0.459248622	low	1.233333333
TCGA-FG-7637	0	1219	II	Male	£¾40	1.260370935	high	0.866666667
TCGA-FG-7643	0	611	II	Female	£¾40	1.933384379	high	1.366666667
TCGA-FG-8182	0	416	II	Male	¡Ü40	0.927331592	low	0.8
TCGA-FG-8185	0	433	III	Male	¡Ü40	0.674378564	low	0.966666667
TCGA-FG-8186	0	487	III	Female	£¾40	1.004483805	low	0.8
TCGA-FG-8187	0	611	II	Male	¡Ü40	1.056720752	high	0.433333333
TCGA-FG-8188	0	455	II	Male	£¾40	1.075763996	high	0.766666667
TCGA-FG-8191	0	992	III	Male	¡Ü40	0.929469343	low	0.6
TCGA-FG-A4MT	0	1164	II	Female	¡Ü40	1.072292053	high	0.466666667
TCGA-FG-A4MW	1	559	III	Male	£¾40	4.011605838	high	1.833333333
TCGA-FG-A4MX	0	569	II	Male	£¾40	0.681665695	low	0.766666667
TCGA-FG-A4MY	0	721	II	Female	£¾40	1.469051491	high	0.966666667
TCGA-FG-A60J	0	449	II	Female	£¾40	1.025275017	low	1.1
TCGA-FG-A60K	0	542	II	Female	¡Ü40	0.649914376	low	0.666666667
TCGA-FG-A60L	0	655	II	Female	¡Ü40	1.25826979	high	0.733333333
TCGA-FG-A6IZ	0	457	II	Male	£¾40	0.87445942	low	1.466666667
TCGA-FG-A6J1	0	500	II	Female	£¾40	0.944776676	low	0.533333333
TCGA-FG-A6J3	0	677	III	Female	£¾40	2.717306614	high	1.866666667
TCGA-FG-A70Y	0	868	II	Female	¡Ü40	1.281383543	high	0.5
TCGA-FG-A70Z	0	328	III	Female	£¾40	3.552266492	high	1.666666667
TCGA-FG-A710	0	1115	II	Female	£¾40	1.30190888	high	0.933333333
TCGA-FG-A711	1	1481	II	Female	¡Ü40	0.803210789	low	1.1
TCGA-FG-A713	0	622	II	Female	£¾40	0.997928287	low	0.7
TCGA-FG-A87N	0	567	III	Female	¡Ü40	3.142317664	high	0.766666667
TCGA-FG-A87Q	0	174	III	Female	£¾40	3.436679413	high	1.766666667
TCGA-FN-7833	0	837	III	Male	¡Ü40	1.183655605	high	0.6
TCGA-HT-7467	0	3	II	Male	£¾40	1.070867101	high	0.866666667
TCGA-HT-7468	0	203	III	Male	¡Ü40	0.747357858	low	0.433333333
TCGA-HT-7469	1	351	III	Male	¡Ü40	5.145398102	high	0.966666667
TCGA-HT-7470	1	1220	III	Male	¡Ü40	0.808905075	low	1.2
TCGA-HT-7471	0	4	III	Female	¡Ü40	1.06525899	high	0.4
TCGA-HT-7472	0	1	II	Male	¡Ü40	0.931675361	low	0.466666667
TCGA-HT-7473	0	503	II	Male	¡Ü40	1.167428104	high	0.566666667
TCGA-HT-7474	0	114	II	Male	£¾40	0.805637842	low	0.533333333
TCGA-HT-7475	0	530	III	Male	£¾40	0.853892925	low	1.433333333
TCGA-HT-7476	0	199	II	Male	¡Ü40	1.446685705	high	0.666666667
TCGA-HT-7478	0	194	II	Male	¡Ü40	1.37277114	high	0.866666667
TCGA-HT-7479	0	1227	III	Male	£¾40	0.89482547	low	0.766666667
TCGA-HT-7480	0	2287	II	Male	¡Ü40	0.679901573	low	0.733333333
TCGA-HT-7481	0	2918	II	Male	¡Ü40	1.006082872	low	0.9
TCGA-HT-7483	0	5255	II	Male	¡Ü40	1.148411454	high	0.366666667
TCGA-HT-7485	0	122	II	Male	£¾40	0.505826375	low	0.433333333
TCGA-HT-7601	0	153	III	Female	¡Ü40	1.523841828	high	0.633333333
TCGA-HT-7602	0	908	II	Male	¡Ü40	0.844558272	low	0.4
TCGA-HT-7603	0	705	II	Male	¡Ü40	0.919926811	low	0.7
TCGA-HT-7604	0	3725	II	Male	£¾40	0.615980106	low	1.2
TCGA-HT-7605	0	139	II	Male	¡Ü40	0.819080803	low	0.833333333
TCGA-HT-7606	0	526	II	Female	¡Ü40	1.353093885	high	0.766666667
TCGA-HT-7607	1	96	II	Female	£¾40	1.314227666	high	0.8
TCGA-HT-7608	0	671	II	Male	£¾40	0.728360756	low	0.6
TCGA-HT-7609	0	1399	III	Male	¡Ü40	0.594126314	low	0.733333333
TCGA-HT-7610	0	1706	II	Female	¡Ü40	0.695481964	low	0.466666667
TCGA-HT-7611	0	1752	II	Male	¡Ü40	0.786071126	low	0.866666667
TCGA-HT-7616	1	7	III	Male	£¾40	2.140652104	high	1.233333333
TCGA-HT-7620	0	434	III	Male	¡Ü40	0.980751836	low	0.5
TCGA-HT-7676	0	5	II	Male	¡Ü40	0.833921266	low	0.4
TCGA-HT-7677	0	494	III	Male	£¾40	0.779113999	low	1.066666667
TCGA-HT-7680	0	23	II	Female	¡Ü40	1.77717819	high	0.033333333
TCGA-HT-7681	0	1359	II	Female	¡Ü40	0.910113791	low	0.366666667
TCGA-HT-7684	0	184	III	Male	£¾40	0.726079889	low	1
TCGA-HT-7686	0	1300	III	Female	¡Ü40	1.827885235	high	0.533333333
TCGA-HT-7687	0	3	III	Male	£¾40	1.236314948	high	1.166666667
TCGA-HT-7688	0	964	III	Male	£¾40	1.171644565	high	2.066666667
TCGA-HT-7689	0	455	II	Female	£¾40	0.708516107	low	1.233333333
TCGA-HT-7690	0	3	III	Male	¡Ü40	1.474589908	high	0.7
TCGA-HT-7691	0	3	II	Female	¡Ü40	1.277710905	high	0.133333333
TCGA-HT-7692	0	90	II	Male	£¾40	0.555888457	low	0.666666667
TCGA-HT-7693	0	533	II	Female	£¾40	1.413111348	high	0.933333333
TCGA-HT-7694	0	210	III	Male	£¾40	0.902831402	low	1.033333333
TCGA-HT-7695	0	442	II	Female	¡Ü40	0.874726158	low	0.433333333
TCGA-HT-7854	0	1201	II	Male	£¾40	1.941837789	high	0.633333333
TCGA-HT-7855	0	585	III	Male	¡Ü40	0.672586826	low	1
TCGA-HT-7856	0	1189	III	Male	¡Ü40	1.632416144	high	7.133333333
TCGA-HT-7857	0	7	III	Female	¡Ü40	3.696655839	high	0.433333333
TCGA-HT-7858	0	1540	II	Male	¡Ü40	1.170815493	high	0.566666667
TCGA-HT-7860	0	15	III	Female	£¾40	3.430856061	high	2
TCGA-HT-7874	0	1130	III	Female	£¾40	1.101416441	high	0.8
TCGA-HT-7875	0	10	II	Male	£¾40	0.760855834	low	0.9
TCGA-HT-7877	0	4	II	Female	¡Ü40	0.838333766	low	0.433333333
TCGA-HT-7879	0	112	III	Male	¡Ü40	1.02870217	low	0.433333333
TCGA-HT-7880	0	162	II	Male	¡Ü40	0.972052707	low	0.2
TCGA-HT-7881	0	1079	II	Male	¡Ü40	0.845511355	low	0.3
TCGA-HT-7882	1	113	III	Male	£¾40	5.124605302	high	1.266666667
TCGA-HT-7902	0	956	II	Female	¡Ü40	1.252355716	high	0.8
TCGA-HT-8010	0	50	II	Female	£¾40	0.844348901	low	0.366666667
TCGA-HT-8011	0	494	III	Male	£¾40	3.636521037	high	1.533333333
TCGA-HT-8012	0	286	II	Female	¡Ü40	0.825545276	low	0.666666667
TCGA-HT-8013	1	1933	II	Female	¡Ü40	0.964149234	low	0.8
TCGA-HT-8018	1	1152	II	Female	¡Ü40	2.063227689	high	0.6
TCGA-HT-8104	0	372	III	Female	£¾40	3.862898957	high	1.666666667
TCGA-HT-8105	0	190	III	Male	£¾40	1.150029532	high	1.066666667
TCGA-HT-8107	0	14	II	Male	£¾40	1.281315657	high	0.033333333
TCGA-HT-8108	0	76	II	Female	¡Ü40	0.937423529	low	0.466666667
TCGA-HT-8109	0	169	III	Male	£¾40	0.705079684	low	1.033333333
TCGA-HT-8110	0	419	III	Male	£¾40	3.004567205	high	11.9
TCGA-HT-8111	0	7	III	Male	¡Ü40	0.849176802	low	0.4
TCGA-HT-8113	0	900	II	Female	£¾40	1.038254588	high	0.6
TCGA-HT-8114	0	1040	III	Male	¡Ü40	1.710898241	high	0.6
TCGA-HT-8558	0	418	II	Female	¡Ü40	1.298265749	high	0.133333333
TCGA-HT-8563	0	860	III	Female	¡Ü40	2.168698997	high	0.7
TCGA-HT-8564	0	478	III	Male	£¾40	3.176971308	high	13.56666667
TCGA-HT-A4DS	0	7	III	Female	£¾40	3.176389213	high	1
TCGA-HT-A4DV	0	792	III	Female	£¾40	1.173265398	high	0.466666667
TCGA-HT-A5R5	0	4	II	Female	¡Ü40	1.081127029	high	0.733333333
TCGA-HT-A5R7	0	615	III	Female	¡Ü40	1.461907302	high	0.733333333
TCGA-HT-A5R9	0	2	III	Female	£¾40	1.345287026	high	0.933333333
TCGA-HT-A5RA	0	832	III	Female	£¾40	4.019837471	high	1.2
TCGA-HT-A5RB	0	3	II	Male	¡Ü40	0.678536526	low	0.5
TCGA-HT-A5RC	1	162	III	Female	£¾40	4.385741392	high	1.4
TCGA-HT-A614	0	82	II	Male	£¾40	1.541982783	high	0.933333333
TCGA-HT-A615	0	515	II	Female	¡Ü40	0.833210256	low	1.066666667
TCGA-HT-A616	0	55	II	Female	¡Ü40	0.886167127	low	0.566666667
TCGA-HT-A617	0	491	II	Male	£¾40	3.277667286	high	0.566666667
TCGA-HT-A618	0	512	III	Female	¡Ü40	1.652004471	high	0.666666667
TCGA-HT-A619	0	651	III	Female	£¾40	0.857945939	low	1.466666667
TCGA-HT-A61A	0	194	II	Female	¡Ü40	1.02416631	low	0.233333333
TCGA-HT-A61B	0	533	III	Male	¡Ü40	2.62441917	high	1.1
TCGA-HT-A61C	1	537	III	Male	£¾40	4.229370275	high	1.233333333
TCGA-HT-A74H	0	74	III	Male	£¾40	1.959702066	high	1.433333333
TCGA-HT-A74J	0	320	II	Male	¡Ü40	0.911351294	low	0.7
TCGA-HT-A74K	0	467	III	Female	£¾40	1.607249275	high	0.933333333
TCGA-HT-A74L	0	336	II	Female	¡Ü40	0.549247677	low	0.4
TCGA-HT-A74O	0	3	III	Male	¡Ü40	1.299906336	high	0.633333333
TCGA-HW-7486	0	1721	II	Male	¡Ü40	0.949450866	low	0.266666667
TCGA-HW-7487	0	1382	II	Male	¡Ü40	0.933946238	low	0.5
TCGA-HW-7489	1	1262	II	Male	¡Ü40	0.971651763	low	0.566666667
TCGA-HW-7490	0	1387	II	Male	£¾40	0.790131677	low	1.133333333
TCGA-HW-7491	0	2078	II	Male	¡Ü40	0.72336135	low	0.433333333
TCGA-HW-7495	0	1078	II	Female	£¾40	1.052746146	high	0.5
TCGA-HW-8319	1	1209	III	Female	¡Ü40	1.22058205	high	0.833333333
TCGA-HW-8320	0	1217	III	Male	¡Ü40	0.512533903	low	0.766666667
TCGA-HW-8321	0	1294	III	Male	¡Ü40	1.062985099	high	0.9
TCGA-HW-8322	0	758	II	Male	¡Ü40	0.906445024	low	0.8
TCGA-HW-A5KJ	1	962	III	Male	£¾40	0.939323135	low	1.033333333
TCGA-HW-A5KK	1	388	III	Male	£¾40	2.700055369	high	1.133333333
TCGA-HW-A5KL	0	878	II	Female	£¾40	0.470781953	low	0.666666667
TCGA-HW-A5KM	0	630	II	Male	¡Ü40	1.681817291	high	0.566666667
TCGA-IK-7675	1	578	II	Male	£¾40	1.260508127	high	1.2
TCGA-IK-8125	0	1301	III	Male	£¾40	0.751673179	low	1.5
TCGA-KT-A74X	0	438	III	Male	¡Ü40	1.108912494	high	0.266666667
TCGA-KT-A7W1	0	438	III	Female	£¾40	4.460456074	high	1.166666667
TCGA-P5-A5EV	0	7	II	Male	¡Ü40	0.774976589	low	2.433333333
TCGA-P5-A5EW	0	204	II	Female	¡Ü40	0.454681537	low	0.466666667
TCGA-P5-A5EX	0	243	III	Female	£¾40	2.219153191	high	0.666666667
TCGA-P5-A5EY	0	72	II	Male	¡Ü40	1.829240716	high	0.066666667
TCGA-P5-A5EZ	0	70	III	Male	¡Ü40	0.884456742	low	1.133333333
TCGA-P5-A5F0	0	287	II	Male	¡Ü40	0.766371047	low	0.866666667
TCGA-P5-A5F1	0	179	II	Male	¡Ü40	1.219659116	high	0.533333333
TCGA-P5-A5F2	0	242	II	Female	¡Ü40	0.745234177	low	0.9
TCGA-P5-A5F4	0	231	III	Female	¡Ü40	0.996511994	low	0.966666667
TCGA-P5-A5F6	0	39	II	Male	¡Ü40	2.632410216	high	0.033333333
TCGA-P5-A72U	0	7	III	Female	£¾40	3.676064049	high	1.566666667
TCGA-P5-A72W	0	317	III	Male	¡Ü40	0.569949962	low	1.2
TCGA-P5-A72X	0	403	III	Male	¡Ü40	0.697199913	low	0.3
TCGA-P5-A72Z	0	354	III	Female	£¾40	0.540095957	low	0.833333333
TCGA-P5-A730	0	333	III	Male	¡Ü40	0.853948142	low	0.7
TCGA-P5-A731	0	274	II	Female	£¾40	2.100840354	high	0.7
TCGA-P5-A733	0	414	II	Female	£¾40	1.115388042	high	0.933333333
TCGA-P5-A735	0	292	II	Female	¡Ü40	0.698340122	low	0.8
TCGA-P5-A736	0	230	III	Female	£¾40	1.145568295	high	0.933333333
TCGA-P5-A737	0	372	II	Male	£¾40	0.326051691	low	0.6
TCGA-P5-A77W	0	584	III	Female	¡Ü40	0.530267926	low	0.733333333
TCGA-P5-A77X	0	105	II	Female	£¾40	0.462282164	low	0.9
TCGA-P5-A780	0	72	III	Female	£¾40	0.934978865	low	1.166666667
TCGA-P5-A781	0	134	III	Female	¡Ü40	0.591070542	low	0.433333333
TCGA-QH-A65R	0	461	III	Female	¡Ü40	0.824571746	low	0.933333333
TCGA-QH-A65S	0	77	II	Female	¡Ü40	0.970214226	low	0.566666667
TCGA-QH-A65V	0	384	II	Female	£¾40	1.182263611	high	0.7
TCGA-QH-A65X	0	482	III	Female	¡Ü40	0.999462721	low	0.766666667
TCGA-QH-A65Z	0	427	II	Male	£¾40	0.751564698	low	0.933333333
TCGA-QH-A6CS	0	588	III	Male	£¾40	2.903527913	high	0.533333333
TCGA-QH-A6CU	0	451	III	Female	£¾40	0.809319151	low	0.5
TCGA-QH-A6CV	0	442	III	Male	£¾40	3.944118429	high	1.366666667
TCGA-QH-A6CW	0	414	III	Male	£¾40	0.954747165	low	1.233333333
TCGA-QH-A6CX	1	372	II	Male	£¾40	2.964596256	high	0.966666667
TCGA-QH-A6CY	0	408	III	Male	¡Ü40	0.647328771	low	0.5
TCGA-QH-A6CZ	0	279	II	Male	¡Ü40	0.651805825	low	0.933333333
TCGA-QH-A6X3	0	313	II	Male	¡Ü40	0.611476098	low	0.666666667
TCGA-QH-A6X4	0	442	III	Male	£¾40	0.585307051	low	0.633333333
TCGA-QH-A6X5	0	497	II	Female	£¾40	1.274721853	high	0.8
TCGA-QH-A6X8	0	509	III	Female	£¾40	1.389866035	high	0.733333333
TCGA-QH-A6X9	0	58	II	Female	£¾40	1.320204246	high	1.333333333
TCGA-QH-A6XA	0	502	II	Female	¡Ü40	0.770207086	low	0.3
TCGA-QH-A6XC	0	508	III	Male	£¾40	3.150918723	high	1.366666667
TCGA-QH-A86X	0	337	II	Male	¡Ü40	0.813903465	low	0.6
TCGA-QH-A870	0	395	III	Female	¡Ü40	0.518447788	low	0.566666667
TCGA-R8-A6MK	0	2702	II	Male	¡Ü40	0.740642866	low	0.733333333
TCGA-R8-A6ML	0	2860	III	Male	£¾40	0.851707357	low	0.633333333
TCGA-R8-A6MO	0	993	II	Female	£¾40	1.223411354	high	0.966666667
TCGA-R8-A73M	0	1806	II	Female	£¾40	0.762597281	low	0.866666667
TCGA-RY-A83X	0	939	II	Female	£¾40	0.952253504	low	0.433333333
TCGA-RY-A83Y	0	166	II	Male	£¾40	0.732503556	low	1.066666667
TCGA-RY-A83Z	0	301	III	Female	£¾40	1.972181439	high	1.433333333
TCGA-RY-A840	0	854	III	Male	£¾40	0.402739429	low	0.4
TCGA-RY-A843	0	63	III	Male	¡Ü40	0.798417078	low	0.5
TCGA-RY-A845	0	596	II	Female	¡Ü40	0.538867893	low	0.8
TCGA-RY-A847	0	933	II	Male	£¾40	0.697503095	low	0.466666667
TCGA-S9-A6TS	1	1891	III	Female	£¾40	0.900707416	low	1.866666667
TCGA-S9-A6TU	0	2650	II	Male	¡Ü40	0.709530169	low	0.466666667
TCGA-S9-A6TV	0	571	III	Male	£¾40	1.608721389	high	1.1
TCGA-S9-A6TW	0	1250	III	Male	¡Ü40	1.343342777	high	0.866666667
TCGA-S9-A6TX	0	1245	III	Male	£¾40	0.876619585	low	1
TCGA-S9-A6TY	0	1076	II	Male	£¾40	0.915534856	low	0.566666667
TCGA-S9-A6TZ	0	1120	II	Female	¡Ü40	1.110771098	high	0.8
TCGA-S9-A6U0	1	742	III	Male	£¾40	3.413407173	high	1.1
TCGA-S9-A6U1	0	785	III	Female	¡Ü40	0.731920876	low	0.5
TCGA-S9-A6U2	0	908	II	Female	£¾40	1.777903787	high	0.733333333
TCGA-S9-A6U5	0	992	II	Male	¡Ü40	0.810783093	low	0.533333333
TCGA-S9-A6U6	0	1069	III	Male	¡Ü40	0.781733584	low	1
TCGA-S9-A6U8	1	2988	II	Male	¡Ü40	1.046920911	high	0.733333333
TCGA-S9-A6U9	0	2918	III	Male	¡Ü40	1.277010275	high	0.566666667
TCGA-S9-A6UA	1	178	III	Male	£¾40	3.2664422	high	1.133333333
TCGA-S9-A6UB	0	3761	II	Male	£¾40	0.681449047	low	0.7
TCGA-S9-A6WE	0	4113	II	Male	¡Ü40	1.046710576	high	0.3
TCGA-S9-A6WG	0	2602	III	Male	¡Ü40	2.551374493	high	0.533333333
TCGA-S9-A6WH	0	1173	II	Female	£¾40	0.830745219	low	2.033333333
TCGA-S9-A6WI	0	2585	II	Female	£¾40	1.029729994	low	0.666666667
TCGA-S9-A6WL	0	946	III	Male	£¾40	1.444258109	high	1.633333333
TCGA-S9-A6WM	0	604	III	Female	£¾40	4.409918878	high	1.766666667
TCGA-S9-A6WN	0	805	III	Female	¡Ü40	1.826245162	high	1.033333333
TCGA-S9-A6WO	0	566	II	Male	¡Ü40	0.596383837	low	0.9
TCGA-S9-A6WP	0	567	III	Male	£¾40	1.187655921	high	1.066666667
TCGA-S9-A6WQ	0	428	II	Female	£¾40	1.030434842	high	1.133333333
TCGA-S9-A7IQ	0	1099	II	Female	£¾40	0.855989793	low	0.5
TCGA-S9-A7IS	1	241	III	Female	¡Ü40	2.625351457	high	1.466666667
TCGA-S9-A7IX	1	819	III	Male	£¾40	3.200287059	high	0.866666667
TCGA-S9-A7IY	0	715	III	Male	¡Ü40	0.9448103	low	0.866666667
TCGA-S9-A7IZ	0	608	III	Female	£¾40	0.794561547	low	0.8
TCGA-S9-A7J0	0	609	III	Female	¡Ü40	2.539054951	high	1.233333333
TCGA-S9-A7J1	0	249	II	Male	£¾40	0.993589135	low	0.633333333
TCGA-S9-A7J2	0	62	III	Male	¡Ü40	0.561775228	low	0.3
TCGA-S9-A7J3	0	629	III	Female	£¾40	1.259956564	high	0.766666667
TCGA-S9-A7QW	0	458	III	Female	£¾40	0.52443076	low	0.933333333
TCGA-S9-A7QX	0	564	III	Female	¡Ü40	0.7903979	low	0.766666667
TCGA-S9-A7QY	0	863	II	Female	¡Ü40	0.665757711	low	1.1
TCGA-S9-A7QZ	0	826	II	Male	£¾40	0.888888517	low	1.7
TCGA-S9-A7R1	1	5166	II	Male	¡Ü40	0.802951785	low	0.566666667
TCGA-S9-A7R2	1	316	III	Male	£¾40	3.226350985	high	1.133333333
TCGA-S9-A7R3	0	3013	II	Female	¡Ü40	0.677010399	low	0.9
TCGA-S9-A7R4	0	914	III	Male	£¾40	0.882435123	low	0.7
TCGA-S9-A7R7	0	3000	II	Male	¡Ü40	2.252247789	high	0.7
TCGA-S9-A7R8	1	961	III	Female	£¾40	1.638395414	high	0.833333333
TCGA-S9-A89V	0	569	III	Male	£¾40	1.493483832	high	1.3
TCGA-S9-A89Z	0	623	III	Male	¡Ü40	2.297443208	high	1.866666667
TCGA-TM-A7C3	1	1666	III	Female	£¾40	3.446764841	high	1.866666667
TCGA-TM-A7C4	0	1470	II	Female	¡Ü40	0.8329049	low	1.033333333
TCGA-TM-A7C5	0	1500	II	Male	¡Ü40	0.516123909	low	0.833333333
TCGA-TM-A7CA	0	1058	II	Male	£¾40	0.610476933	low	1.033333333
TCGA-TM-A7CF	0	1989	II	Female	£¾40	0.93225582	low	1.1
TCGA-TM-A84B	1	758	III	Male	¡Ü40	3.440397496	high	0.833333333
TCGA-TM-A84C	1	492	II	Male	¡Ü40	4.002501469	high	0.466666667
TCGA-TM-A84F	0	1796	III	Male	£¾40	1.301742599	high	0.6
TCGA-TM-A84G	0	1236	III	Female	£¾40	0.761305654	low	0.866666667
TCGA-TM-A84H	0	926	III	Female	£¾40	0.538946783	low	1.233333333
TCGA-TM-A84I	0	854	III	Male	¡Ü40	1.42990529	high	1
TCGA-TM-A84J	0	735	III	Male	£¾40	3.187880599	high	1.066666667
TCGA-TM-A84L	1	1242	II	Male	¡Ü40	1.132443043	high	0.6
TCGA-TM-A84M	0	754	III	Male	¡Ü40	0.356688251	low	0.9
TCGA-TM-A84O	1	1011	III	Female	£¾40	1.327007501	high	0.833333333
TCGA-TM-A84Q	0	772	II	Male	¡Ü40	1.04900829	high	0.833333333
TCGA-TM-A84R	0	566	II	Male	£¾40	1.38021576	high	0.166666667
TCGA-TM-A84S	0	454	III	Male	¡Ü40	0.506197054	low	0.466666667
TCGA-TM-A84T	0	724	II	Male	¡Ü40	0.729221315	low	0.7
TCGA-TQ-A7RF	0	650	III	Female	¡Ü40	0.77080776	low	0.6
TCGA-TQ-A7RG	0	599	II	Male	¡Ü40	0.804387865	low	0.8
TCGA-TQ-A7RH	0	486	II	Male	¡Ü40	0.941820597	low	1.133333333
TCGA-TQ-A7RI	0	62	II	Female	¡Ü40	0.884345725	low	0.9
TCGA-TQ-A7RJ	0	1229	II	Female	¡Ü40	0.752914348	low	1.133333333
TCGA-TQ-A7RK	0	1341	II	Male	¡Ü40	0.594770927	low	0.733333333
TCGA-TQ-A7RM	0	1116	III	Female	£¾40	1.158760975	high	2
TCGA-TQ-A7RN	0	1026	II	Male	¡Ü40	0.614255943	low	0.733333333
TCGA-TQ-A7RO	0	949	II	Male	¡Ü40	1.102227226	high	0.5
TCGA-TQ-A7RP	0	914	II	Male	£¾40	1.664820135	high	1.333333333
TCGA-TQ-A7RQ	0	795	II	Female	¡Ü40	0.649622972	low	0.733333333
TCGA-TQ-A7RR	0	787	II	Male	¡Ü40	1.461847933	high	0.733333333
TCGA-TQ-A7RV	0	1868	II	Male	¡Ü40	0.821366458	low	0.666666667
TCGA-TQ-A7RW	1	821	II	Male	¡Ü40	1.383340981	high	1.166666667
TCGA-TQ-A8XE	1	954	II	Female	£¾40	0.607038158	low	1.1
TCGA-VM-A8C8	0	1397	II	Female	£¾40	0.570666415	low	1.066666667
TCGA-VM-A8C9	0	1314	II	Female	¡Ü40	1.408586393	high	0.166666667
TCGA-VM-A8CA	0	411	II	Male	£¾40	1.135498883	high	0.766666667
TCGA-VM-A8CB	0	3	III	Male	¡Ü40	0.76136197	low	0.733333333
TCGA-VM-A8CD	1	240	III	Male	£¾40	4.156812342	high	0.6
TCGA-VM-A8CE	0	1191	II	Male	¡Ü40	0.791209312	low	0.333333333
TCGA-VM-A8CF	0	609	III	Female	£¾40	0.910604786	low	1.066666667
TCGA-VM-A8CH	0	714	II	Female	¡Ü40	0.866515251	low	0.2
TCGA-VV-A829	0	1127	III	Male	£¾40	1.279350297	high	0.966666667
TCGA-VV-A86M	0	487	III	Female	¡Ü40	0.964619106	low	0.366666667
TCGA-VW-A7QS	0	706	III	Female	¡Ü40	1.705503955	high	1
TCGA-VW-A8FI	1	245	III	Male	£¾40	4.430877394	high	1.333333333
TCGA-W9-A837	0	1553	II	Male	£¾40	0.567307881	low	0.766666667
TCGA-WH-A86K	0	405	II	Male	£¾40	0.62990693	low	1.133333333
TCGA-WY-A858	0	1337	III	Female	¡Ü40	0.971632068	low	0.966666667
TCGA-WY-A859	0	1213	II	Female	¡Ü40	1.075764271	high	0.833333333
TCGA-WY-A85A	0	1320	II	Male	¡Ü40	0.497111111	low	0.333333333
TCGA-WY-A85B	0	1393	II	Male	¡Ü40	0.820516121	low	0.366666667
TCGA-WY-A85C	0	1426	II	Male	¡Ü40	0.959965511	low	0.933333333
TCGA-WY-A85D	0	1147	II	Male	£¾40	0.774487584	low	1.066666667
TCGA-WY-A85E	0	633	II	Female	£¾40	1.057339919	high	1.733333333
