# Supplementary material for: Identification and Validation of a Gene Signature for Lower-Grade Gliomas Based on Pyroptosis-Related Genes to Predict Survival and Response to Immune Checkpoint Inhibitors
Source: J Healthc Eng. 2022 Apr 30;2022:8704127. doi: 10.1155/2022/8704127 (PMC9078805; doi:10.1155/2022/8704127)
Supplement: Supplementary Materials — Supplementary 1. Supplementary Figure 1: validation of PRS in CGGA. Supplementary 2. Supplementary Figure 2: validation of five PRS genes at the protein level via IHC database. Supplementary 3. Supplementary Figure 3: validation of eight PRS genes regarding LGG patients' OS via GEPIA. Supplementary 4. Supplementary Figure 4: AUC comparison from five pyroptosis-related signatures. Supplementary 5. Supplementary Figure 5: Kaplan-Meier survival analysis using our signature. Supplementary 6. Supplementary Figure 6: Kaplan-Meier survival analysis using Chao B (2022). Supplementary 7. Supplementary Figure 7: Kaplan-Meier survival analysis using Zhang M (2021). Supplementary 8. Supplementary Figure 8: Kaplan-Meier survival analysis using Zhang Y (2021). Supplementary 9. Supplementary Figure 9: Kaplan-Meier survival analysis using Zheng J (2022). Supplementary 10. Supplementary Table 1: 47 pyroptosis-related genes. Supplementary 11. Supplementary Table 2: the result of consensus unsupervised clustering analysis in TCGA. Supplementary 12. Supplementary Table 3: 377 differentially expressed PRS genes. Supplementary 13. Supplementary Table 4: the result of GO enrichment analysis. Supplementary 14. Supplementary Table 5: the result of KEGG pathway analysis. Supplementary 15. Supplementary Table 6: the result of univariate Cox regression analysis. Supplementary 16. Supplementary Table 7: 204 genes with VRIS >0 in RSF. Supplementary 17. Supplementary Table 8: 13 genes with nonzero regression coefficients in LASSO. Supplementary 18. Supplementary Table 9: tumor-infiltrating immune cells in TCGA. Supplementary 19. Supplementary Table 10: tumor-infiltrating immune cells in CGGA. Supplementary 20. Supplementary Table 11: tumor microenvironment analysis by “ESTIMATE” in TCGA. Supplementary 21. Supplementary Table 12: tumor microenvironment analysis by “ESTIMATE” in CGGA. Supplementary 22. Supplementary Table 13: the result of TMB. Supplementary 23. Supplementary Table 14: the results [file 8704127.f1.zip › 8704127.f1/Supplementary Table 14 (1).txt]

SUPPLEMENTARY TABLE 14: The results of IPS, MIAS, GEP and IMPRES.
SAMPLE	MHC	EC	SC	CP	AZ	IPS	MIAS	GEP	IMPRES	Risk
TCGA-CS-4941-01A	2.290765529	0.132826099	-0.272985335	0.093618503	2.244224795	7	0.603531576	0.735234974	5	high
TCGA-CS-4942-01A	2.18810009	0.068213939	-0.23374798	0.165943671	2.188509719	7	0.531768772	0.597181331	6	high
TCGA-CS-4943-01A	1.351937855	0.040911166	-0.140359974	0.439547111	1.692036159	6	-0.191976526	-0.290380448	6	high
TCGA-CS-4944-01A	1.776484022	-0.016805755	-0.13282929	0.385983285	2.012832262	7	0.365860743	0.556989463	6	low
TCGA-CS-5393-01A	1.40663012	-0.076019147	-0.108505752	0.402526437	1.624631657	5	0.007143946	-0.190085275	6	high
TCGA-CS-5394-01A	1.34272296	-0.092237895	0.194434522	0.621314915	2.066234501	7	-0.468850807	-0.303764364	6	low
TCGA-CS-5395-01A	1.309761236	-0.036263306	0.105689699	0.488703851	1.86789148	6	-0.341168145	-0.352739195	6	high
TCGA-CS-5396-01A	1.861800508	-0.039810908	-0.041091751	0.448445378	2.229343227	7	0.005715023	-0.056938613	6	high
TCGA-CS-5397-01A	1.469002044	0.002213486	-0.171834915	0.333890586	1.633271201	5	-0.005316274	-0.012998671	6	high
TCGA-CS-6186-01A	1.597101996	-0.082820711	0.128781977	0.342667949	1.985731211	7	-0.082582107	-0.023595463	6	high
TCGA-CS-6188-01A	1.829012115	0.02877947	-0.131128501	0.357628715	2.084291799	7	0.073457823	0.058942901	6	high
TCGA-CS-6290-01A	2.195157789	0.045392643	-0.302836426	0.253234222	2.190948229	7	0.635475546	0.682713701	7	high
TCGA-CS-6666-01A	1.587610354	-0.003452449	-0.134090847	0.474764631	1.924831689	6	0.022910414	0.12300755	6	high
TCGA-CS-6667-01A	1.468283517	-0.090263379	-0.053472293	0.459325512	1.783873357	6	-0.250146881	-0.315311459	6	low
TCGA-CS-6668-01A	1.273565505	-0.121307407	0.255068458	0.580338569	1.987665126	7	-0.565366713	-0.518431809	5	low
TCGA-CS-6669-01A	0.892347631	-0.265116051	0.346058535	0.608133963	1.581424078	5	-0.291677385	-0.215552342	7	low
TCGA-CS-6670-01A	1.184612007	-0.100415458	0.133596803	0.605912654	1.823706007	6	-0.413695311	-0.47849192	6	low
TCGA-DB-5270-01A	1.761689936	-0.026546431	-0.096893819	0.403315295	2.041564981	7	0.33266189	0.284100408	6	high
TCGA-DB-5273-01A	1.871051859	0.038567687	-0.18005387	0.312759671	2.042325347	7	0.487065076	0.438360228	6	low
TCGA-DB-5274-01A	1.961013765	0.130056994	-0.298311842	0.291037315	2.083796233	7	0.24172685	0.52320534	7	high
TCGA-DB-5275-01A	1.46774986	0.006625349	-0.033169724	0.400328567	1.841534054	6	-0.214222625	-0.276620117	6	high
TCGA-DB-5277-01A	1.398178193	-0.045162	0.078992151	0.545851075	1.977859419	7	-0.303065693	-0.411715386	6	high
TCGA-DB-5278-01A	1.216575761	-0.089199069	-0.012489899	0.497098492	1.611985284	5	-0.480156116	-0.522439137	6	low
TCGA-DB-5279-01A	1.339858959	-0.025966251	-0.124013178	0.486874337	1.676753867	6	-0.145709678	-0.01675004	6	low
TCGA-DB-5280-01A	1.419699469	-0.131144412	0.005303651	0.463034611	1.756893319	6	-0.373527455	-0.330905195	6	low
TCGA-DB-5281-01A	1.456400288	-0.066771007	-0.065768565	0.480699456	1.804560172	6	-0.333534365	-0.395006635	6	high
TCGA-DB-A4X9-01A	1.400693789	-0.118986577	0.097369441	0.402878212	1.781954865	6	-0.421940491	-0.571020057	6	low
TCGA-DB-A4XA-01A	1.73502166	-0.008792702	-0.094225386	0.431853658	2.063857231	7	0.354095564	0.44011452	7	low
TCGA-DB-A4XB-01A	1.371212964	0.020015928	0.069805444	0.493454718	1.954489054	7	-0.378801317	-0.373974671	6	low
TCGA-DB-A4XC-01A	1.63682093	0.008230735	-0.085602707	0.430863549	1.990312507	7	0.023641649	-0.110195225	6	high
TCGA-DB-A4XD-01A	1.098559418	-0.09958776	0.015817457	0.466980166	1.481769281	5	-0.474124681	-0.641141512	6	low
TCGA-DB-A4XE-01A	1.373742241	-0.062145313	0.069585784	0.460716494	1.841899206	6	-0.519539178	-0.650179593	6	low
TCGA-DB-A4XF-01A	2.01038899	-0.012336897	0.015786718	0.374325921	2.388164732	8	0.333053066	0.255492754	5	low
TCGA-DB-A4XG-01A	1.080355836	-0.108513713	0.368546726	0.60980501	1.950193857	7	-0.639598569	-0.533920879	6	low
TCGA-DB-A4XH-01A	1.288653268	-0.132464149	0.226312536	0.566256359	1.948758014	6	-0.19982985	-0.021028638	6	low
TCGA-DB-A64L-01A	1.534714554	0.000104738	-0.092282016	0.505136486	1.947673761	6	-0.126984557	0.308148048	6	low
TCGA-DB-A64O-01A	1.449713346	-0.082043335	0.008574514	0.421710753	1.797955278	6	-0.003839948	-0.059053259	7	high
TCGA-DB-A64P-01A	1.666786315	-0.00356564	-0.062995385	0.473394325	2.073619615	7	-0.096173013	-0.194149262	6	low
TCGA-DB-A64Q-01A	1.264587347	-0.087901617	0.11499691	0.474984706	1.766667346	6	-0.487226066	-0.558350745	6	low
TCGA-DB-A64R-01A	1.145202397	-0.118497208	0.127535696	0.587190087	1.741430972	6	-0.592997784	-0.61182893	6	low
TCGA-DB-A64S-01A	1.878656419	0.057396859	-0.347342474	0.304542669	1.893253473	6	0.444105652	0.401226413	6	high
TCGA-DB-A64U-01A	1.311199151	-0.080253876	0.098286433	0.52163847	1.850870178	6	-0.514499319	-0.463647648	6	low
TCGA-DB-A64V-01A	2.105301667	0.13621567	-0.299285597	0.286862383	2.229094123	7	0.614761475	0.594330058	7	high
TCGA-DB-A64W-01A	0.871292747	-0.110644359	0.432844116	0.604959269	1.798451773	6	-0.670658534	-0.688278644	6	high
TCGA-DB-A64X-01A	1.658637502	-0.117217514	0.060445534	0.434626878	2.0364924	7	-0.160406383	0.016546953	7	low
TCGA-DB-A75K-01A	1.915939962	0.001088586	-0.219539957	0.40590331	2.103391901	7	0.334553227	0.187712792	8	high
TCGA-DB-A75L-01A	1.365430529	-0.062453795	-0.076798717	0.495366308	1.721544324	6	-0.356611619	-0.450122892	6	low
TCGA-DB-A75M-01A	1.517441906	-0.081567563	-0.036999739	0.437008649	1.835883252	6	0.162878076	-0.063716285	6	low
TCGA-DB-A75O-01A	1.826829879	-0.041315856	-0.175147217	0.411449793	2.0218166	7	0.461432848	0.271025673	6	low
TCGA-DB-A75P-01A	1.691271434	-0.105991311	-0.003692524	0.391013464	1.972601063	7	0.445187385	0.585841639	7	high
TCGA-DH-5140-01A	1.471435697	0.004183907	0.067910592	0.516621159	2.060151355	7	-0.307052888	-0.110026865	6	high
TCGA-DH-5141-01A	1.832376701	-0.043293462	-0.052570858	0.472945072	2.209457453	7	0.291636485	0.32068677	5	low
TCGA-DH-5142-01A	2.040569616	0.174372725	-0.385429605	0.288130606	2.117643342	7	0.595471681	0.58651347	6	high
TCGA-DH-5143-01A	1.688766774	-0.022320634	-0.039336557	0.371987043	1.999096626	7	0.196315	0.090953259	6	low
TCGA-DH-5144-01A	1.501532714	-0.065862957	0.113800173	0.518835823	2.068305754	7	-0.384797734	-0.244777772	6	low
TCGA-DH-A669-01A	2.18706994	0.13427327	-0.09575511	0.21247436	2.43806246	8	0.31417693	0.527977954	7	high
TCGA-DH-A66B-01A	1.838326408	0.085822126	-0.331054661	0.306677376	1.899771248	6	0.488082704	0.565766913	6	high
TCGA-DH-A66D-01A	1.706263883	0.018039733	-0.218394917	0.325099494	1.831008193	6	0.374192242	0.057727469	6	low
TCGA-DH-A66F-01A	1.449142289	-0.118988064	0.046723335	0.493470903	1.870348462	6	-0.394114155	-0.378451667	7	low
TCGA-DH-A66G-01A	1.754030964	0.033803848	-0.24856131	0.259119724	1.798393226	6	0.449051537	0.425661011	5	high
TCGA-DH-A7UR-01A	1.399843447	-0.050159473	0.205750936	0.602292728	2.157727637	7	-0.478154972	-0.238725286	6	low
TCGA-DH-A7US-01A	1.493885208	-0.09024971	0.070981139	0.529415805	2.004032442	7	-0.305327516	-0.381656682	7	low
TCGA-DH-A7UT-01A	1.529246578	-0.082286546	-0.025906163	0.461612995	1.882666863	6	-0.048456954	-0.385897749	6	high
TCGA-DH-A7UU-01A	1.298204731	-0.04839464	-0.014029366	0.469637021	1.705417746	6	-0.30999027	-0.266546688	6	low
TCGA-DH-A7UV-01A	1.264873093	-0.117533344	-0.118430831	0.403564904	1.432473822	5	-0.251170574	-0.271805246	6	low
TCGA-DU-5847-01A	1.90179968	0.161563752	-0.43148088	0.247734261	1.879616814	6	0.4970067	0.501196456	7	high
TCGA-DU-5849-01A	1.544084119	-0.044323731	0.032091733	0.54163257	2.07348469	7	-0.287072194	-0.025484787	7	low
TCGA-DU-5852-01A	1.841990413	0.10157581	-0.261666462	0.342029556	2.023929317	7	0.426054115	0.487468113	6	high
TCGA-DU-5853-01A	1.607422383	0.103261624	-0.281881053	0.297687976	1.726490931	6	0.467917891	0.619300374	6	low
TCGA-DU-5854-01A	1.943082198	0.083431644	-0.208300006	0.323959595	2.142173431	7	0.482154865	0.544583166	8	high
TCGA-DU-5855-01A	1.781591056	0.022955683	-0.228176063	0.339091971	1.915462647	6	0.325600314	0.116202107	7	high
TCGA-DU-5870-01A	1.531917737	-0.015495185	-0.007864796	0.38574863	1.894306386	6	-0.129030131	-0.267095502	5	low
TCGA-DU-5871-01A	1.38305215	-0.073915222	-0.194808206	0.357158201	1.471486923	5	0.046811249	-0.220789595	6	low
TCGA-DU-5872-01A	2.150777097	0.00542972	-0.305495641	0.339908485	2.190619661	7	0.613110865	0.613557432	6	high
TCGA-DU-5874-01A	1.304874944	-0.112357951	0.190433025	0.603367723	1.986317742	7	-0.517918217	-0.393005585	6	high
TCGA-DU-6392-01A	1.760942405	0.066208467	-0.30134353	0.372675876	1.898483218	6	0.247311354	0.339167808	7	high
TCGA-DU-6393-01A	1.460857976	-0.041225089	0.262504241	0.635440743	2.317577871	8	-0.488586123	-0.51244801	6	low
TCGA-DU-6394-01A	1.700082169	-0.068784634	0.034283995	0.397120206	2.062701735	7	-0.212692101	-0.181604317	6	high
TCGA-DU-6395-01A	1.357843363	-0.051275939	-0.196265915	0.272951638	1.383253146	5	0.285727176	0.023191019	6	low
TCGA-DU-6396-01A	2.288448034	0.162290571	-0.518120023	0.162820061	2.095438644	7	0.707595831	0.697003804	7	high
TCGA-DU-6397-01A	1.734430891	-0.006074856	-0.047708541	0.515600545	2.196248039	7	-0.014011424	0.291844587	7	high
TCGA-DU-6399-01A	1.76055271	0.048129941	-0.192682827	0.312271114	1.928270938	6	0.287458965	0.196585999	5	low
TCGA-DU-6400-01A	1.522347371	-0.056872251	0.104340016	0.538854785	2.10866992	7	-0.365876204	-0.110813376	6	low
TCGA-DU-6401-01A	1.681593033	-0.056645526	-0.179226884	0.32764265	1.773363274	6	0.248913556	0.070410265	6	low
TCGA-DU-6402-01A	2.025052666	0.162593412	-0.453534094	0.159429337	1.893541322	6	0.512994162	0.73997278	6	high
TCGA-DU-6403-01A	1.890102182	0.114906058	-0.186293174	0.298774179	2.117489245	7	0.306627438	0.305008583	6	high
TCGA-DU-6404-01A	1.822099092	-0.026208995	-0.004461696	0.364102339	2.15553074	7	0.070568077	0.211223582	6	high
TCGA-DU-6405-01A	1.931760696	-0.004624251	-0.08716491	0.318394951	2.158366486	7	0.240048305	0.307212481	5	high
TCGA-DU-6406-01A	2.404836039	0.058532794	-0.044708898	0.086173849	2.504833784	8	0.287461009	0.537988637	6	high
TCGA-DU-6407-01A	1.234547476	-0.108307995	0.003503878	0.436434371	1.56617773	5	-0.364909881	-0.448902257	6	low
TCGA-DU-6408-01A	1.766922573	0.019540714	-0.099355396	0.359081367	2.046189258	7	0.201981117	0.046455537	6	high
TCGA-DU-6410-01A	0.843925913	-0.158520098	0.335441243	0.641500583	1.662347641	6	-0.576396851	-0.648876363	6	low
TCGA-DU-6542-01A	1.841531409	0.03746079	-0.200034602	0.351575093	2.03053269	7	0.31038903	0.091256506	6	high
TCGA-DU-7006-01A	1.991006683	0.155420896	-0.447545394	0.214927658	1.913809843	6	0.52950434	0.535679028	6	high
TCGA-DU-7007-01A	1.975318828	0.086875246	-0.433838291	0.336675765	1.965031547	7	0.487621559	0.60987498	6	high
TCGA-DU-7008-01A	1.250735967	-0.072950141	0.079094385	0.523922609	1.780802819	6	-0.538737336	-0.575488051	6	low
TCGA-DU-7009-01A	1.056690861	-0.09774668	0.204570789	0.596391738	1.759906708	6	-0.58449245	-0.541803494	6	low
TCGA-DU-7010-01A	1.522040838	-0.000211321	0.019252736	0.464524834	2.005607086	7	-0.290681475	-0.256018876	6	high
TCGA-DU-7011-01A	1.928012913	0.062285859	-0.336083495	0.272373505	1.926588782	6	0.576357021	0.630696403	6	low
TCGA-DU-7012-01A	2.218161419	0.272005623	-0.580400578	-0.003795864	1.9059706	6	0.619433769	0.725895501	8	high
TCGA-DU-7013-01A	1.739774144	0.1143142	-0.094885105	0.29508113	2.054284368	7	0.22448147	0.430996018	6	high
TCGA-DU-7014-01A	1.451817706	-0.079738441	-0.117960532	0.457694168	1.711812902	6	-0.138198184	-0.021172182	6	low
TCGA-DU-7015-01A	1.787208872	0.099231417	-0.232458848	0.345497615	1.999479057	7	0.46495263	0.605129713	6	low
TCGA-DU-7018-01A	1.315554186	-0.101358103	0.176658485	0.626042691	2.016897259	7	-0.529438929	-0.565099705	6	low
TCGA-DU-7019-01A	1.732558676	0.021494078	-0.161768735	0.388677205	1.980961224	7	0.326148798	0.401342073	6	high
TCGA-DU-7290-01A	1.926675825	0.180710931	-0.419010757	0.137374135	1.825750134	6	0.429954119	0.521535985	5	high
TCGA-DU-7292-01A	1.570595278	-0.087000801	0.137458152	0.528437023	2.149489652	7	-0.280196514	-0.044106427	7	high
TCGA-DU-7294-01A	1.145801651	-0.08047197	0.080455261	0.522138033	1.667922976	6	-0.480264497	-0.510779199	6	low
TCGA-DU-7298-01A	1.367323206	0.042471689	-0.047603035	0.448460602	1.810652461	6	-0.386551676	-0.581205916	6	high
TCGA-DU-7299-01A	1.472165107	-0.054094373	-0.012807362	0.423057729	1.828321101	6	-0.14893624	-0.096738674	6	high
TCGA-DU-7300-01A	1.730869969	-0.003155175	-0.000636343	0.454547217	2.181625668	7	0.064346788	0.337289779	6	high
TCGA-DU-7301-01A	2.053907784	0.049125719	-0.274662154	0.294799572	2.12317092	7	0.40333657	0.181033719	5	low
TCGA-DU-7302-01A	1.213775344	-0.131835267	0.18235663	0.593231644	1.857528351	6	-0.539272752	-0.61052886	6	low
TCGA-DU-7304-01A	1.50807838	0.017126461	-0.24728273	0.419559525	1.697481637	6	0.099558202	0.063843575	6	low
TCGA-DU-7306-01A	1.932297955	-0.074881342	-0.046522035	0.358985991	2.169880569	7	0.288446321	0.44061536	6	low
TCGA-DU-7309-01A	1.367822788	-0.077074381	-0.085844585	0.488276515	1.693180337	6	-0.108401529	-0.110014969	6	high
TCGA-DU-8158-01A	1.953658924	0.128220128	-0.404628733	0.225356733	1.902607053	6	0.480531462	0.666185559	6	high
TCGA-DU-8161-01A	2.088949208	0.216684274	-0.35929274	0.048584525	1.994925268	7	0.601216539	0.73546863	7	high
TCGA-DU-8162-01A	1.302498107	-0.087946309	0.028282015	0.435089649	1.677923461	6	-0.195439509	-0.26965057	5	high
TCGA-DU-8163-01A	1.573883445	0.07070441	-0.170977947	0.332869926	1.806479833	6	0.368459272	0.396382278	7	high
TCGA-DU-8164-01A	1.064206774	-0.074128164	0.221188098	0.590199664	1.801466372	6	-0.547353492	-0.427102103	6	low
TCGA-DU-8165-01A	1.845486612	0.240903866	-0.377422828	0.306226614	2.015194265	7	0.271457501	0.335342355	6	high
TCGA-DU-8166-01A	1.385601639	-0.014664168	-0.171610889	0.333564435	1.532891017	5	-0.17831894	-0.462808035	6	low
TCGA-DU-8167-01A	1.614202551	0.027111824	-0.270364568	0.300614192	1.671563999	6	0.347853793	0.348769812	5	low
TCGA-DU-8168-01A	1.200276243	-0.05232287	0.199068777	0.582006605	1.929028755	6	-0.528245507	-0.459362339	6	low
TCGA-DU-A5TP-01A	1.984380047	0.127355976	-0.439702862	0.143233037	1.815266197	6	0.55430175	0.616676926	6	high
TCGA-DU-A5TR-01A	2.370138676	0.178049707	-0.535613202	0.214656595	2.227231775	7	0.748839199	0.758515117	7	high
TCGA-DU-A5TS-01A	1.499684171	-0.097222036	0.04841879	0.40182704	1.852707964	6	0.153535043	-0.010528379	7	low
TCGA-DU-A5TT-01A	1.696860782	-0.023253478	-0.097887219	0.345248092	1.920968177	6	0.116686529	0.23151558	7	high
TCGA-DU-A5TU-01A	1.946769964	0.009664706	-0.328215277	0.306038631	1.934258025	6	0.459233197	0.445846539	6	high
TCGA-DU-A5TW-01A	1.055556791	-0.14335721	-0.025955538	0.45665083	1.342894874	4	-0.523713676	-0.594744021	6	high
TCGA-DU-A5TY-01A	2.063304161	0.142720658	-0.50339522	0.220660129	1.923289728	6	0.575347942	0.599104065	8	high
TCGA-DU-A6S2-01A	1.123328482	-0.116224057	0.090245034	0.482388329	1.579737788	5	-0.225074484	-0.413574734	5	low
TCGA-DU-A6S3-01A	1.196532421	-0.150611295	0.246013903	0.64960743	1.941542458	6	-0.311774002	-0.205318763	7	low
TCGA-DU-A6S6-01A	1.063179077	-0.193744151	0.281268811	0.655038527	1.805742264	6	-0.473479243	-0.398130769	7	low
TCGA-DU-A6S7-01A	1.185308305	-0.067036997	-0.226995185	0.344903182	1.236179305	4	-0.18464222	-0.387213871	6	low
TCGA-DU-A6S8-01A	1.373850111	-0.109620208	0.133818725	0.578849308	1.976897936	7	-0.469454715	-0.459159347	6	low
TCGA-DU-A76K-01A	1.408194923	-0.141358567	0.252520943	0.510580855	2.029938154	7	-0.332651355	-0.149546681	7	high
TCGA-DU-A76L-01A	2.383473593	0.210477673	-0.530290527	0.205649437	2.269310176	8	0.464539718	0.549331077	7	high
TCGA-DU-A76O-01A	2.062594288	0.004740437	-0.21249606	0.400547994	2.25538666	8	0.442708699	0.209819496	7	low
TCGA-DU-A76R-01A	1.475396341	-0.06283342	0.0513767	0.382062969	1.84600259	6	-0.417444749	-0.476214167	5	high
TCGA-DU-A7T6-01A	1.516437203	0.004825828	0.020502437	0.566739108	2.108504576	7	-0.324425798	-0.193140918	7	high
TCGA-DU-A7T8-01A	1.669063295	0.042877309	-0.29242375	0.310922142	1.730438996	6	0.295223618	0.334120435	6	high
TCGA-DU-A7TA-01A	1.840045324	0.053289385	-0.319160834	0.302787504	1.876961379	6	0.281662377	0.132641676	6	low
TCGA-DU-A7TB-01A	1.313066766	-0.156490357	0.197967502	0.606143603	1.960687514	7	-0.273494388	-0.359298944	7	high
TCGA-DU-A7TC-01A	1.26602665	-0.112887786	0.165412908	0.483075573	1.801627344	6	-0.319284216	-0.207837768	6	low
TCGA-DU-A7TD-01A	2.414561372	0.192829209	-0.357714176	0.06651498	2.316191385	8	0.511502956	0.659822055	7	high
TCGA-DU-A7TG-01A	1.275803922	-0.099394091	-0.106488647	0.532266426	1.60218761	5	-0.15501194	-0.283523886	7	high
TCGA-DU-A7TI-01A	1.904505109	0.076609733	-0.158801323	0.175651508	1.997965027	7	0.457767356	0.544810992	6	high
TCGA-DU-A7TJ-01A	1.90071149	0.058184246	-0.089879407	0.372254252	2.241270581	7	0.123509091	-0.065613462	8	high
TCGA-E1-5302-01A	1.975725771	0.051962483	-0.133120837	0.336773546	2.231340963	7	0.335499043	0.242797897	6	high
TCGA-E1-5303-01A	1.668060759	0.063867376	-0.303982354	0.264769352	1.692715132	6	0.33723321	0.240498103	6	high
TCGA-E1-5304-01A	0.941801921	-0.05080956	0.313892478	0.570307886	1.775192724	6	-0.565533558	-0.504844333	6	high
TCGA-E1-5305-01A	1.535413464	-0.049295485	-0.080956522	0.422263026	1.827424483	6	-0.344952834	-0.205749238	6	high
TCGA-E1-5307-01A	1.212860407	-0.087132415	0.001981668	0.426616612	1.554326273	5	-0.435569701	-0.525271402	6	low
TCGA-E1-5311-01A	1.128688503	-0.081552571	0.097420374	0.606034546	1.750590852	6	-0.56792433	-0.474402715	6	high
TCGA-E1-5318-01A	1.361131726	-0.100322211	-0.015569709	0.472838635	1.718078441	6	-0.444524296	-0.324115704	6	low
TCGA-E1-5319-01A	1.685604663	-0.0538496	-0.034390788	0.531154154	2.128518429	7	-0.218720816	-0.057924326	6	high
TCGA-E1-5322-01A	1.759559	0.052919264	-0.317082441	0.372083702	1.867479524	6	0.262952767	0.104161447	6	high
TCGA-E1-A7YD-01A	1.758930711	0.093511747	0.0166845	0.372472145	2.241599103	7	-0.034374636	-0.23315618	7	high
TCGA-E1-A7YE-01A	1.994351358	0.127233683	-0.465592309	0.234709904	1.890702636	6	0.50152924	0.366193337	6	high
TCGA-E1-A7YH-01A	1.444167359	-0.09641507	0.072602485	0.442429455	1.862784229	6	-0.276644432	-0.540015978	6	high
TCGA-E1-A7YI-01A	1.453674504	0.022101368	0.079912616	0.465633126	2.021321613	7	-0.325648683	-0.172129175	8	high
TCGA-E1-A7YJ-01A	2.334297024	0.087580553	-0.224386024	0.196930635	2.394422189	8	0.369311054	0.506465538	7	high
TCGA-E1-A7YK-01A	2.208245268	0.115198586	-0.390129973	0.269676494	2.202990375	7	0.631688067	0.73446945	7	high
TCGA-E1-A7YL-01A	2.186922772	0.188559622	-0.398782278	0.172761011	2.149461127	7	0.498946907	0.575236833	10	high
TCGA-E1-A7YM-01A	1.462758729	-0.070153598	0.124709747	0.418953718	1.936268597	6	-0.280789065	-0.364870554	7	high
TCGA-E1-A7YN-01A	2.59632038	0.281491697	-0.721722581	-0.19187136	1.964218136	7	0.679956517	0.77662481	9	high
TCGA-E1-A7YO-01A	1.320982875	-0.074718745	0.158335586	0.568161323	1.97276104	7	-0.504761351	-0.329553474	7	low
TCGA-E1-A7YQ-01A	2.132152457	0.22191829	-0.535401331	0.148718772	1.967388189	7	0.604065402	0.585020324	8	high
TCGA-E1-A7YS-01A	1.464964424	-0.078264021	0.230747254	0.56849568	2.185943337	7	-0.44633246	-0.512582178	5	high
TCGA-E1-A7YU-01A	1.193519746	-0.10145045	0.07407562	0.487570308	1.653715224	6	-0.329793208	-0.173025705	6	high
TCGA-E1-A7YV-01A	1.306274242	0.02105033	0.066414054	0.566057822	1.959796447	7	-0.446223834	-0.455427735	7	high
TCGA-E1-A7YW-01A	1.152745537	-0.058577612	-0.014796904	0.469065456	1.548436478	5	-0.375494295	-0.502473694	6	low
TCGA-E1-A7YY-01A	1.25938992	-0.177018303	0.123829209	0.523864171	1.730064997	6	-0.285178168	-0.223932025	7	high
TCGA-E1-A7Z2-01A	1.163722498	-0.162895418	0.207271365	0.488916074	1.69701452	6	-0.438094321	-0.543165269	7	high
TCGA-E1-A7Z3-01A	1.534937638	-0.09388234	-0.09238983	0.443871641	1.792537109	6	0.13249911	-0.094536493	6	high
TCGA-E1-A7Z4-01A	1.606850255	-0.056957954	-0.138229151	0.415751628	1.827414778	6	0.134487889	-0.148354159	6	low
TCGA-E1-A7Z6-01A	1.34997311	-0.091241135	-0.059119818	0.371198058	1.570810214	5	-0.280527018	-0.402970057	6	low
TCGA-EZ-7264-01A	1.205238421	-0.126963905	0.133373987	0.595741853	1.807390356	6	-0.546286595	-0.407211124	6	low
TCGA-F6-A8O3-01A	1.258755697	-0.113388171	0.215821285	0.592562056	1.953750866	7	-0.559653628	-0.598105531	6	low
TCGA-F6-A8O4-01A	1.187904653	-0.112332059	0.157471503	0.550608709	1.783652806	6	-0.51584775	-0.563050381	6	low
TCGA-FG-5963-01A	2.05863342	0.223272119	-0.45828523	0.200269064	2.023889373	7	0.602573175	0.680861201	9	high
TCGA-FG-5964-01A	1.859488038	0.043611204	-0.177341026	0.264637934	1.990396149	7	0.430860169	0.519234012	6	high
TCGA-FG-6688-01A	1.98252175	0.063061601	-0.233027193	0.275400586	2.087956745	7	0.475615849	0.483073596	6	high
TCGA-FG-6689-01A	1.5898936	-0.028490624	-0.102208513	0.392806754	1.852001216	6	0.21373016	0.026687648	6	low
TCGA-FG-6690-01A	1.617788299	0.020987974	-0.176241432	0.391099936	1.853634777	6	0.243823309	0.14844913	6	low
TCGA-FG-6691-01A	1.71671471	0.022745461	-0.325977186	0.264018293	1.677501278	6	0.281794316	0.062204068	7	low
TCGA-FG-6692-01A	2.275669823	0.070479951	-0.177949926	0.258676014	2.426875863	8	0.486539239	0.616719316	8	high
TCGA-FG-7634-01A	1.740441501	0.131006003	-0.3742633	0.372889511	1.870073716	6	0.200725114	0.063752333	6	high
TCGA-FG-7636-01A	1.556349754	-0.087201999	0.15177359	0.461311974	2.082233319	7	-0.065901784	-0.374452133	6	low
TCGA-FG-7637-01A	1.303987976	-0.032267242	0.064924367	0.567978506	1.904623606	6	-0.421346271	-0.402644323	6	high
TCGA-FG-7643-01A	1.447608755	-0.085689094	0.125941583	0.381022214	1.868883457	6	-0.005266647	0.057870575	5	high
TCGA-FG-8181-01A	1.332691736	-0.105699683	0.099912371	0.55557655	1.882480973	6	-0.109565782	-0.319291874	7	high
TCGA-FG-8182-01A	1.250385968	-0.010167555	-0.186034864	0.428505899	1.482689448	5	-0.340641282	-0.56031145	6	low
TCGA-FG-8185-01A	1.636388151	-0.08298115	0.097342533	0.503372467	2.154122002	7	-0.317813419	-0.263761474	6	low
TCGA-FG-8186-01A	2.051701323	0.073139031	-0.19008775	0.323393674	2.258146278	8	0.485073425	0.44233316	6	low
TCGA-FG-8187-01A	1.546212541	-0.013045533	0.041480494	0.396814081	1.971461582	7	-0.181124644	-0.307892085	6	high
TCGA-FG-8188-01A	1.339139798	-0.051968026	-0.078309259	0.40044495	1.609307464	5	-0.302466132	-0.540442247	6	high
TCGA-FG-8191-01A	1.530727404	0.061442618	-0.165696148	0.15414294	1.580616815	5	0.08670247	0.105839182	4	low
TCGA-FG-A4MT-01A	1.319041011	-0.116661357	0.004560979	0.45201934	1.658959973	6	-0.395932183	-0.458784475	6	high
TCGA-FG-A4MW-01A	1.818656895	-0.02181227	0.070731202	0.444337516	2.311913343	8	0.200923235	0.047784168	7	high
TCGA-FG-A4MX-01A	1.510885933	-0.070827062	0.04810569	0.453593453	1.941758014	6	0.124243404	0.119127517	6	low
TCGA-FG-A4MY-01A	1.603565928	-0.093968586	-0.042044008	0.465837135	1.933390469	6	0.029894343	-0.33022456	7	high
TCGA-FG-A60J-01A	1.719105302	0.004769279	-0.093743798	0.381606762	2.011737545	7	0.310842635	0.05366021	6	low
TCGA-FG-A60K-01A	1.3287575	-0.058152629	0.038625943	0.526326682	1.835557496	6	-0.375399146	-0.359596335	6	low
TCGA-FG-A60L-01A	1.772860437	0.042298171	-0.268811873	0.29171929	1.838066025	6	0.282855038	0.369326534	7	high
TCGA-FG-A6IZ-01A	2.012574869	0.013591904	0.076359666	0.422241928	2.524768367	8	-0.022297304	0.166565284	7	low
TCGA-FG-A6J1-01A	1.695484595	0.028903483	-0.115092886	0.359183394	1.968478586	7	0.05188331	0.216964249	6	low
TCGA-FG-A6J3-01A	2.32593309	0.218177365	-0.537941233	0.19747699	2.203646212	7	0.557370501	0.648604645	8	high
TCGA-FG-A70Y-01A	1.452491746	-0.094760903	-0.198001211	0.38129184	1.541021471	5	0.079041895	-0.207271774	7	high
TCGA-FG-A70Z-01A	2.027035573	0.10474358	-0.294289041	0.305691653	2.143181766	7	0.458647125	0.55251778	7	high
TCGA-FG-A710-01A	2.077614532	0.086629483	-0.248206536	0.205350961	2.121388439	7	0.552719054	0.662708297	6	high
TCGA-FG-A711-01A	1.363219387	-0.097593158	0.157953429	0.467549293	1.891128952	6	-0.397469645	-0.532942994	6	low
TCGA-FG-A713-01A	1.200713668	-0.187439681	0.198834172	0.566425374	1.778533534	6	-0.298163538	-0.310115497	7	low
TCGA-FG-A87N-01A	1.43988856	0.010722852	-0.048740218	0.506291212	1.908162407	6	-0.294481469	-0.257124714	6	high
TCGA-FG-A87Q-01A	2.307449873	0.111576944	-0.295189541	0.186286183	2.310123458	8	0.58373385	0.670331283	5	high
TCGA-FN-7833-01A	2.229899138	0.110559189	-0.529245536	0.103398832	1.914611623	6	0.511824071	0.471964529	6	high
TCGA-HT-7467-01A	1.479412569	-0.04380119	0.163018713	0.562437737	2.16106783	7	-0.153682961	-0.048956418	6	high
TCGA-HT-7468-01A	1.444003713	0.012890816	0.027251942	0.507199803	1.991346275	7	-0.375503673	-0.331450082	6	low
TCGA-HT-7469-01A	1.362432549	-0.01379061	0.075734207	0.385830829	1.810206976	6	-0.368579021	-0.359867904	7	high
TCGA-HT-7470-01A	1.35173846	-0.088575387	0.093281346	0.483614156	1.840058575	6	-0.32018471	-0.467524158	6	low
TCGA-HT-7471-01A	1.940374606	0.101900993	-0.274014101	0.399681201	2.167942699	7	0.138984929	0.363022792	6	high
TCGA-HT-7472-01A	1.849640598	0.094365044	-0.265306384	0.296191943	1.9748912	7	0.50639174	0.352530122	6	low
TCGA-HT-7473-01A	2.008387155	0.089388449	-0.524671563	0.223185187	1.796289229	6	0.605894292	0.637358624	6	high
TCGA-HT-7474-01A	1.600676204	-0.11966163	0.168870949	0.53234255	2.182228073	7	-0.149324832	-0.220615001	6	low
TCGA-HT-7475-01A	1.199702511	-0.111642338	0.140855197	0.592891172	1.821806542	6	-0.519634972	-0.531530888	7	low
TCGA-HT-7476-01A	1.440316864	-0.032480814	0.027013694	0.489782217	1.92463196	6	0.105262999	0.295762492	6	high
TCGA-HT-7478-01A	2.194034447	0.232911359	-0.464045922	0.232684902	2.195584785	7	0.702038325	0.753243743	7	high
TCGA-HT-7479-01A	1.571877496	-0.001104382	-0.229609845	0.309626347	1.650789617	6	0.308531984	0.444802575	6	low
TCGA-HT-7480-01A	1.419338963	-0.094151886	0.248440753	0.532747803	2.106375634	7	-0.520542333	-0.336621838	6	low
TCGA-HT-7481-01A	1.241540017	-0.037484972	0.144943173	0.551327383	1.900325601	6	-0.499881501	-0.463029188	6	low
TCGA-HT-7482-01A	1.454530921	0.002837555	-0.22851362	0.338889308	1.567744165	5	0.076092274	-0.292730458	7	low
TCGA-HT-7483-01A	1.430491402	-0.026504597	-0.045858056	0.433744092	1.791872841	6	-0.206654104	-0.257801206	6	high
TCGA-HT-7485-01A	1.740211086	-0.069424296	-0.008003377	0.276098069	1.938881482	6	0.046475965	-0.150129536	6	low
TCGA-HT-7601-01A	2.248125438	0.164972577	-0.49696872	0.205868767	2.121998062	7	0.699117154	0.787683171	7	high
TCGA-HT-7602-01A	1.445386337	-0.057826472	0.020095855	0.416143327	1.823799046	6	0.165507378	0.018508809	6	low
TCGA-HT-7603-01A	1.180193065	-0.126361778	0.218392722	0.480626118	1.752850127	6	-0.434467583	-0.498910473	6	low
TCGA-HT-7604-01A	1.185739141	-0.039410826	-0.002427735	0.479133266	1.623033846	5	-0.444847438	-0.538038969	6	low
TCGA-HT-7605-01A	1.437934682	-0.05317378	0.118706759	0.459696059	1.96316372	7	-0.187632387	-0.284146444	6	low
TCGA-HT-7606-01A	1.251080013	-0.023956008	0.05952222	0.500537209	1.787183434	6	-0.481158076	-0.457579499	6	high
TCGA-HT-7607-01A	1.489096601	-0.091419471	0.051455192	0.50255132	1.951683643	7	-0.098946269	-0.154299059	6	high
TCGA-HT-7608-01A	1.613489477	-0.034049268	-0.048068079	0.41930098	1.95067311	7	0.09278544	0.104673186	6	low
TCGA-HT-7609-01A	1.567540162	-0.030215864	-0.090529891	0.387272635	1.834067043	6	0.145767695	-0.189257791	6	low
TCGA-HT-7610-01A	1.027401695	-0.106447399	0.125535211	0.537192951	1.583682459	5	-0.45477056	-0.550416601	6	low
TCGA-HT-7611-01A	1.725440399	-0.049224099	-0.15001837	0.335572019	1.86176995	6	0.16012892	0.083053691	6	low
TCGA-HT-7616-01A	2.20619245	0.20619649	-0.458652002	0.123841189	2.077578127	7	0.543364202	0.755261136	7	high
TCGA-HT-7620-01A	1.348706869	-0.032696767	0.080189026	0.428062654	1.824261781	6	-0.231681231	-0.175964237	6	low
TCGA-HT-7676-01A	1.730429203	0.008924875	-0.2480958	0.299101648	1.790359925	6	0.309583052	0.394366483	6	low
TCGA-HT-7677-01A	1.265848016	-0.028059649	0.062414519	0.527758225	1.827961112	6	-0.466073009	-0.43381915	6	low
TCGA-HT-7680-01A	1.806574486	0.032315526	-0.291960523	0.296367879	1.843297367	6	0.285850778	0.289527048	6	high
TCGA-HT-7681-01A	1.734393956	0.024686367	-0.028714142	0.467242584	2.197608765	7	0.220271061	0.426265746	6	low
TCGA-HT-7684-01A	1.772240009	-0.019106646	-0.212871004	0.366014269	1.906276628	6	0.338393073	0.230033908	5	low
TCGA-HT-7686-01A	2.112653346	0.073866479	-0.324356515	0.271684033	2.133847344	7	0.544063856	0.551788419	7	high
TCGA-HT-7687-01A	1.718496225	0.072363579	-0.068698336	0.462162021	2.18432349	7	-0.204377656	0.106644201	6	high
TCGA-HT-7688-01A	1.159717658	-0.082948031	0.125036203	0.569545236	1.771351066	6	-0.498230122	-0.495514821	6	high
TCGA-HT-7689-01A	1.565021836	-0.058285141	0.007334361	0.404233074	1.91830413	6	-0.096905797	-0.34905201	6	low
TCGA-HT-7690-01A	2.054139294	0.148488439	-0.280133963	0.257061419	2.179555189	7	0.594628389	0.595907843	6	high
TCGA-HT-7691-01A	1.803782324	0.044334722	-0.315554046	0.251961346	1.784524346	6	0.426252302	0.201453352	5	high
TCGA-HT-7692-01A	1.454075556	0.001248787	0.083793199	0.52909423	2.068211772	7	-0.051452381	0.047693257	6	low
TCGA-HT-7693-01A	1.685978731	0.061412616	-0.376808402	0.397280498	1.767863443	6	-0.070889076	-0.099883062	6	high
TCGA-HT-7694-01A	1.115551937	-0.12483269	0.190994688	0.552702703	1.734416638	6	-0.527798968	-0.504207673	7	low
TCGA-HT-7695-01A	1.207420186	-0.092926539	0.178268044	0.552385758	1.845147449	6	-0.541732717	-0.476017043	6	low
TCGA-HT-7854-01A	1.731909699	0.062936383	-0.326221269	0.270326713	1.738951526	6	0.374221488	0.158356235	5	high
TCGA-HT-7855-01A	1.471716262	-0.102321254	0.035496474	0.510521713	1.915413195	6	-0.313969108	-0.435774055	6	low
TCGA-HT-7856-01A	1.156593513	-0.141543931	0.131234878	0.568795506	1.715079966	6	-0.424375339	-0.373434207	7	high
TCGA-HT-7857-01A	2.427748119	0.360978464	-0.86561926	-0.06737179	1.855735533	6	0.692329437	0.786174227	6	high
TCGA-HT-7858-01A	1.768175055	0.134948098	-0.402997846	0.41178536	1.911910667	6	0.508578626	0.471333757	6	high
TCGA-HT-7860-01A	1.977578197	0.103936688	-0.190604132	0.13214702	2.023057772	7	0.484651752	0.445291644	5	high
TCGA-HT-7874-01A	1.147422021	-0.154330878	0.154915332	0.547998189	1.696004664	6	-0.481776247	-0.436646315	6	high
TCGA-HT-7875-01A	1.105123481	-0.145221398	0.260395743	0.554492648	1.774790474	6	-0.579538721	-0.625770546	6	low
TCGA-HT-7877-01A	1.214442498	-0.110137137	0.126142817	0.602763995	1.833212174	6	-0.496046037	-0.542818036	7	low
TCGA-HT-7879-01A	1.474965709	-0.077997352	-0.050326309	0.44193939	1.788581438	6	-0.272808391	-0.43489898	6	low
TCGA-HT-7880-01A	1.197279085	-0.102576063	0.131404854	0.507084108	1.733191984	6	-0.07637272	-0.029193074	7	low
TCGA-HT-7881-01A	1.154969187	-0.154446846	0.2879587	0.606536178	1.895017219	6	-0.488400987	-0.500605437	6	low
TCGA-HT-7882-01A	2.175392456	0.384663977	-1.034203318	-0.015023822	1.510829292	5	0.618580486	0.698363565	7	high
TCGA-HT-7902-01A	1.518427972	-0.044383938	0.08762541	0.529275681	2.090945124	7	-0.053610207	-0.082936732	7	high
TCGA-HT-8010-01A	1.585050956	-0.068037383	0.02870447	0.429837095	1.975555137	7	0.055324198	-0.002621644	6	low
TCGA-HT-8011-01A	1.647864869	0.045555704	0.112939483	0.375876445	2.182236501	7	-0.246399473	-0.173980913	7	high
TCGA-HT-8012-01A	1.403879168	-0.094707468	0.028804423	0.495688059	1.833664182	6	-0.510759234	-0.519069435	6	low
TCGA-HT-8013-01A	1.694576857	0.025681028	-0.376322657	0.302217753	1.646152981	5	0.312940657	-0.071145863	7	low
TCGA-HT-8018-01A	1.990511567	0.080699779	-0.389166264	0.329526039	2.011571121	7	0.395247942	0.560677966	6	high
TCGA-HT-8019-01A	1.000049801	-0.243258026	0.297650158	0.56807368	1.622515613	5	-0.251355172	-0.153647418	7	low
TCGA-HT-8104-01A	1.872192235	0.043200544	0.018080992	0.284453248	2.217927019	7	-0.041789939	0.101009735	6	high
TCGA-HT-8105-01A	1.424079694	-0.051421254	-0.048451783	0.544964573	1.869171232	6	-0.470042842	-0.46461697	7	high
TCGA-HT-8107-01A	1.183858028	-0.182086279	0.149673104	0.507477946	1.658922799	6	-0.291772179	-0.305076578	7	high
TCGA-HT-8108-01A	1.883788909	0.018297702	-0.205982727	0.343759724	2.039863608	7	0.277592066	0.29426268	6	low
TCGA-HT-8109-01A	1.311061516	-0.02193879	0.030163074	0.436999279	1.756285079	6	-0.332926625	-0.286931877	6	low
TCGA-HT-8110-01A	2.301731265	0.244295037	-0.42645533	0.13601106	2.255582033	8	0.59980077	0.658271659	7	high
TCGA-HT-8111-01A	1.72847478	0.075229829	-0.117094547	0.422880974	2.109491036	7	0.46296907	0.414944366	6	low
TCGA-HT-8113-01A	1.008593987	-0.147559357	0.167678906	0.594396573	1.62311011	5	-0.330428369	-0.367863489	7	high
TCGA-HT-8114-01A	2.012691786	0.132016689	-0.323986739	0.267949371	2.088671107	7	0.537800243	0.563337105	6	high
TCGA-HT-8558-01A	0.954378165	-0.205974173	0.245661384	0.554112783	1.54817816	5	-0.429591842	-0.48181487	7	high
TCGA-HT-8563-01A	2.947532039	0.314758465	-0.897097145	-0.299243186	2.065950172	7	0.79852526	0.892166164	7	high
TCGA-HT-8564-01A	1.770534051	0.060097125	-0.026729406	0.359915447	2.163817217	7	0.246459531	0.232529737	7	high
TCGA-HT-A4DS-01A	2.208202109	0.15239565	-0.206821235	0.193055774	2.346832298	8	0.435375642	0.622408797	8	high
TCGA-HT-A4DV-01A	1.575441488	-0.060793418	0.08200593	0.49439191	2.09104591	7	0.007320571	-0.200146607	6	high
TCGA-HT-A5R5-01A	1.916203256	0.001799417	-0.241632718	0.111798877	1.788168832	6	0.486182576	0.489301079	6	high
TCGA-HT-A5R7-01A	1.612337994	-0.094437461	0.147824771	0.504540171	2.170265475	7	-0.150967953	-0.310942566	6	high
TCGA-HT-A5R9-01A	1.155342971	-0.047254744	0.053631913	0.591719197	1.753439338	6	-0.348273033	-0.237701254	7	high
TCGA-HT-A5RA-01A	2.157816356	0.114712843	-0.190141296	0.236129008	2.318516911	8	0.270837277	0.527627331	8	high
TCGA-HT-A5RB-01A	1.220009981	-0.166109034	0.18215969	0.51354004	1.749600676	6	-0.491321961	-0.501805151	6	low
TCGA-HT-A5RC-01A	1.606539838	0.042096315	-0.120790976	0.307108812	1.834953989	6	0.105873	0.085393723	6	high
TCGA-HT-A614-01A	1.42480543	-0.070817354	0.017369716	0.457340385	1.828698178	6	-0.309536172	-0.353920928	6	high
TCGA-HT-A615-01A	2.046656044	0.052699851	-0.172615318	0.281877845	2.20861842	7	0.524814279	0.631160597	6	low
TCGA-HT-A616-01A	1.207544504	-0.11549726	0.110403672	0.460394752	1.662845668	6	-0.427005385	-0.445681229	6	low
TCGA-HT-A617-01A	1.823398389	0.128624384	-0.268147369	0.224672955	1.90854836	6	0.482413003	0.702159308	7	high
TCGA-HT-A618-01A	2.039297611	0.127314749	-0.331903662	0.286774916	2.121483615	7	0.573672567	0.667352298	7	high
TCGA-HT-A619-01A	1.344866577	-0.121007002	0.223680764	0.548146105	1.995686444	7	-0.452603292	-0.392533697	7	low
TCGA-HT-A61A-01A	1.257388584	-0.17261252	0.270415772	0.557230577	1.912422414	6	-0.279687539	-0.422920461	7	low
TCGA-HT-A61B-01A	2.131668805	0.162776861	-0.398002891	0.165431126	2.061873901	7	0.50784647	0.506708485	7	high
TCGA-HT-A61C-01A	1.940724788	0.206470117	-0.257474422	0.062288015	1.952008498	7	0.337885555	0.631540634	7	high
TCGA-HT-A74H-01A	1.802863934	-0.016145725	-0.207960725	0.298375903	1.877133387	6	0.361392577	0.533525637	6	high
TCGA-HT-A74J-01A	1.633719971	-0.058501357	0.034278074	0.496692371	2.106189059	7	-0.193619327	-0.322862998	6	low
TCGA-HT-A74K-01A	1.846902342	-0.037784316	-0.198556368	0.461238945	2.071800603	7	0.154481494	0.152089197	7	high
TCGA-HT-A74L-01A	1.243799969	-0.009710195	-0.098793736	0.470843907	1.606139945	5	-0.32582535	-0.432710913	6	low
TCGA-HT-A74O-01A	2.165459108	0.098729983	-0.347539791	0.268991701	2.185641001	7	0.678639297	0.698994816	7	high
TCGA-HW-7486-01A	1.585708571	-0.020150631	-0.028812404	0.408348652	1.945094188	6	0.036795773	-0.092221851	6	low
TCGA-HW-7487-01A	1.289051742	-0.126551011	0.138492371	0.542450677	1.843443779	6	-0.574200835	-0.411983796	6	low
TCGA-HW-7489-01A	1.354021371	-0.101274734	0.117886955	0.489931738	1.860565329	6	-0.364854095	-0.468762497	6	low
TCGA-HW-7490-01A	2.031007409	-0.000822536	-0.098669643	0.360779678	2.292294908	8	0.417599214	0.33705395	6	low
TCGA-HW-7491-01A	1.18347664	-0.10205734	0.072030743	0.591196045	1.744646088	6	-0.484711855	-0.469363522	6	low
TCGA-HW-7493-01A	1.489511542	0.029172748	-0.244098317	0.34702377	1.621609744	5	0.185932175	0.219276396	6	high
TCGA-HW-7495-01A	1.145127862	-0.143294402	0.199982413	0.528643612	1.730459486	6	-0.628946408	-0.664797561	6	high
TCGA-HW-8319-01A	1.387436888	-0.096589932	0.060226713	0.447984146	1.799057815	6	-0.459760866	-0.678269511	6	high
TCGA-HW-8320-01A	1.393612862	-0.021245325	-0.141350387	0.386033912	1.617051062	5	-0.224147825	-0.328837477	6	low
TCGA-HW-8321-01A	1.486051515	-0.03879416	-0.170243214	0.340025766	1.617039907	5	0.157908764	-0.268773562	6	high
TCGA-HW-8322-01A	1.400721079	0.000157081	-0.021815597	0.489902507	1.86896507	6	-0.357024611	-0.33350454	6	low
TCGA-HW-A5KJ-01A	1.662144834	-0.012473426	0.243533285	0.559593121	2.452797813	8	0.145603241	0.417932002	6	low
TCGA-HW-A5KK-01A	1.921855154	0.139250137	-0.413915145	0.222285054	1.8694752	6	0.549813081	0.640162752	7	high
TCGA-HW-A5KL-01A	1.232590293	-0.121248066	0.019464446	0.435335824	1.566142498	5	0.136070812	0.20762958	6	low
TCGA-HW-A5KM-01A	2.544568889	0.097094013	-0.516556696	-0.154155053	1.970951152	7	0.704068444	0.74894945	9	high
TCGA-IK-7675-01A	1.071266416	-0.097575867	0.1192948	0.461397961	1.554383309	5	-0.448953866	-0.570137033	6	high
TCGA-IK-8125-01A	1.362201515	-0.019314701	0.056779911	0.52354567	1.923212395	6	-0.349743888	-0.393412001	6	low
TCGA-KT-A74X-01A	1.677656476	-0.005830406	-0.012147991	0.590658954	2.250337034	8	-0.161417155	0.053599428	7	high
TCGA-KT-A7W1-01A	2.18387623	0.094801942	0.06518299	0.241820687	2.585681849	9	0.190707431	0.453464331	6	high
TCGA-P5-A5EV-01A	1.592719238	-0.032147924	-0.015038734	0.442471713	1.988004294	7	0.245011946	0.222088012	6	low
TCGA-P5-A5EW-01A	1.309573889	-0.071667012	-0.12276826	0.332104436	1.447243052	5	-0.150548151	-0.162346472	6	low
TCGA-P5-A5EX-01A	2.365219356	0.199379069	-0.530358515	0.139504947	2.173744858	7	0.627272785	0.734252774	6	high
TCGA-P5-A5EY-01A	1.791098604	-0.070949959	0.114989173	0.436498317	2.271636135	8	0.421531356	0.545890954	7	high
TCGA-P5-A5EZ-01A	1.856241202	0.075317897	-0.204375637	0.380764615	2.107948078	7	0.486142718	0.665603051	6	low
TCGA-P5-A5F0-01A	1.15274013	-0.158997997	0.317123571	0.650384327	1.961250032	7	-0.507477268	-0.428619382	6	low
TCGA-P5-A5F1-01A	1.957261024	-0.043231376	-0.033760278	0.372945148	2.253214517	8	0.367621802	0.350622537	6	high
TCGA-P5-A5F2-01A	1.303524055	-0.124006427	0.116964347	0.541542225	1.838024199	6	-0.416947991	-0.540364213	6	low
TCGA-P5-A5F4-01A	1.159886631	-0.12914301	0.157396292	0.571722977	1.759862889	6	-0.535127924	-0.41929577	7	low
TCGA-P5-A5F6-01A	1.444027665	-0.153124405	-0.143087119	0.41881246	1.5666286	5	0.187490786	0.240892009	6	high
TCGA-P5-A72U-01A	2.054298672	0.110773891	-0.381247078	0.248453772	2.032279257	7	0.551644455	0.66458429	7	high
TCGA-P5-A72W-01A	1.783961775	-0.117649277	0.071272325	0.447967281	2.185552104	7	0.170421519	-0.166159815	6	low
TCGA-P5-A72X-01A	1.83802888	-0.04844004	0.032852406	0.503537452	2.325978698	8	0.257416165	0.333671158	7	low
TCGA-P5-A72Z-01A	1.479473288	-0.14445886	0.219789299	0.631132313	2.18593604	7	-0.392812296	-0.449472626	6	low
TCGA-P5-A730-01A	1.816364021	-0.067534576	0.108308003	0.592210657	2.449348105	8	-0.184327706	-0.158606857	6	low
TCGA-P5-A731-01A	1.935968506	-0.022901961	-0.093680824	0.37135409	2.190739811	7	0.303816058	0.47598601	7	high
TCGA-P5-A733-01A	1.289771402	-0.161108674	0.102924322	0.481563666	1.713150716	6	-0.028820875	-0.012278921	6	high
TCGA-P5-A735-01A	1.170141273	-0.130599518	0.039131307	0.44179875	1.520471811	5	-0.372557038	-0.49819078	7	low
TCGA-P5-A736-01A	1.855295043	0.000873345	-0.344370917	0.280689434	1.792486905	6	0.623836766	0.554299571	6	high
TCGA-P5-A737-01A	1.356214041	-0.059931619	0.087566565	0.476574223	1.860423211	6	-0.149153072	-0.040478188	6	low
TCGA-P5-A77W-01A	1.395419267	-0.161627338	0.222616553	0.582198783	2.038607266	7	-0.410318868	-0.49807967	6	low
TCGA-P5-A77X-01A	1.187672631	-0.118205095	0.315648334	0.546469916	1.931585786	6	-0.45056108	-0.407340678	7	low
TCGA-P5-A780-01A	1.494628886	-0.034948271	-0.116898387	0.479083172	1.8218654	6	0.202181088	0.135086941	7	low
TCGA-P5-A781-01A	1.458751822	-0.095416873	0.086912776	0.476446678	1.926694403	6	-0.280178812	-0.345358562	6	low
TCGA-QH-A65R-01A	1.520325917	-0.058702533	0.053636456	0.523961311	2.039221152	7	-0.395491844	-0.33473828	6	low
TCGA-QH-A65S-01A	1.529311905	-0.063980778	-0.046927857	0.352591822	1.770995093	6	0.169039686	-0.241933972	6	low
TCGA-QH-A65V-01A	1.442516014	-0.058864205	0.02877403	0.471822798	1.884248637	6	-0.300955849	-0.514163053	6	high
TCGA-QH-A65X-01A	2.00531676	0.023805439	-0.007116622	0.476010842	2.498016419	8	0.269070878	0.414669855	8	low
TCGA-QH-A65Z-01A	1.422784008	-0.035878781	0.154020862	0.480511961	2.021438049	7	-0.48262223	-0.419142738	7	low
TCGA-QH-A6CS-01A	1.427458626	-0.093391472	0.03434664	0.310051278	1.678465072	6	0.196890188	0.170354446	6	high
TCGA-QH-A6CU-01A	1.802167073	-0.03333445	-0.12794886	0.294053479	1.934937243	6	0.242561373	-0.014957365	5	low
TCGA-QH-A6CV-01A	2.033982604	0.058975891	-0.128544002	0.284928167	2.249342659	7	0.352302059	0.327160366	7	high
TCGA-QH-A6CW-01A	1.511709405	0.003789296	-0.168772185	0.358459244	1.705185759	6	0.224109473	0.065672792	6	low
TCGA-QH-A6CX-01A	1.793106855	-0.030107633	-0.138777477	0.304686712	1.928908457	6	0.524883015	0.468329428	7	high
TCGA-QH-A6CY-01A	1.445182643	-0.05882486	0.17107671	0.549130805	2.106565298	7	-0.358762874	-0.38618196	6	low
TCGA-QH-A6CZ-01A	1.147230078	-0.076901999	0.167384436	0.588002674	1.825715189	6	-0.512309048	-0.409672104	6	low
TCGA-QH-A6X3-01A	1.626799206	-0.018709312	-0.005535913	0.424486698	2.02704068	7	0.043450849	-0.034272693	7	low
TCGA-QH-A6X4-01A	1.27429809	-0.093881439	0.215078613	0.586315896	1.98181116	7	-0.442608922	-0.402699788	6	low
TCGA-QH-A6X5-01A	1.531161709	-0.077264007	0.115537753	0.468157776	2.037593231	7	-0.241856535	-0.303842099	6	high
TCGA-QH-A6X8-01A	1.264308976	-0.053769752	-0.020823546	0.447084337	1.636800015	5	-0.296926457	-0.352752804	6	high
TCGA-QH-A6X9-01A	1.16852597	-0.067853033	0.090358601	0.50568031	1.696711848	6	-0.483397793	-0.600604872	6	high
TCGA-QH-A6XA-01A	1.294602643	-0.058570826	-0.068245335	0.443698236	1.611484717	5	-0.322136044	-0.622889695	6	low
TCGA-QH-A6XC-01A	1.915985726	-0.02580417	0.069631847	0.432257121	2.392070523	8	0.182065929	0.025144381	7	high
TCGA-QH-A86X-01A	1.501582037	-0.022901188	0.084134383	0.485937535	2.048752768	7	-0.361240163	0.021843155	7	low
TCGA-QH-A870-01A	1.4600979	-0.110674632	0.123013242	0.429389465	1.901825975	6	-0.321754613	-0.375883191	6	low
TCGA-R8-A6MK-01A	1.490709225	-0.04818232	0.187798853	0.485718186	2.116043943	7	-0.281187195	-0.303177507	6	low
TCGA-R8-A6ML-01A	1.517112248	-0.077573374	0.23808046	0.611542332	2.289161666	8	-0.384004868	-0.261735999	6	low
TCGA-R8-A6MO-01A	1.538033877	-0.014742741	0.023412354	0.503873525	2.050577016	7	-0.136374058	-0.083920182	6	high
TCGA-R8-A73M-01A	1.582797171	-0.087146204	0.136448676	0.549446496	2.18154614	7	-0.314377225	-0.160936809	7	low
TCGA-RY-A83X-01A	1.166851589	-0.124227538	0.138713129	0.567916598	1.749253778	6	-0.526910318	-0.641807132	7	low
TCGA-RY-A83Y-01A	1.899799667	0.046257688	-0.007815292	0.391067434	2.329309497	8	0.265236383	0.378044203	7	low
TCGA-RY-A83Z-01A	1.467399877	-0.001640726	-0.130436185	0.462672746	1.797995711	6	-0.117213512	-0.032211356	6	high
TCGA-RY-A840-01A	1.36053416	-0.08370789	0.118119096	0.579190754	1.97413612	7	-0.350736822	-0.310120608	7	low
TCGA-RY-A843-01A	1.502550076	-0.004583963	0.06487395	0.506508225	2.069348287	7	-0.052609182	-0.28226544	6	low
TCGA-RY-A845-01A	1.449892174	-0.098672624	-0.003067391	0.465485575	1.813637734	6	-0.432260914	-0.647496923	6	low
TCGA-RY-A847-01A	1.668873911	0.006003398	-0.083781879	0.337773037	1.928868466	6	0.221305055	0.181424903	7	low
TCGA-S9-A6TS-01A	1.504597153	-0.07761494	-0.118231451	0.416741492	1.725492254	6	-0.11613423	-0.219366184	6	low
TCGA-S9-A6TU-01A	1.667155131	-0.014837075	-0.235479083	0.39098682	1.807825793	6	0.412264037	0.335225505	6	low
TCGA-S9-A6TV-01A	2.481011156	0.109584074	-0.477324814	-0.021409137	2.091861279	7	0.585508601	0.621311061	6	high
TCGA-S9-A6TW-01A	1.75882449	0.007848599	-0.031744473	0.558949566	2.293878182	8	0.272817579	0.441960968	7	high
TCGA-S9-A6TX-01A	1.603073659	-0.036543791	0.040557669	0.534068995	2.141156532	7	-0.066550826	-0.070345936	7	low
TCGA-S9-A6TY-01A	1.204153216	-0.139467716	0.305200754	0.618980087	1.988866341	7	-0.514685581	-0.474357984	6	low
TCGA-S9-A6TZ-01A	1.487928893	-0.006431257	-0.14707327	0.386690684	1.72111505	6	0.058303662	0.004539988	6	high
TCGA-S9-A6U0-01A	2.315461904	0.277800891	-0.440361235	0.24384222	2.396743781	8	0.622684645	0.710604743	9	high
TCGA-S9-A6U1-01A	1.309356426	-0.015162485	-0.104551228	0.441970533	1.631613245	5	-0.373208307	-0.391000513	6	low
TCGA-S9-A6U2-01A	1.587606576	-0.026554893	-0.017603864	0.41646159	1.95990941	7	-0.184437889	-0.433927855	6	high
TCGA-S9-A6U5-01A	1.951820373	0.098717272	-0.139181453	0.399960364	2.311316555	8	0.628479925	0.686325729	6	low
TCGA-S9-A6U6-01A	1.216759863	-0.049544885	-0.025409298	0.408602441	1.55040812	5	-0.476710478	-0.545862994	6	low
TCGA-S9-A6U8-01A	1.251202072	-0.022824214	-0.082676219	0.351875596	1.497577234	5	-0.301092197	-0.315477431	6	high
TCGA-S9-A6U9-01A	1.695533184	0.068670587	-0.306571093	0.306664287	1.764296966	6	0.366695775	0.270692419	6	high
TCGA-S9-A6UA-01A	2.212077699	0.31729846	-0.658915527	0.154811126	2.025271758	7	0.627566438	0.775671244	8	high
TCGA-S9-A6UB-01A	1.178679055	-0.095549063	0.290440468	0.595108491	1.968678951	7	-0.60782829	-0.552080798	6	low
TCGA-S9-A6WD-01A	1.319458091	-0.061208158	0.156591134	0.516986453	1.93182752	6	-0.497193206	-0.507756182	6	low
TCGA-S9-A6WE-01A	1.250628163	-0.075160722	0.049851862	0.533860447	1.759179749	6	-0.46148787	-0.540332516	6	high
TCGA-S9-A6WG-01A	1.84341257	0.245528254	-0.367098492	0.304057969	2.025900301	7	0.552765981	0.604878211	7	high
TCGA-S9-A6WH-01A	1.344530473	-0.117995985	0.003242457	0.552911225	1.78268817	6	-0.556364792	-0.651405802	6	low
TCGA-S9-A6WI-01A	1.134546465	-0.158119784	0.218470942	0.52989952	1.724797143	6	-0.31714689	-0.250733433	7	low
TCGA-S9-A6WL-01A	1.548419077	-0.097352159	0.083774524	0.536259619	2.071101061	7	-0.381376978	-0.488473115	7	high
TCGA-S9-A6WM-01A	1.987074831	0.006727042	0.027641615	0.252504497	2.273947985	8	0.164989518	0.268969372	6	high
TCGA-S9-A6WN-01A	2.321264564	0.068967763	-0.429294629	-0.034810177	1.926127521	6	0.563413296	0.588185474	7	high
TCGA-S9-A6WO-01A	1.315430289	-0.047621224	-0.184205953	0.387381597	1.470984709	5	-0.19666367	-0.318906529	6	low
TCGA-S9-A6WP-01A	1.738945934	0.051157179	-0.14459112	0.430463281	2.075975275	7	0.286657992	0.34463132	7	high
TCGA-S9-A6WQ-01A	1.751776949	-0.048882906	-0.157943642	0.401712602	1.946663003	6	0.363509147	0.232424462	6	high
TCGA-S9-A7IQ-01A	0.977097453	-0.216970472	0.291602647	0.575213942	1.62694357	5	-0.485715093	-0.538339713	7	low
TCGA-S9-A7IS-01A	1.632463414	0.049449897	-0.003207271	0.443222253	2.121928293	7	-0.127918623	-0.156114312	6	high
TCGA-S9-A7IX-01A	1.852047474	0.080834178	-0.222121356	0.313938567	2.024698862	7	0.442423763	0.428055615	6	high
TCGA-S9-A7IY-01A	1.76531324	0.006461605	-0.178441982	0.390971092	1.984303954	7	0.467104845	0.241650512	6	low
TCGA-S9-A7IZ-01A	1.878305515	-0.041976772	-0.037257373	0.39382073	2.1928921	7	0.320226968	0.242223178	6	low
TCGA-S9-A7J0-01A	1.116281076	0.006578013	0.056473818	0.487240343	1.66657325	6	-0.46841902	-0.425488679	6	high
TCGA-S9-A7J1-01A	1.523819277	-0.033169075	-0.031207942	0.462312836	1.921755095	6	-0.245222436	-0.227061648	6	low
TCGA-S9-A7J2-01A	1.233652562	-0.09999647	0.071335249	0.598022115	1.803013457	6	-0.518998395	-0.382027898	7	low
TCGA-S9-A7J3-01A	1.507795714	-0.062020612	0.030285286	0.467554155	1.943614543	6	-0.364545562	-0.363636269	6	high
TCGA-S9-A7QW-01A	1.211303575	-0.103585291	0.179997037	0.501947646	1.789662966	6	-0.531746186	-0.602330034	6	low
TCGA-S9-A7QX-01A	1.503279501	-0.079997298	-0.010539873	0.413718404	1.826460734	6	0.008741302	-0.193458509	7	low
TCGA-S9-A7QY-01A	1.443437625	-0.141371185	0.18011956	0.556068022	2.038254023	7	-0.328069933	-0.32378021	7	low
TCGA-S9-A7QZ-01A	1.136683738	-0.12452784	0.274196089	0.591792333	1.87814432	6	-0.540749628	-0.357050801	7	low
TCGA-S9-A7R1-01A	1.094335283	-0.081700988	0.113228194	0.506568181	1.632430669	5	-0.455701672	-0.369780873	5	low
TCGA-S9-A7R2-01A	2.002193682	0.108219893	-0.271187555	0.206653467	2.045879487	7	0.511010777	0.575244471	6	high
TCGA-S9-A7R3-01A	1.662018743	-0.010590412	-0.191729731	0.319031365	1.778729966	6	0.157028619	0.006780606	6	low
TCGA-S9-A7R4-01A	1.861116935	0.005532048	-0.253487301	0.374203643	1.987365325	7	0.337355777	0.172918901	6	low
TCGA-S9-A7R7-01A	2.197484529	0.064528304	-0.472908595	0.276222912	2.06532715	7	0.543103198	0.494196972	8	high
TCGA-S9-A7R8-01A	1.726901033	-0.03445572	-0.100695584	0.411937071	2.0036868	7	-0.038713536	-0.283388538	6	high
TCGA-S9-A89V-01A	1.569910162	-0.007466491	-0.037919145	0.380241301	1.904765826	6	-0.046199606	-0.097266489	6	high
TCGA-S9-A89Z-01A	1.994338825	0.124946768	-0.397944351	0.265145323	1.986486565	7	0.514983072	0.532862227	6	high
TCGA-TM-A7C3-01A	1.632252363	-0.041109461	0.091809653	0.517057759	2.200010314	7	-0.229426319	-0.139206797	7	high
TCGA-TM-A7C4-01A	1.290092166	-0.18899699	0.23472596	0.549162031	1.884983168	6	-0.406028999	-0.543620913	7	low
TCGA-TM-A7C5-01A	1.310172161	-0.020381343	0.078309885	0.571034262	1.939134965	6	-0.300120101	-0.229043065	7	low
TCGA-TM-A7CA-01A	1.099022962	-0.126369127	0.099620273	0.513594848	1.585868957	5	-0.473885155	-0.563311049	6	low
TCGA-TM-A7CF-01A	1.27788979	-0.20974313	0.223800623	0.554190063	1.846137346	6	-0.242369088	-0.405838921	7	low
TCGA-TM-A84B-01A	1.842329168	-0.031843334	0.130131088	0.357154312	2.297771235	8	-0.176368833	0.051978797	7	high
TCGA-TM-A84C-01A	1.864944337	-0.018547637	-0.225118949	0.356681447	1.977959197	7	0.418887253	0.389283239	6	high
TCGA-TM-A84F-01A	2.267762044	0.253801538	-0.398711477	0.001998831	2.124850936	7	0.79627403	0.86826441	9	high
TCGA-TM-A84G-01A	1.425701974	-0.201527299	0.292179561	0.626461181	2.142815418	7	-0.605169943	-0.523106215	6	low
TCGA-TM-A84H-01A	1.130237693	-0.157533361	0.098904854	0.503267676	1.574876861	5	-0.489249227	-0.525091724	6	low
TCGA-TM-A84I-01A	1.471886948	0.043571731	-0.023360622	0.483691238	1.975789295	7	-0.188482845	-0.066368326	6	high
TCGA-TM-A84J-01A	1.030906672	-0.103509038	-0.023799592	0.545271434	1.448869476	5	-0.508469981	-0.4261402	7	high
TCGA-TM-A84L-01A	1.62099036	0.004249001	-0.214213422	0.312512348	1.723538287	6	0.188415584	0.050036126	6	high
TCGA-TM-A84M-01A	1.22883419	-0.079793456	0.21333683	0.635389909	1.997767473	7	-0.485759549	-0.433765095	7	low
TCGA-TM-A84O-01A	1.800271433	-0.01711375	0.035375332	0.527774742	2.346307757	8	0.155809313	0.061209381	7	high
TCGA-TM-A84Q-01A	1.862114919	0.016285237	-0.246486029	0.36418115	1.996095278	7	0.361532967	0.310129033	6	high
TCGA-TM-A84R-01A	1.071297782	-0.176534241	0.213830351	0.569427785	1.678021678	6	-0.43106621	-0.467446948	7	high
TCGA-TM-A84S-01A	1.602291925	0.007449817	0.038390496	0.412321027	2.060453265	7	0.023906524	-0.013527685	6	low
TCGA-TM-A84T-01A	1.287226484	-0.130963237	-0.033418119	0.448958075	1.571803203	5	-0.192066977	-0.120850758	6	low
TCGA-TQ-A7RF-01A	1.626167802	-0.049342326	-0.02747512	0.434487839	1.983838195	7	-0.099375713	-0.259777007	6	low
TCGA-TQ-A7RG-01A	1.416142323	-0.01320026	-0.117092569	0.496422979	1.782272473	6	-0.294653454	-0.314569316	6	low
TCGA-TQ-A7RH-01A	1.479883065	0.006338581	-0.252879415	0.360644145	1.593986376	5	0.234137407	0.326464792	7	low
TCGA-TQ-A7RI-01A	1.459538815	-0.058681239	0.03639991	0.510958103	1.948215589	6	-0.29169634	-0.355987456	6	low
TCGA-TQ-A7RJ-01A	1.457657882	-0.026449655	-0.087187812	0.397683463	1.741703878	6	-0.131377544	-0.411904727	6	low
TCGA-TQ-A7RK-01A	1.214302861	-0.083483217	0.114865558	0.498419877	1.744105079	6	-0.439556909	-0.399067663	6	low
TCGA-TQ-A7RM-01A	0.836939961	-0.06487491	0.196347082	0.580433667	1.548845799	5	-0.589961756	-0.602512981	7	high
TCGA-TQ-A7RN-01A	1.385334964	-0.075196237	0.113533537	0.563977405	1.987649669	7	-0.526822987	-0.256020593	6	low
TCGA-TQ-A7RO-01A	1.44003109	-0.032789825	0.103007814	0.53752743	2.047776509	7	-0.344984228	-0.107961025	6	high
TCGA-TQ-A7RP-01A	1.497857436	-0.046092112	-0.009011242	0.419111292	1.861865373	6	0.125143939	0.212685594	7	high
TCGA-TQ-A7RQ-01A	1.002625407	-0.131760105	0.187611808	0.64238271	1.70085982	6	-0.595993891	-0.381870989	7	low
TCGA-TQ-A7RR-01A	1.639861903	-0.055508905	-0.041059316	0.501267147	2.044560828	7	0.036802199	-0.449948151	6	high
TCGA-TQ-A7RV-01A	1.258998338	-0.12188454	0.155518472	0.562154979	1.854787249	6	-0.493716362	-0.627839315	6	low
TCGA-TQ-A7RW-01A	1.724154666	0.100811733	-0.247379254	0.392238165	1.96982531	7	0.335208035	0.25471896	7	high
TCGA-TQ-A8XE-01A	1.403459476	-0.085843603	-0.079675112	0.533004831	1.770945592	6	-0.371835196	-0.474134008	6	low
TCGA-VM-A8C8-01A	1.386785576	-0.061014514	-0.092313597	0.414850263	1.648307727	5	-0.228974892	-0.360386735	6	low
TCGA-VM-A8C9-01A	2.388246251	0.129471215	-0.47674016	0.296788522	2.337765828	8	0.569417586	0.63747714	7	high
TCGA-VM-A8CA-01A	1.864106432	0.018099845	-0.183309348	0.442534336	2.141431265	7	0.351127841	0.205374476	6	high
TCGA-VM-A8CB-01A	1.427317183	-0.073698867	0.1421078	0.574298601	2.070024717	7	-0.421787441	-0.373374927	6	low
TCGA-VM-A8CD-01A	1.912366846	0.039421823	-0.236174973	0.160934271	1.876547967	6	0.497190361	0.499484678	5	high
TCGA-VM-A8CE-01A	1.437038655	-0.100204135	0.038091776	0.421107556	1.796033853	6	-0.280701582	-0.380537217	6	low
TCGA-VM-A8CF-01A	1.889916745	-0.003273497	-0.330128314	0.247026095	1.803541029	6	0.433117167	0.353875405	6	low
TCGA-VM-A8CH-01A	1.779742196	-0.058441061	-0.165220432	0.336205437	1.89228614	6	0.330823487	0.392635144	6	low
TCGA-VV-A829-01A	1.682708759	-0.015873103	-0.181200695	0.514616058	2.000251019	7	-0.127233225	-0.207452085	6	high
TCGA-VV-A86M-01A	1.616144283	0.021973994	-0.149777803	0.366908662	1.855249135	6	-0.014644714	0.256092262	7	low
TCGA-VW-A7QS-01A	1.439796486	-0.14009463	0.012001972	0.540506238	1.852210066	6	-0.408460578	-0.211670868	6	high
TCGA-VW-A8FI-01A	1.889382904	0.113755271	-0.101263756	0.178573878	2.080448297	7	0.411192605	0.435376243	7	high
TCGA-W9-A837-01A	1.236670137	-0.120222481	0.198444764	0.5804007	1.89529312	6	-0.564281854	-0.585091689	6	low
TCGA-WH-A86K-01A	1.889449847	-0.071885832	-0.012001472	0.405587254	2.211149796	7	0.34837331	0.257099614	6	low
TCGA-WY-A858-01A	2.030411913	0.070073748	-0.411632649	0.261937761	1.950790773	7	0.575136276	0.599609562	7	low
TCGA-WY-A859-01A	0.980287527	-0.19101966	0.215518335	0.568933961	1.573720163	5	-0.518061573	-0.611619904	7	high
TCGA-WY-A85A-01A	1.442385738	-0.074234037	0.056124688	0.452744998	1.877021387	6	0.052248442	-0.035424	6	low
TCGA-WY-A85B-01A	1.746446238	0.06267042	-0.250737947	0.36678493	1.925163641	6	0.355770217	0.361706465	6	low
TCGA-WY-A85C-01A	1.39223876	-0.075823408	-0.09352737	0.451426597	1.67431458	6	-0.116552019	-0.025773131	6	low
TCGA-WY-A85D-01A	1.394847801	-0.074375354	-0.106907824	0.367163853	1.580728476	5	-0.054259298	-0.403902866	6	low
TCGA-WY-A85E-01A	1.434647043	-0.063283811	0.230869362	0.544725979	2.146958573	7	-0.343745973	-0.550794172	6	high
