# Supplementary material for: Identification and Validation of a Gene Signature for Lower-Grade Gliomas Based on Pyroptosis-Related Genes to Predict Survival and Response to Immune Checkpoint Inhibitors
Source: J Healthc Eng. 2022 Apr 30;2022:8704127. doi: 10.1155/2022/8704127 (PMC9078805; doi:10.1155/2022/8704127)
Supplement: Supplementary Materials — Supplementary 1. Supplementary Figure 1: validation of PRS in CGGA. Supplementary 2. Supplementary Figure 2: validation of five PRS genes at the protein level via IHC database. Supplementary 3. Supplementary Figure 3: validation of eight PRS genes regarding LGG patients' OS via GEPIA. Supplementary 4. Supplementary Figure 4: AUC comparison from five pyroptosis-related signatures. Supplementary 5. Supplementary Figure 5: Kaplan-Meier survival analysis using our signature. Supplementary 6. Supplementary Figure 6: Kaplan-Meier survival analysis using Chao B (2022). Supplementary 7. Supplementary Figure 7: Kaplan-Meier survival analysis using Zhang M (2021). Supplementary 8. Supplementary Figure 8: Kaplan-Meier survival analysis using Zhang Y (2021). Supplementary 9. Supplementary Figure 9: Kaplan-Meier survival analysis using Zheng J (2022). Supplementary 10. Supplementary Table 1: 47 pyroptosis-related genes. Supplementary 11. Supplementary Table 2: the result of consensus unsupervised clustering analysis in TCGA. Supplementary 12. Supplementary Table 3: 377 differentially expressed PRS genes. Supplementary 13. Supplementary Table 4: the result of GO enrichment analysis. Supplementary 14. Supplementary Table 5: the result of KEGG pathway analysis. Supplementary 15. Supplementary Table 6: the result of univariate Cox regression analysis. Supplementary 16. Supplementary Table 7: 204 genes with VRIS >0 in RSF. Supplementary 17. Supplementary Table 8: 13 genes with nonzero regression coefficients in LASSO. Supplementary 18. Supplementary Table 9: tumor-infiltrating immune cells in TCGA. Supplementary 19. Supplementary Table 10: tumor-infiltrating immune cells in CGGA. Supplementary 20. Supplementary Table 11: tumor microenvironment analysis by “ESTIMATE” in TCGA. Supplementary 21. Supplementary Table 12: tumor microenvironment analysis by “ESTIMATE” in CGGA. Supplementary 22. Supplementary Table 13: the result of TMB. Supplementary 23. Supplementary Table 14: the results [file 8704127.f1.zip › 8704127.f1/Supplementary Table 15 (1).txt]

SUPPLEMENTARY TABLE 15: The result of ImmuCellAI.
sample	Risk	OS	OS.time	Response
TCGA-CS-4941-01A	high	1	234	NR
TCGA-CS-4942-01A	high	1	1335	NR
TCGA-CS-4943-01A	high	1	1106	NR
TCGA-CS-4944-01A	low	0	1828	NR
TCGA-CS-5393-01A	high	0	1222	NR
TCGA-CS-5394-01A	low	0	8	NR
TCGA-CS-5395-01A	high	1	639	NR
TCGA-CS-5396-01A	high	0	1631	NR
TCGA-CS-5397-01A	high	1	194	NR
TCGA-CS-6186-01A	high	1	538	NR
TCGA-CS-6188-01A	high	1	814	NR
TCGA-CS-6290-01A	high	1	1137	NR
TCGA-CS-6666-01A	high	0	1428	NR
TCGA-CS-6667-01A	low	0	1469	NR
TCGA-CS-6668-01A	low	0	1519	NR
TCGA-CS-6669-01A	low	0	1494	NR
TCGA-CS-6670-01A	low	0	1426	NR
TCGA-DB-5270-01A	high	0	3733	NR
TCGA-DB-5273-01A	low	0	2493	NR
TCGA-DB-5274-01A	high	0	2289	NR
TCGA-DB-5275-01A	high	0	1458	NR
TCGA-DB-5277-01A	high	1	1547	NR
TCGA-DB-5278-01A	low	0	2772	NR
TCGA-DB-5279-01A	low	0	1354	NR
TCGA-DB-5280-01A	low	0	1112	NR
TCGA-DB-5281-01A	high	0	2381	NR
TCGA-DB-A4X9-01A	low	0	1412	NR
TCGA-DB-A4XA-01A	low	0	573	NR
TCGA-DB-A4XB-01A	low	0	919	NR
TCGA-DB-A4XC-01A	high	0	1421	NR
TCGA-DB-A4XD-01A	low	0	1210	NR
TCGA-DB-A4XE-01A	low	0	1139	NR
TCGA-DB-A4XF-01A	low	0	1021	NR
TCGA-DB-A4XG-01A	low	0	2219	NR
TCGA-DB-A4XH-01A	low	0	962	NR
TCGA-DB-A64L-01A	low	0	736	NR
TCGA-DB-A64O-01A	high	1	775	NR
TCGA-DB-A64P-01A	low	0	916	NR
TCGA-DB-A64Q-01A	low	0	182	NR
TCGA-DB-A64R-01A	low	0	955	NR
TCGA-DB-A64S-01A	high	0	835	NR
TCGA-DB-A64U-01A	low	0	846	NR
TCGA-DB-A64V-01A	high	0	889	NR
TCGA-DB-A64W-01A	high	1	438	NR
TCGA-DB-A64X-01A	low	0	563	NR
TCGA-DB-A75K-01A	high	0	368	NR
TCGA-DB-A75L-01A	low	0	342	NR
TCGA-DB-A75M-01A	low	0	544	NR
TCGA-DB-A75O-01A	low	0	935	NR
TCGA-DB-A75P-01A	high	0	492	NR
TCGA-DH-5140-01A	high	1	607	R
TCGA-DH-5141-01A	low	0	968	NR
TCGA-DH-5142-01A	high	0	1943	NR
TCGA-DH-5143-01A	low	0	1401	NR
TCGA-DH-5144-01A	low	0	748	NR
TCGA-DH-A669-01A	high	1	919	NR
TCGA-DH-A66B-01A	high	0	1279	NR
TCGA-DH-A66D-01A	low	0	846	NR
TCGA-DH-A66F-01A	low	0	523	NR
TCGA-DH-A66G-01A	high	0	523	NR
TCGA-DH-A7UR-01A	low	0	1650	NR
TCGA-DH-A7US-01A	low	0	706	NR
TCGA-DH-A7UT-01A	high	1	531	NR
TCGA-DH-A7UU-01A	low	0	417	NR
TCGA-DH-A7UV-01A	low	0	566	NR
TCGA-DU-5847-01A	high	0	548	NR
TCGA-DU-5849-01A	low	0	443	NR
TCGA-DU-5852-01A	high	1	205	NR
TCGA-DU-5853-01A	low	0	407	NR
TCGA-DU-5854-01A	high	0	257	NR
TCGA-DU-5855-01A	high	0	207	NR
TCGA-DU-5870-01A	low	0	5546	NR
TCGA-DU-5871-01A	low	0	576	NR
TCGA-DU-5872-01A	high	0	532	NR
TCGA-DU-5874-01A	high	0	461	NR
TCGA-DU-6392-01A	high	0	6423	NR
TCGA-DU-6393-01A	low	1	1585	NR
TCGA-DU-6394-01A	high	1	682	NR
TCGA-DU-6395-01A	low	1	1491	NR
TCGA-DU-6396-01A	high	1	2286	NR
TCGA-DU-6397-01A	high	1	1401	NR
TCGA-DU-6399-01A	low	1	2000	NR
TCGA-DU-6400-01A	low	1	37	NR
TCGA-DU-6401-01A	low	1	2660	NR
TCGA-DU-6402-01A	high	1	214	NR
TCGA-DU-6403-01A	high	1	354	NR
TCGA-DU-6404-01A	high	1	4068	NR
TCGA-DU-6405-01A	high	1	605	NR
TCGA-DU-6406-01A	high	1	512	NR
TCGA-DU-6407-01A	low	1	2875	NR
TCGA-DU-6408-01A	high	1	3470	NR
TCGA-DU-6410-01A	low	0	242	NR
TCGA-DU-6542-01A	high	1	73	NR
TCGA-DU-7006-01A	high	1	349	NR
TCGA-DU-7007-01A	high	1	1915	NR
TCGA-DU-7008-01A	low	0	4752	NR
TCGA-DU-7009-01A	low	1	4695	NR
TCGA-DU-7010-01A	high	1	456	NR
TCGA-DU-7011-01A	low	1	3200	NR
TCGA-DU-7012-01A	high	1	199	NR
TCGA-DU-7013-01A	high	1	269	NR
TCGA-DU-7014-01A	low	1	3571	NR
TCGA-DU-7015-01A	low	0	2761	NR
TCGA-DU-7018-01A	low	1	933	NR
TCGA-DU-7019-01A	high	0	800	NR
TCGA-DU-7290-01A	high	1	315	NR
TCGA-DU-7292-01A	high	1	242	NR
TCGA-DU-7294-01A	low	0	2869	NR
TCGA-DU-7298-01A	high	1	576	NR
TCGA-DU-7299-01A	high	1	1339	NR
TCGA-DU-7300-01A	high	1	1886	NR
TCGA-DU-7301-01A	low	1	788	NR
TCGA-DU-7302-01A	low	0	1834	NR
TCGA-DU-7304-01A	low	1	709	NR
TCGA-DU-7306-01A	low	0	1277	NR
TCGA-DU-7309-01A	high	0	84	NR
TCGA-DU-8158-01A	high	1	155	NR
TCGA-DU-8161-01A	high	1	722	NR
TCGA-DU-8162-01A	high	1	444	NR
TCGA-DU-8163-01A	high	0	629	NR
TCGA-DU-8164-01A	low	0	651	NR
TCGA-DU-8165-01A	high	0	582	NR
TCGA-DU-8166-01A	low	0	516	NR
TCGA-DU-8167-01A	low	0	471	NR
TCGA-DU-8168-01A	low	0	431	NR
TCGA-DU-A5TP-01A	high	0	1012	NR
TCGA-DU-A5TR-01A	high	0	908	NR
TCGA-DU-A5TS-01A	low	0	964	NR
TCGA-DU-A5TT-01A	high	0	743	NR
TCGA-DU-A5TU-01A	high	0	796	NR
TCGA-DU-A5TW-01A	high	0	760	NR
TCGA-DU-A5TY-01A	high	1	1033	NR
TCGA-DU-A6S2-01A	low	0	777	NR
TCGA-DU-A6S3-01A	low	0	656	NR
TCGA-DU-A6S6-01A	low	0	2893	NR
TCGA-DU-A6S7-01A	low	0	638	NR
TCGA-DU-A6S8-01A	low	0	678	NR
TCGA-DU-A76K-01A	high	1	347	NR
TCGA-DU-A76L-01A	high	1	814	NR
TCGA-DU-A76O-01A	low	0	522	NR
TCGA-DU-A76R-01A	high	1	648	NR
TCGA-DU-A7T6-01A	high	1	547	NR
TCGA-DU-A7T8-01A	high	1	4229	NR
TCGA-DU-A7TA-01A	low	0	2565	NR
TCGA-DU-A7TB-01A	high	0	1567	NR
TCGA-DU-A7TC-01A	low	0	1137	NR
TCGA-DU-A7TD-01A	high	1	228	NR
TCGA-DU-A7TG-01A	high	1	1351	NR
TCGA-DU-A7TI-01A	high	1	1183	NR
TCGA-DU-A7TJ-01A	high	0	17	NR
TCGA-E1-5302-01A	high	1	1525	NR
TCGA-E1-5303-01A	high	1	2052	NR
TCGA-E1-5304-01A	high	1	1251	R
TCGA-E1-5305-01A	high	1	2433	NR
TCGA-E1-5307-01A	low	1	1762	NR
TCGA-E1-5311-01A	high	1	4084	NR
TCGA-E1-5318-01A	low	1	2379	NR
TCGA-E1-5319-01A	high	1	2907	NR
TCGA-E1-5322-01A	high	1	3978	NR
TCGA-E1-A7YD-01A	high	1	435	NR
TCGA-E1-A7YE-01A	high	1	886	NR
TCGA-E1-A7YH-01A	high	1	2835	NR
TCGA-E1-A7YI-01A	high	1	111	NR
TCGA-E1-A7YJ-01A	high	1	592	NR
TCGA-E1-A7YK-01A	high	1	378	NR
TCGA-E1-A7YL-01A	high	1	492	NR
TCGA-E1-A7YM-01A	high	1	648	NR
TCGA-E1-A7YN-01A	high	1	727	NR
TCGA-E1-A7YO-01A	low	1	2282	NR
TCGA-E1-A7YQ-01A	high	1	1578	NR
TCGA-E1-A7YS-01A	high	1	466	NR
TCGA-E1-A7YU-01A	high	1	23	NR
TCGA-E1-A7YV-01A	high	1	987	NR
TCGA-E1-A7YW-01A	low	1	1120	NR
TCGA-E1-A7YY-01A	high	1	4445	NR
TCGA-E1-A7Z2-01A	high	1	398	NR
TCGA-E1-A7Z3-01A	high	1	2235	NR
TCGA-E1-A7Z4-01A	low	1	4412	NR
TCGA-E1-A7Z6-01A	low	1	984	NR
TCGA-EZ-7264-01A	low	0	1201	NR
TCGA-F6-A8O3-01A	low	0	7	NR
TCGA-F6-A8O4-01A	low	0	6	NR
TCGA-FG-5963-01A	high	1	775	NR
TCGA-FG-5964-01A	high	0	1588	NR
TCGA-FG-6688-01A	high	0	571	NR
TCGA-FG-6689-01A	low	0	454	NR
TCGA-FG-6690-01A	low	0	1294	NR
TCGA-FG-6691-01A	low	0	1257	NR
TCGA-FG-6692-01A	high	1	561	NR
TCGA-FG-7634-01A	high	0	467	NR
TCGA-FG-7636-01A	low	0	544	NR
TCGA-FG-7637-01A	high	0	1219	NR
TCGA-FG-7643-01A	high	0	611	NR
TCGA-FG-8181-01A	high	0	862	NR
TCGA-FG-8182-01A	low	0	416	NR
TCGA-FG-8185-01A	low	0	433	NR
TCGA-FG-8186-01A	low	0	487	NR
TCGA-FG-8187-01A	high	0	611	NR
TCGA-FG-8188-01A	high	0	455	NR
TCGA-FG-8191-01A	low	0	992	NR
TCGA-FG-A4MT-01A	high	0	1164	NR
TCGA-FG-A4MW-01A	high	1	559	NR
TCGA-FG-A4MX-01A	low	0	569	NR
TCGA-FG-A4MY-01A	high	0	721	NR
TCGA-FG-A60J-01A	low	0	449	NR
TCGA-FG-A60K-01A	low	0	542	NR
TCGA-FG-A60L-01A	high	0	655	NR
TCGA-FG-A6IZ-01A	low	0	457	NR
TCGA-FG-A6J1-01A	low	0	500	NR
TCGA-FG-A6J3-01A	high	0	677	NR
TCGA-FG-A70Y-01A	high	0	868	NR
TCGA-FG-A70Z-01A	high	0	328	NR
TCGA-FG-A710-01A	high	0	1115	NR
TCGA-FG-A711-01A	low	1	1481	NR
TCGA-FG-A713-01A	low	0	622	NR
TCGA-FG-A87N-01A	high	0	567	NR
TCGA-FG-A87Q-01A	high	0	174	NR
TCGA-FN-7833-01A	high	0	837	NR
TCGA-HT-7467-01A	high	0	3	NR
TCGA-HT-7468-01A	low	0	203	NR
TCGA-HT-7469-01A	high	1	351	NR
TCGA-HT-7470-01A	low	1	1220	NR
TCGA-HT-7471-01A	high	0	4	NR
TCGA-HT-7472-01A	low	0	1	NR
TCGA-HT-7473-01A	high	0	503	NR
TCGA-HT-7474-01A	low	0	114	NR
TCGA-HT-7475-01A	low	0	530	NR
TCGA-HT-7476-01A	high	0	199	NR
TCGA-HT-7478-01A	high	0	194	NR
TCGA-HT-7479-01A	low	0	1227	NR
TCGA-HT-7480-01A	low	0	2287	NR
TCGA-HT-7481-01A	low	0	2918	NR
TCGA-HT-7482-01A	low	0	3253	NR
TCGA-HT-7483-01A	high	0	5255	NR
TCGA-HT-7485-01A	low	0	122	NR
TCGA-HT-7601-01A	high	0	153	NR
TCGA-HT-7602-01A	low	0	908	NR
TCGA-HT-7603-01A	low	0	705	NR
TCGA-HT-7604-01A	low	0	3725	NR
TCGA-HT-7605-01A	low	0	139	NR
TCGA-HT-7606-01A	high	0	526	NR
TCGA-HT-7607-01A	high	1	96	NR
TCGA-HT-7608-01A	low	0	671	NR
TCGA-HT-7609-01A	low	0	1399	NR
TCGA-HT-7610-01A	low	0	1706	NR
TCGA-HT-7611-01A	low	0	1752	NR
TCGA-HT-7616-01A	high	1	7	NR
TCGA-HT-7620-01A	low	0	434	NR
TCGA-HT-7676-01A	low	0	5	NR
TCGA-HT-7677-01A	low	0	494	NR
TCGA-HT-7680-01A	high	0	23	NR
TCGA-HT-7681-01A	low	0	1359	NR
TCGA-HT-7684-01A	low	0	184	NR
TCGA-HT-7686-01A	high	0	1300	NR
TCGA-HT-7687-01A	high	0	3	NR
TCGA-HT-7688-01A	high	0	964	NR
TCGA-HT-7689-01A	low	0	455	NR
TCGA-HT-7690-01A	high	0	3	NR
TCGA-HT-7691-01A	high	0	3	NR
TCGA-HT-7692-01A	low	0	90	NR
TCGA-HT-7693-01A	high	0	533	NR
TCGA-HT-7694-01A	low	0	210	NR
TCGA-HT-7695-01A	low	0	442	NR
TCGA-HT-7854-01A	high	0	1201	NR
TCGA-HT-7855-01A	low	0	585	NR
TCGA-HT-7856-01A	high	0	1189	NR
TCGA-HT-7857-01A	high	0	7	NR
TCGA-HT-7858-01A	high	0	1540	NR
TCGA-HT-7860-01A	high	0	15	NR
TCGA-HT-7874-01A	high	0	1130	NR
TCGA-HT-7875-01A	low	0	10	NR
TCGA-HT-7877-01A	low	0	4	NR
TCGA-HT-7879-01A	low	0	112	NR
TCGA-HT-7880-01A	low	0	162	NR
TCGA-HT-7881-01A	low	0	1079	NR
TCGA-HT-7882-01A	high	1	113	NR
TCGA-HT-7902-01A	high	0	956	NR
TCGA-HT-8010-01A	low	0	50	NR
TCGA-HT-8011-01A	high	0	494	NR
TCGA-HT-8012-01A	low	0	286	NR
TCGA-HT-8013-01A	low	1	1933	NR
TCGA-HT-8018-01A	high	1	1152	NR
TCGA-HT-8019-01A	low	0	1004	NR
TCGA-HT-8104-01A	high	0	372	NR
TCGA-HT-8105-01A	high	0	190	NR
TCGA-HT-8107-01A	high	0	14	NR
TCGA-HT-8108-01A	low	0	76	NR
TCGA-HT-8109-01A	low	0	169	NR
TCGA-HT-8110-01A	high	0	419	NR
TCGA-HT-8111-01A	low	0	7	NR
TCGA-HT-8113-01A	high	0	900	NR
TCGA-HT-8114-01A	high	0	1040	NR
TCGA-HT-8558-01A	high	0	418	NR
TCGA-HT-8563-01A	high	0	860	NR
TCGA-HT-8564-01A	high	0	478	NR
TCGA-HT-A4DS-01A	high	0	7	NR
TCGA-HT-A4DV-01A	high	0	792	NR
TCGA-HT-A5R5-01A	high	0	4	NR
TCGA-HT-A5R7-01A	high	0	615	NR
TCGA-HT-A5R9-01A	high	0	2	NR
TCGA-HT-A5RA-01A	high	0	832	NR
TCGA-HT-A5RB-01A	low	0	3	NR
TCGA-HT-A5RC-01A	high	1	162	NR
TCGA-HT-A614-01A	high	0	82	NR
TCGA-HT-A615-01A	low	0	515	NR
TCGA-HT-A616-01A	low	0	55	NR
TCGA-HT-A617-01A	high	0	491	NR
TCGA-HT-A618-01A	high	0	512	NR
TCGA-HT-A619-01A	low	0	651	NR
TCGA-HT-A61A-01A	low	0	194	NR
TCGA-HT-A61B-01A	high	0	533	NR
TCGA-HT-A61C-01A	high	1	537	NR
TCGA-HT-A74H-01A	high	0	74	NR
TCGA-HT-A74J-01A	low	0	320	NR
TCGA-HT-A74K-01A	high	0	467	NR
TCGA-HT-A74L-01A	low	0	336	NR
TCGA-HT-A74O-01A	high	0	3	NR
TCGA-HW-7486-01A	low	0	1721	NR
TCGA-HW-7487-01A	low	0	1382	NR
TCGA-HW-7489-01A	low	1	1262	NR
TCGA-HW-7490-01A	low	0	1387	NR
TCGA-HW-7491-01A	low	0	2078	NR
TCGA-HW-7493-01A	high	0	2107	NR
TCGA-HW-7495-01A	high	0	1078	NR
TCGA-HW-8319-01A	high	1	1209	NR
TCGA-HW-8320-01A	low	0	1217	NR
TCGA-HW-8321-01A	high	0	1294	NR
TCGA-HW-8322-01A	low	0	758	NR
TCGA-HW-A5KJ-01A	low	1	962	NR
TCGA-HW-A5KK-01A	high	1	388	NR
TCGA-HW-A5KL-01A	low	0	878	NR
TCGA-HW-A5KM-01A	high	0	630	NR
TCGA-IK-7675-01A	high	1	578	NR
TCGA-IK-8125-01A	low	0	1301	NR
TCGA-KT-A74X-01A	high	0	438	NR
TCGA-KT-A7W1-01A	high	0	438	R
TCGA-P5-A5EV-01A	low	0	7	NR
TCGA-P5-A5EW-01A	low	0	204	NR
TCGA-P5-A5EX-01A	high	0	243	NR
TCGA-P5-A5EY-01A	high	0	72	NR
TCGA-P5-A5EZ-01A	low	0	70	R
TCGA-P5-A5F0-01A	low	0	287	NR
TCGA-P5-A5F1-01A	high	0	179	R
TCGA-P5-A5F2-01A	low	0	242	NR
TCGA-P5-A5F4-01A	low	0	231	NR
TCGA-P5-A5F6-01A	high	0	39	NR
TCGA-P5-A72U-01A	high	0	7	NR
TCGA-P5-A72W-01A	low	0	317	NR
TCGA-P5-A72X-01A	low	0	403	NR
TCGA-P5-A72Z-01A	low	0	354	NR
TCGA-P5-A730-01A	low	0	333	NR
TCGA-P5-A731-01A	high	0	274	NR
TCGA-P5-A733-01A	high	0	414	NR
TCGA-P5-A735-01A	low	0	292	NR
TCGA-P5-A736-01A	high	0	230	NR
TCGA-P5-A737-01A	low	0	372	NR
TCGA-P5-A77W-01A	low	0	584	NR
TCGA-P5-A77X-01A	low	0	105	NR
TCGA-P5-A780-01A	low	0	72	NR
TCGA-P5-A781-01A	low	0	134	NR
TCGA-QH-A65R-01A	low	0	461	NR
TCGA-QH-A65S-01A	low	0	77	NR
TCGA-QH-A65V-01A	high	0	384	NR
TCGA-QH-A65X-01A	low	0	482	NR
TCGA-QH-A65Z-01A	low	0	427	NR
TCGA-QH-A6CS-01A	high	0	588	NR
TCGA-QH-A6CU-01A	low	0	451	NR
TCGA-QH-A6CV-01A	high	0	442	NR
TCGA-QH-A6CW-01A	low	0	414	NR
TCGA-QH-A6CX-01A	high	1	372	NR
TCGA-QH-A6CY-01A	low	0	408	NR
TCGA-QH-A6CZ-01A	low	0	279	NR
TCGA-QH-A6X3-01A	low	0	313	NR
TCGA-QH-A6X4-01A	low	0	442	NR
TCGA-QH-A6X5-01A	high	0	497	NR
TCGA-QH-A6X8-01A	high	0	509	NR
TCGA-QH-A6X9-01A	high	0	58	NR
TCGA-QH-A6XA-01A	low	0	502	NR
TCGA-QH-A6XC-01A	high	0	508	NR
TCGA-QH-A86X-01A	low	0	337	NR
TCGA-QH-A870-01A	low	0	395	NR
TCGA-R8-A6MK-01A	low	0	2702	NR
TCGA-R8-A6ML-01A	low	0	2860	NR
TCGA-R8-A6MO-01A	high	0	993	NR
TCGA-R8-A73M-01A	low	0	1806	NR
TCGA-RY-A83X-01A	low	0	939	NR
TCGA-RY-A83Y-01A	low	0	166	NR
TCGA-RY-A83Z-01A	high	0	301	NR
TCGA-RY-A840-01A	low	0	854	NR
TCGA-RY-A843-01A	low	0	63	NR
TCGA-RY-A845-01A	low	0	596	NR
TCGA-RY-A847-01A	low	0	933	NR
TCGA-S9-A6TS-01A	low	1	1891	NR
TCGA-S9-A6TU-01A	low	0	2650	NR
TCGA-S9-A6TV-01A	high	0	571	NR
TCGA-S9-A6TW-01A	high	0	1250	NR
TCGA-S9-A6TX-01A	low	0	1245	NR
TCGA-S9-A6TY-01A	low	0	1076	NR
TCGA-S9-A6TZ-01A	high	0	1120	NR
TCGA-S9-A6U0-01A	high	1	742	NR
TCGA-S9-A6U1-01A	low	0	785	NR
TCGA-S9-A6U2-01A	high	0	908	NR
TCGA-S9-A6U5-01A	low	0	992	NR
TCGA-S9-A6U6-01A	low	0	1069	NR
TCGA-S9-A6U8-01A	high	1	2988	NR
TCGA-S9-A6U9-01A	high	0	2918	NR
TCGA-S9-A6UA-01A	high	1	178	NR
TCGA-S9-A6UB-01A	low	0	3761	NR
TCGA-S9-A6WD-01A	low	0	2289	NR
TCGA-S9-A6WE-01A	high	0	4113	NR
TCGA-S9-A6WG-01A	high	0	2602	NR
TCGA-S9-A6WH-01A	low	0	1173	NR
TCGA-S9-A6WI-01A	low	0	2585	NR
TCGA-S9-A6WL-01A	high	0	946	NR
TCGA-S9-A6WM-01A	high	0	604	NR
TCGA-S9-A6WN-01A	high	0	805	NR
TCGA-S9-A6WO-01A	low	0	566	NR
TCGA-S9-A6WP-01A	high	0	567	NR
TCGA-S9-A6WQ-01A	high	0	428	NR
TCGA-S9-A7IQ-01A	low	0	1099	NR
TCGA-S9-A7IS-01A	high	1	241	NR
TCGA-S9-A7IX-01A	high	1	819	NR
TCGA-S9-A7IY-01A	low	0	715	NR
TCGA-S9-A7IZ-01A	low	0	608	NR
TCGA-S9-A7J0-01A	high	0	609	R
TCGA-S9-A7J1-01A	low	0	249	NR
TCGA-S9-A7J2-01A	low	0	62	NR
TCGA-S9-A7J3-01A	high	0	629	NR
TCGA-S9-A7QW-01A	low	0	458	NR
TCGA-S9-A7QX-01A	low	0	564	NR
TCGA-S9-A7QY-01A	low	0	863	NR
TCGA-S9-A7QZ-01A	low	0	826	NR
TCGA-S9-A7R1-01A	low	1	5166	NR
TCGA-S9-A7R2-01A	high	1	316	NR
TCGA-S9-A7R3-01A	low	0	3013	NR
TCGA-S9-A7R4-01A	low	0	914	NR
TCGA-S9-A7R7-01A	high	0	3000	NR
TCGA-S9-A7R8-01A	high	1	961	NR
TCGA-S9-A89V-01A	high	0	569	NR
TCGA-S9-A89Z-01A	high	0	623	NR
TCGA-TM-A7C3-01A	high	1	1666	NR
TCGA-TM-A7C4-01A	low	0	1470	NR
TCGA-TM-A7C5-01A	low	0	1500	NR
TCGA-TM-A7CA-01A	low	0	1058	NR
TCGA-TM-A7CF-01A	low	0	1989	NR
TCGA-TM-A84B-01A	high	1	758	NR
TCGA-TM-A84C-01A	high	1	492	NR
TCGA-TM-A84F-01A	high	0	1796	NR
TCGA-TM-A84G-01A	low	0	1236	NR
TCGA-TM-A84H-01A	low	0	926	NR
TCGA-TM-A84I-01A	high	0	854	NR
TCGA-TM-A84J-01A	high	0	735	NR
TCGA-TM-A84L-01A	high	1	1242	NR
TCGA-TM-A84M-01A	low	0	754	NR
TCGA-TM-A84O-01A	high	1	1011	NR
TCGA-TM-A84Q-01A	high	0	772	NR
TCGA-TM-A84R-01A	high	0	566	NR
TCGA-TM-A84S-01A	low	0	454	NR
TCGA-TM-A84T-01A	low	0	724	NR
TCGA-TQ-A7RF-01A	low	0	650	NR
TCGA-TQ-A7RG-01A	low	0	599	NR
TCGA-TQ-A7RH-01A	low	0	486	NR
TCGA-TQ-A7RI-01A	low	0	62	NR
TCGA-TQ-A7RJ-01A	low	0	1229	NR
TCGA-TQ-A7RK-01A	low	0	1341	NR
TCGA-TQ-A7RM-01A	high	0	1116	NR
TCGA-TQ-A7RN-01A	low	0	1026	NR
TCGA-TQ-A7RO-01A	high	0	949	NR
TCGA-TQ-A7RP-01A	high	0	914	NR
TCGA-TQ-A7RQ-01A	low	0	795	NR
TCGA-TQ-A7RR-01A	high	0	787	NR
TCGA-TQ-A7RV-01A	low	0	1868	NR
TCGA-TQ-A7RW-01A	high	1	821	NR
TCGA-TQ-A8XE-01A	low	1	954	NR
TCGA-VM-A8C8-01A	low	0	1397	NR
TCGA-VM-A8C9-01A	high	0	1314	R
TCGA-VM-A8CA-01A	high	0	411	NR
TCGA-VM-A8CB-01A	low	0	3	NR
TCGA-VM-A8CD-01A	high	1	240	NR
TCGA-VM-A8CE-01A	low	0	1191	NR
TCGA-VM-A8CF-01A	low	0	609	NR
TCGA-VM-A8CH-01A	low	0	714	NR
TCGA-VV-A829-01A	high	0	1127	NR
TCGA-VV-A86M-01A	low	0	487	NR
TCGA-VW-A7QS-01A	high	0	706	NR
TCGA-VW-A8FI-01A	high	1	245	NR
TCGA-W9-A837-01A	low	0	1553	NR
TCGA-WH-A86K-01A	low	0	405	NR
TCGA-WY-A858-01A	low	0	1337	NR
TCGA-WY-A859-01A	high	0	1213	NR
TCGA-WY-A85A-01A	low	0	1320	NR
TCGA-WY-A85B-01A	low	0	1393	NR
TCGA-WY-A85C-01A	low	0	1426	NR
TCGA-WY-A85D-01A	low	0	1147	NR
TCGA-WY-A85E-01A	high	0	633	NR
