# Supplementary material for: Identification and Validation of a Gene Signature for Lower-Grade Gliomas Based on Pyroptosis-Related Genes to Predict Survival and Response to Immune Checkpoint Inhibitors
Source: J Healthc Eng. 2022 Apr 30;2022:8704127. doi: 10.1155/2022/8704127 (PMC9078805; doi:10.1155/2022/8704127)
Supplement: Supplementary Materials — Supplementary 1. Supplementary Figure 1: validation of PRS in CGGA. Supplementary 2. Supplementary Figure 2: validation of five PRS genes at the protein level via IHC database. Supplementary 3. Supplementary Figure 3: validation of eight PRS genes regarding LGG patients' OS via GEPIA. Supplementary 4. Supplementary Figure 4: AUC comparison from five pyroptosis-related signatures. Supplementary 5. Supplementary Figure 5: Kaplan-Meier survival analysis using our signature. Supplementary 6. Supplementary Figure 6: Kaplan-Meier survival analysis using Chao B (2022). Supplementary 7. Supplementary Figure 7: Kaplan-Meier survival analysis using Zhang M (2021). Supplementary 8. Supplementary Figure 8: Kaplan-Meier survival analysis using Zhang Y (2021). Supplementary 9. Supplementary Figure 9: Kaplan-Meier survival analysis using Zheng J (2022). Supplementary 10. Supplementary Table 1: 47 pyroptosis-related genes. Supplementary 11. Supplementary Table 2: the result of consensus unsupervised clustering analysis in TCGA. Supplementary 12. Supplementary Table 3: 377 differentially expressed PRS genes. Supplementary 13. Supplementary Table 4: the result of GO enrichment analysis. Supplementary 14. Supplementary Table 5: the result of KEGG pathway analysis. Supplementary 15. Supplementary Table 6: the result of univariate Cox regression analysis. Supplementary 16. Supplementary Table 7: 204 genes with VRIS >0 in RSF. Supplementary 17. Supplementary Table 8: 13 genes with nonzero regression coefficients in LASSO. Supplementary 18. Supplementary Table 9: tumor-infiltrating immune cells in TCGA. Supplementary 19. Supplementary Table 10: tumor-infiltrating immune cells in CGGA. Supplementary 20. Supplementary Table 11: tumor microenvironment analysis by “ESTIMATE” in TCGA. Supplementary 21. Supplementary Table 12: tumor microenvironment analysis by “ESTIMATE” in CGGA. Supplementary 22. Supplementary Table 13: the result of TMB. Supplementary 23. Supplementary Table 14: the results [file 8704127.f1.zip › 8704127.f1/Supplementary Table 16.txt]

SUPPLEMENTARY TABLE 16: The results of drug sensitivity analysis.
Sample	Risk	IC50
TCGA-CS-4941-01A	high	4.074545938
TCGA-CS-4942-01A	high	4.22049992
TCGA-CS-4943-01A	high	5.33871606
TCGA-CS-4944-01A	low	3.218099319
TCGA-CS-5393-01A	high	4.44364991
TCGA-CS-5394-01A	low	4.595225881
TCGA-CS-5395-01A	high	3.64096658
TCGA-CS-5396-01A	high	4.304511986
TCGA-CS-5397-01A	high	3.741197735
TCGA-CS-6186-01A	high	3.871417677
TCGA-CS-6188-01A	high	3.633166343
TCGA-CS-6290-01A	high	4.149297257
TCGA-CS-6666-01A	high	4.181875288
TCGA-CS-6667-01A	low	4.308067404
TCGA-CS-6668-01A	low	5.06426021
TCGA-CS-6669-01A	low	4.424243615
TCGA-CS-6670-01A	low	4.188348462
TCGA-DB-5270-01A	high	4.132818628
TCGA-DB-5273-01A	low	3.792837586
TCGA-DB-5274-01A	high	4.20669718
TCGA-DB-5275-01A	high	4.929083113
TCGA-DB-5277-01A	high	4.494738534
TCGA-DB-5278-01A	low	4.266841194
TCGA-DB-5279-01A	low	4.094756289
TCGA-DB-5280-01A	low	4.358225864
TCGA-DB-5281-01A	high	4.650268351
TCGA-DB-A4X9-01A	low	4.422029071
TCGA-DB-A4XA-01A	low	4.218974944
TCGA-DB-A4XB-01A	low	4.839410331
TCGA-DB-A4XC-01A	high	4.772760626
TCGA-DB-A4XD-01A	low	4.615179652
TCGA-DB-A4XE-01A	low	4.797186689
TCGA-DB-A4XF-01A	low	4.432896075
TCGA-DB-A4XG-01A	low	4.68521696
TCGA-DB-A4XH-01A	low	3.879289159
TCGA-DB-A64L-01A	low	4.856861848
TCGA-DB-A64O-01A	high	3.391916234
TCGA-DB-A64P-01A	low	4.483502396
TCGA-DB-A64Q-01A	low	4.476171345
TCGA-DB-A64R-01A	low	4.599045873
TCGA-DB-A64S-01A	high	4.391795893
TCGA-DB-A64U-01A	low	4.302394101
TCGA-DB-A64V-01A	high	4.207456273
TCGA-DB-A64W-01A	high	5.02674049
TCGA-DB-A64X-01A	low	4.136473445
TCGA-DB-A75K-01A	high	4.5900886
TCGA-DB-A75L-01A	low	4.559404483
TCGA-DB-A75M-01A	low	4.249427594
TCGA-DB-A75O-01A	low	4.305491564
TCGA-DB-A75P-01A	high	3.523435761
TCGA-DH-5140-01A	high	4.875908903
TCGA-DH-5141-01A	low	3.642160986
TCGA-DH-5142-01A	high	4.16387174
TCGA-DH-5143-01A	low	4.082672096
TCGA-DH-5144-01A	low	4.467391992
TCGA-DH-A669-01A	high	4.628643474
TCGA-DH-A66B-01A	high	4.482975365
TCGA-DH-A66D-01A	low	4.508982914
TCGA-DH-A66F-01A	low	4.038462519
TCGA-DH-A66G-01A	high	4.434235351
TCGA-DH-A7UR-01A	low	4.656231288
TCGA-DH-A7US-01A	low	4.434913966
TCGA-DH-A7UT-01A	high	4.279802659
TCGA-DH-A7UU-01A	low	4.840756886
TCGA-DH-A7UV-01A	low	4.695262464
TCGA-DU-5847-01A	high	3.914454083
TCGA-DU-5849-01A	low	4.453386347
TCGA-DU-5852-01A	high	4.440834042
TCGA-DU-5853-01A	low	4.63922464
TCGA-DU-5854-01A	high	3.701172006
TCGA-DU-5855-01A	high	4.436801039
TCGA-DU-5870-01A	low	4.221736954
TCGA-DU-5871-01A	low	4.553095572
TCGA-DU-5872-01A	high	3.905940415
TCGA-DU-5874-01A	high	5.087395256
TCGA-DU-6392-01A	high	4.944147077
TCGA-DU-6393-01A	low	4.898712596
TCGA-DU-6394-01A	high	4.673412385
TCGA-DU-6395-01A	low	4.063474836
TCGA-DU-6396-01A	high	4.487674589
TCGA-DU-6397-01A	high	4.409082492
TCGA-DU-6399-01A	low	4.512052217
TCGA-DU-6400-01A	low	4.78602274
TCGA-DU-6401-01A	low	4.441222915
TCGA-DU-6402-01A	high	3.358858173
TCGA-DU-6403-01A	high	4.854066097
TCGA-DU-6404-01A	high	4.096114679
TCGA-DU-6405-01A	high	4.04353623
TCGA-DU-6406-01A	high	4.401912403
TCGA-DU-6407-01A	low	4.139158485
TCGA-DU-6408-01A	high	4.347034821
TCGA-DU-6410-01A	low	5.384196187
TCGA-DU-6542-01A	high	4.573046382
TCGA-DU-7006-01A	high	3.572492986
TCGA-DU-7007-01A	high	4.009170144
TCGA-DU-7008-01A	low	4.883254175
TCGA-DU-7009-01A	low	4.38993893
TCGA-DU-7010-01A	high	4.627054301
TCGA-DU-7011-01A	low	3.970813458
TCGA-DU-7012-01A	high	3.60135703
TCGA-DU-7013-01A	high	4.308959031
TCGA-DU-7014-01A	low	4.605556248
TCGA-DU-7015-01A	low	4.339090315
TCGA-DU-7018-01A	low	4.950880639
TCGA-DU-7019-01A	high	4.14954774
TCGA-DU-7290-01A	high	3.781727004
TCGA-DU-7292-01A	high	4.125841414
TCGA-DU-7294-01A	low	4.680065382
TCGA-DU-7298-01A	high	4.666199864
TCGA-DU-7299-01A	high	4.866708979
TCGA-DU-7300-01A	high	4.285518607
TCGA-DU-7301-01A	low	4.249236206
TCGA-DU-7302-01A	low	4.813502798
TCGA-DU-7304-01A	low	4.366837409
TCGA-DU-7306-01A	low	4.023292632
TCGA-DU-7309-01A	high	4.429307287
TCGA-DU-8158-01A	high	3.577023487
TCGA-DU-8161-01A	high	3.762816322
TCGA-DU-8162-01A	high	4.48160717
TCGA-DU-8163-01A	high	4.417408219
TCGA-DU-8164-01A	low	4.562231878
TCGA-DU-8165-01A	high	4.008269343
TCGA-DU-8166-01A	low	4.62411615
TCGA-DU-8167-01A	low	4.432978022
TCGA-DU-8168-01A	low	5.242666637
TCGA-DU-A5TP-01A	high	5.014973682
TCGA-DU-A5TR-01A	high	3.831997606
TCGA-DU-A5TS-01A	low	4.278415916
TCGA-DU-A5TT-01A	high	3.536951712
TCGA-DU-A5TU-01A	high	4.381322989
TCGA-DU-A5TW-01A	high	4.648871415
TCGA-DU-A5TY-01A	high	3.891616654
TCGA-DU-A6S2-01A	low	4.797921276
TCGA-DU-A6S3-01A	low	4.499959384
TCGA-DU-A6S6-01A	low	4.617832696
TCGA-DU-A6S7-01A	low	4.570233778
TCGA-DU-A6S8-01A	low	4.800422502
TCGA-DU-A76K-01A	high	3.709545241
TCGA-DU-A76L-01A	high	4.816089595
TCGA-DU-A76O-01A	low	4.677706683
TCGA-DU-A76R-01A	high	4.03004721
TCGA-DU-A7T6-01A	high	4.560531372
TCGA-DU-A7T8-01A	high	4.715088711
TCGA-DU-A7TA-01A	low	4.2147356
TCGA-DU-A7TB-01A	high	4.099313416
TCGA-DU-A7TC-01A	low	4.543795443
TCGA-DU-A7TD-01A	high	4.514202643
TCGA-DU-A7TG-01A	high	4.592655677
TCGA-DU-A7TI-01A	high	4.641618562
TCGA-DU-A7TJ-01A	high	4.08230276
TCGA-E1-5302-01A	high	4.27481626
TCGA-E1-5303-01A	high	4.114702984
TCGA-E1-5304-01A	high	5.02043988
TCGA-E1-5305-01A	high	4.102694687
TCGA-E1-5307-01A	low	4.561046204
TCGA-E1-5311-01A	high	4.693811917
TCGA-E1-5318-01A	low	4.366749232
TCGA-E1-5319-01A	high	3.97872375
TCGA-E1-5322-01A	high	4.369481223
TCGA-E1-A7YD-01A	high	4.054894158
TCGA-E1-A7YE-01A	high	4.667281221
TCGA-E1-A7YH-01A	high	4.506683249
TCGA-E1-A7YI-01A	high	5.202200579
TCGA-E1-A7YJ-01A	high	4.217070428
TCGA-E1-A7YK-01A	high	4.13555855
TCGA-E1-A7YL-01A	high	4.291358483
TCGA-E1-A7YM-01A	high	4.079806842
TCGA-E1-A7YN-01A	high	4.006576302
TCGA-E1-A7YO-01A	low	4.770120116
TCGA-E1-A7YQ-01A	high	4.285342965
TCGA-E1-A7YS-01A	high	5.096261549
TCGA-E1-A7YU-01A	high	4.36613641
TCGA-E1-A7YV-01A	high	5.062294022
TCGA-E1-A7YW-01A	low	4.727918876
TCGA-E1-A7YY-01A	high	4.799263093
TCGA-E1-A7Z2-01A	high	3.801181952
TCGA-E1-A7Z3-01A	high	4.289403149
TCGA-E1-A7Z4-01A	low	4.344531678
TCGA-E1-A7Z6-01A	low	4.210869666
TCGA-EZ-7264-01A	low	4.87032937
TCGA-F6-A8O3-01A	low	4.729593914
TCGA-F6-A8O4-01A	low	4.168176534
TCGA-FG-5963-01A	high	4.346925665
TCGA-FG-5964-01A	high	4.546759509
TCGA-FG-6688-01A	high	3.583424309
TCGA-FG-6689-01A	low	4.318394404
TCGA-FG-6690-01A	low	4.521742203
TCGA-FG-6691-01A	low	4.334350473
TCGA-FG-6692-01A	high	3.927043681
TCGA-FG-7634-01A	high	4.458109987
TCGA-FG-7636-01A	low	4.352682961
TCGA-FG-7637-01A	high	4.556227035
TCGA-FG-7643-01A	high	3.988973218
TCGA-FG-8181-01A	high	4.657169159
TCGA-FG-8182-01A	low	4.884583404
TCGA-FG-8185-01A	low	4.646483826
TCGA-FG-8186-01A	low	4.386050932
TCGA-FG-8187-01A	high	4.170240456
TCGA-FG-8188-01A	high	4.284271653
TCGA-FG-8191-01A	low	4.491116001
TCGA-FG-A4MT-01A	high	4.486432247
TCGA-FG-A4MW-01A	high	4.095723052
TCGA-FG-A4MX-01A	low	4.493310368
TCGA-FG-A4MY-01A	high	4.378229366
TCGA-FG-A60J-01A	low	4.535471076
TCGA-FG-A60K-01A	low	4.389673973
TCGA-FG-A60L-01A	high	4.081739611
TCGA-FG-A6IZ-01A	low	4.333279076
TCGA-FG-A6J1-01A	low	4.167838653
TCGA-FG-A6J3-01A	high	3.439896645
TCGA-FG-A70Y-01A	high	4.087121259
TCGA-FG-A70Z-01A	high	4.099295582
TCGA-FG-A710-01A	high	4.543017697
TCGA-FG-A711-01A	low	4.189177573
TCGA-FG-A713-01A	low	4.482418399
TCGA-FG-A87N-01A	high	5.166399536
TCGA-FG-A87Q-01A	high	3.74558757
TCGA-FN-7833-01A	high	4.478704031
TCGA-HT-7467-01A	high	4.307574164
TCGA-HT-7468-01A	low	4.493042136
TCGA-HT-7469-01A	high	4.427441316
TCGA-HT-7470-01A	low	4.250816991
TCGA-HT-7471-01A	high	4.699975442
TCGA-HT-7472-01A	low	4.356268981
TCGA-HT-7473-01A	high	4.221095533
TCGA-HT-7474-01A	low	4.168795392
TCGA-HT-7475-01A	low	4.477664891
TCGA-HT-7476-01A	high	4.147921029
TCGA-HT-7478-01A	high	4.299502816
TCGA-HT-7479-01A	low	3.825179185
TCGA-HT-7480-01A	low	4.438437117
TCGA-HT-7481-01A	low	4.340074058
TCGA-HT-7482-01A	low	3.940011115
TCGA-HT-7483-01A	high	4.270837916
TCGA-HT-7485-01A	low	3.924331409
TCGA-HT-7601-01A	high	4.18555119
TCGA-HT-7602-01A	low	3.776661117
TCGA-HT-7603-01A	low	4.26394221
TCGA-HT-7604-01A	low	4.660082516
TCGA-HT-7605-01A	low	4.177354149
TCGA-HT-7606-01A	high	4.816409388
TCGA-HT-7607-01A	high	4.297267543
TCGA-HT-7608-01A	low	3.36965353
TCGA-HT-7609-01A	low	4.381893752
TCGA-HT-7610-01A	low	4.708760982
TCGA-HT-7611-01A	low	4.095916747
TCGA-HT-7616-01A	high	4.671092744
TCGA-HT-7620-01A	low	4.363221987
TCGA-HT-7676-01A	low	4.27892067
TCGA-HT-7677-01A	low	4.644581187
TCGA-HT-7680-01A	high	3.049779322
TCGA-HT-7681-01A	low	4.079947328
TCGA-HT-7684-01A	low	3.968546538
TCGA-HT-7686-01A	high	4.115652311
TCGA-HT-7687-01A	high	4.858073956
TCGA-HT-7688-01A	high	4.841656215
TCGA-HT-7689-01A	low	4.07541384
TCGA-HT-7690-01A	high	4.438372087
TCGA-HT-7691-01A	high	3.308402282
TCGA-HT-7692-01A	low	4.321048299
TCGA-HT-7693-01A	high	4.94742465
TCGA-HT-7694-01A	low	4.376958648
TCGA-HT-7695-01A	low	4.396433321
TCGA-HT-7854-01A	high	3.797235344
TCGA-HT-7855-01A	low	4.652690598
TCGA-HT-7856-01A	high	4.492037838
TCGA-HT-7857-01A	high	3.952124293
TCGA-HT-7858-01A	high	4.770245039
TCGA-HT-7860-01A	high	3.834528069
TCGA-HT-7874-01A	high	4.400768502
TCGA-HT-7875-01A	low	4.303656809
TCGA-HT-7877-01A	low	4.437548231
TCGA-HT-7879-01A	low	4.6721324
TCGA-HT-7880-01A	low	4.264114015
TCGA-HT-7881-01A	low	4.313282615
TCGA-HT-7882-01A	high	3.967082063
TCGA-HT-7902-01A	high	4.148517927
TCGA-HT-8010-01A	low	3.998439881
TCGA-HT-8011-01A	high	4.500811348
TCGA-HT-8012-01A	low	4.576433448
TCGA-HT-8013-01A	low	4.491881867
TCGA-HT-8018-01A	high	4.469225654
TCGA-HT-8019-01A	low	4.345784728
TCGA-HT-8104-01A	high	3.90369517
TCGA-HT-8105-01A	high	5.018398787
TCGA-HT-8107-01A	high	4.604228286
TCGA-HT-8108-01A	low	4.705008657
TCGA-HT-8109-01A	low	4.476170204
TCGA-HT-8110-01A	high	4.106462501
TCGA-HT-8111-01A	low	4.103812603
TCGA-HT-8113-01A	high	4.611449363
TCGA-HT-8114-01A	high	4.364546518
TCGA-HT-8558-01A	high	4.611246179
TCGA-HT-8563-01A	high	3.947631466
TCGA-HT-8564-01A	high	4.35916443
TCGA-HT-A4DS-01A	high	3.706145898
TCGA-HT-A4DV-01A	high	4.222926665
TCGA-HT-A5R5-01A	high	4.167699858
TCGA-HT-A5R7-01A	high	4.494166086
TCGA-HT-A5R9-01A	high	4.968806111
TCGA-HT-A5RA-01A	high	3.83003062
TCGA-HT-A5RB-01A	low	4.388704631
TCGA-HT-A5RC-01A	high	3.6584942
TCGA-HT-A614-01A	high	4.255530372
TCGA-HT-A615-01A	low	4.440315672
TCGA-HT-A616-01A	low	4.231197398
TCGA-HT-A617-01A	high	3.476618482
TCGA-HT-A618-01A	high	4.203001445
TCGA-HT-A619-01A	low	4.837617938
TCGA-HT-A61A-01A	low	4.49462916
TCGA-HT-A61B-01A	high	4.625270533
TCGA-HT-A61C-01A	high	4.746361798
TCGA-HT-A74H-01A	high	3.19607473
TCGA-HT-A74J-01A	low	4.465832768
TCGA-HT-A74K-01A	high	4.159620403
TCGA-HT-A74L-01A	low	4.501280438
TCGA-HT-A74O-01A	high	3.971632627
TCGA-HW-7486-01A	low	4.20126178
TCGA-HW-7487-01A	low	4.5963122
TCGA-HW-7489-01A	low	4.52843936
TCGA-HW-7490-01A	low	3.969617518
TCGA-HW-7491-01A	low	4.832500481
TCGA-HW-7493-01A	high	4.03476001
TCGA-HW-7495-01A	high	4.395888465
TCGA-HW-8319-01A	high	4.67748893
TCGA-HW-8320-01A	low	4.715224172
TCGA-HW-8321-01A	high	4.727247959
TCGA-HW-8322-01A	low	4.947675957
TCGA-HW-A5KJ-01A	low	4.227423444
TCGA-HW-A5KK-01A	high	4.02162861
TCGA-HW-A5KL-01A	low	4.437830639
TCGA-HW-A5KM-01A	high	4.347012641
TCGA-IK-7675-01A	high	4.455743798
TCGA-IK-8125-01A	low	4.484992159
TCGA-KT-A74X-01A	high	4.250331944
TCGA-KT-A7W1-01A	high	4.204689533
TCGA-P5-A5EV-01A	low	4.165175466
TCGA-P5-A5EW-01A	low	4.257772504
TCGA-P5-A5EX-01A	high	3.467866245
TCGA-P5-A5EY-01A	high	3.21159284
TCGA-P5-A5EZ-01A	low	4.192738755
TCGA-P5-A5F0-01A	low	4.630188369
TCGA-P5-A5F1-01A	high	3.473465733
TCGA-P5-A5F2-01A	low	3.98709643
TCGA-P5-A5F4-01A	low	4.345911118
TCGA-P5-A5F6-01A	high	2.754879229
TCGA-P5-A72U-01A	high	3.124921313
TCGA-P5-A72W-01A	low	3.994856765
TCGA-P5-A72X-01A	low	4.05528531
TCGA-P5-A72Z-01A	low	4.797224342
TCGA-P5-A730-01A	low	4.102286146
TCGA-P5-A731-01A	high	4.036122537
TCGA-P5-A733-01A	high	3.697451681
TCGA-P5-A735-01A	low	4.565645899
TCGA-P5-A736-01A	high	3.530066283
TCGA-P5-A737-01A	low	4.53416238
TCGA-P5-A77W-01A	low	4.5802398
TCGA-P5-A77X-01A	low	4.172459564
TCGA-P5-A780-01A	low	4.604159861
TCGA-P5-A781-01A	low	4.178480152
TCGA-QH-A65R-01A	low	4.444047072
TCGA-QH-A65S-01A	low	3.892683514
TCGA-QH-A65V-01A	high	3.832619251
TCGA-QH-A65X-01A	low	4.239576609
TCGA-QH-A65Z-01A	low	4.13309533
TCGA-QH-A6CS-01A	high	3.07879708
TCGA-QH-A6CU-01A	low	3.533091523
TCGA-QH-A6CV-01A	high	3.995126156
TCGA-QH-A6CW-01A	low	4.687373484
TCGA-QH-A6CX-01A	high	3.149610516
TCGA-QH-A6CY-01A	low	4.211181658
TCGA-QH-A6CZ-01A	low	4.540485515
TCGA-QH-A6X3-01A	low	4.602665762
TCGA-QH-A6X4-01A	low	4.877812526
TCGA-QH-A6X5-01A	high	4.093382335
TCGA-QH-A6X8-01A	high	4.626552662
TCGA-QH-A6X9-01A	high	4.752331979
TCGA-QH-A6XA-01A	low	4.428636156
TCGA-QH-A6XC-01A	high	4.112750282
TCGA-QH-A86X-01A	low	4.550276258
TCGA-QH-A870-01A	low	3.994134229
TCGA-R8-A6MK-01A	low	4.046951535
TCGA-R8-A6ML-01A	low	4.314847529
TCGA-R8-A6MO-01A	high	4.522469735
TCGA-R8-A73M-01A	low	4.321576502
TCGA-RY-A83X-01A	low	4.453244619
TCGA-RY-A83Y-01A	low	4.501290563
TCGA-RY-A83Z-01A	high	4.621194375
TCGA-RY-A840-01A	low	4.574551387
TCGA-RY-A843-01A	low	4.460453526
TCGA-RY-A845-01A	low	4.514021545
TCGA-RY-A847-01A	low	4.361497815
TCGA-S9-A6TS-01A	low	4.4908348
TCGA-S9-A6TU-01A	low	4.614716725
TCGA-S9-A6TV-01A	high	4.477376388
TCGA-S9-A6TW-01A	high	4.338330549
TCGA-S9-A6TX-01A	low	4.535959796
TCGA-S9-A6TY-01A	low	4.622061974
TCGA-S9-A6TZ-01A	high	4.604162244
TCGA-S9-A6U0-01A	high	3.575556315
TCGA-S9-A6U1-01A	low	4.709747147
TCGA-S9-A6U2-01A	high	4.148094484
TCGA-S9-A6U5-01A	low	4.059779182
TCGA-S9-A6U6-01A	low	4.725458525
TCGA-S9-A6U8-01A	high	4.486294984
TCGA-S9-A6U9-01A	high	4.197236959
TCGA-S9-A6UA-01A	high	4.142698577
TCGA-S9-A6UB-01A	low	4.830840562
TCGA-S9-A6WD-01A	low	4.285577954
TCGA-S9-A6WE-01A	high	4.487462084
TCGA-S9-A6WG-01A	high	4.244469767
TCGA-S9-A6WH-01A	low	5.06658345
TCGA-S9-A6WI-01A	low	4.557674499
TCGA-S9-A6WL-01A	high	4.677717892
TCGA-S9-A6WM-01A	high	3.766651362
TCGA-S9-A6WN-01A	high	3.792096864
TCGA-S9-A6WO-01A	low	4.672641395
TCGA-S9-A6WP-01A	high	4.702642039
TCGA-S9-A6WQ-01A	high	4.309389408
TCGA-S9-A7IQ-01A	low	4.642817941
TCGA-S9-A7IS-01A	high	5.348047879
TCGA-S9-A7IX-01A	high	4.127536844
TCGA-S9-A7IY-01A	low	4.15211373
TCGA-S9-A7IZ-01A	low	4.332148301
TCGA-S9-A7J0-01A	high	5.443133154
TCGA-S9-A7J1-01A	low	4.187593159
TCGA-S9-A7J2-01A	low	4.586817728
TCGA-S9-A7J3-01A	high	4.568515213
TCGA-S9-A7QW-01A	low	4.482485257
TCGA-S9-A7QX-01A	low	4.56352856
TCGA-S9-A7QY-01A	low	4.39850674
TCGA-S9-A7QZ-01A	low	4.581377119
TCGA-S9-A7R1-01A	low	4.388728509
TCGA-S9-A7R2-01A	high	3.83206802
TCGA-S9-A7R3-01A	low	4.231102054
TCGA-S9-A7R4-01A	low	4.548947628
TCGA-S9-A7R7-01A	high	3.805202379
TCGA-S9-A7R8-01A	high	4.966209602
TCGA-S9-A89V-01A	high	4.329757904
TCGA-S9-A89Z-01A	high	4.69499562
TCGA-TM-A7C3-01A	high	3.941888051
TCGA-TM-A7C4-01A	low	4.404263273
TCGA-TM-A7C5-01A	low	4.787311758
TCGA-TM-A7CA-01A	low	4.734069908
TCGA-TM-A7CF-01A	low	4.389310065
TCGA-TM-A84B-01A	high	4.11984604
TCGA-TM-A84C-01A	high	3.857908308
TCGA-TM-A84F-01A	high	4.305669421
TCGA-TM-A84G-01A	low	4.52851094
TCGA-TM-A84H-01A	low	4.848247484
TCGA-TM-A84I-01A	high	4.814518421
TCGA-TM-A84J-01A	high	5.531918554
TCGA-TM-A84L-01A	high	4.328268189
TCGA-TM-A84M-01A	low	5.069505223
TCGA-TM-A84O-01A	high	4.211325808
TCGA-TM-A84Q-01A	high	4.483873068
TCGA-TM-A84R-01A	high	4.53969189
TCGA-TM-A84S-01A	low	4.102328242
TCGA-TM-A84T-01A	low	4.675531009
TCGA-TQ-A7RF-01A	low	4.247917802
TCGA-TQ-A7RG-01A	low	4.478315157
TCGA-TQ-A7RH-01A	low	4.567677065
TCGA-TQ-A7RI-01A	low	4.516937861
TCGA-TQ-A7RJ-01A	low	4.627786888
TCGA-TQ-A7RK-01A	low	4.735589235
TCGA-TQ-A7RM-01A	high	5.147100935
TCGA-TQ-A7RN-01A	low	4.538652211
TCGA-TQ-A7RO-01A	high	4.465321906
TCGA-TQ-A7RP-01A	high	3.474911019
TCGA-TQ-A7RQ-01A	low	4.969187711
TCGA-TQ-A7RR-01A	high	4.561339995
TCGA-TQ-A7RV-01A	low	4.628559644
TCGA-TQ-A7RW-01A	high	4.686212461
TCGA-TQ-A8XE-01A	low	4.423610457
TCGA-VM-A8C8-01A	low	4.242419092
TCGA-VM-A8C9-01A	high	2.825816806
TCGA-VM-A8CA-01A	high	3.671530128
TCGA-VM-A8CB-01A	low	4.882356165
TCGA-VM-A8CD-01A	high	3.729396369
TCGA-VM-A8CE-01A	low	4.177481112
TCGA-VM-A8CF-01A	low	3.641029342
TCGA-VM-A8CH-01A	low	4.582117435
TCGA-VV-A829-01A	high	4.280660333
TCGA-VV-A86M-01A	low	4.85813936
TCGA-VW-A7QS-01A	high	4.940906118
TCGA-VW-A8FI-01A	high	4.005667872
TCGA-W9-A837-01A	low	4.416179436
TCGA-WH-A86K-01A	low	4.161438912
TCGA-WY-A858-01A	low	4.146990556
TCGA-WY-A859-01A	high	4.836486028
TCGA-WY-A85A-01A	low	4.393091566
TCGA-WY-A85B-01A	low	4.792895839
TCGA-WY-A85C-01A	low	4.741931871
TCGA-WY-A85D-01A	low	4.260228643
TCGA-WY-A85E-01A	high	4.683719102
