# Supplementary material for: Identification and Validation of a Gene Signature for Lower-Grade Gliomas Based on Pyroptosis-Related Genes to Predict Survival and Response to Immune Checkpoint Inhibitors
Source: J Healthc Eng. 2022 Apr 30;2022:8704127. doi: 10.1155/2022/8704127 (PMC9078805; doi:10.1155/2022/8704127)
Supplement: Supplementary Materials — Supplementary 1. Supplementary Figure 1: validation of PRS in CGGA. Supplementary 2. Supplementary Figure 2: validation of five PRS genes at the protein level via IHC database. Supplementary 3. Supplementary Figure 3: validation of eight PRS genes regarding LGG patients' OS via GEPIA. Supplementary 4. Supplementary Figure 4: AUC comparison from five pyroptosis-related signatures. Supplementary 5. Supplementary Figure 5: Kaplan-Meier survival analysis using our signature. Supplementary 6. Supplementary Figure 6: Kaplan-Meier survival analysis using Chao B (2022). Supplementary 7. Supplementary Figure 7: Kaplan-Meier survival analysis using Zhang M (2021). Supplementary 8. Supplementary Figure 8: Kaplan-Meier survival analysis using Zhang Y (2021). Supplementary 9. Supplementary Figure 9: Kaplan-Meier survival analysis using Zheng J (2022). Supplementary 10. Supplementary Table 1: 47 pyroptosis-related genes. Supplementary 11. Supplementary Table 2: the result of consensus unsupervised clustering analysis in TCGA. Supplementary 12. Supplementary Table 3: 377 differentially expressed PRS genes. Supplementary 13. Supplementary Table 4: the result of GO enrichment analysis. Supplementary 14. Supplementary Table 5: the result of KEGG pathway analysis. Supplementary 15. Supplementary Table 6: the result of univariate Cox regression analysis. Supplementary 16. Supplementary Table 7: 204 genes with VRIS >0 in RSF. Supplementary 17. Supplementary Table 8: 13 genes with nonzero regression coefficients in LASSO. Supplementary 18. Supplementary Table 9: tumor-infiltrating immune cells in TCGA. Supplementary 19. Supplementary Table 10: tumor-infiltrating immune cells in CGGA. Supplementary 20. Supplementary Table 11: tumor microenvironment analysis by “ESTIMATE” in TCGA. Supplementary 21. Supplementary Table 12: tumor microenvironment analysis by “ESTIMATE” in CGGA. Supplementary 22. Supplementary Table 13: the result of TMB. Supplementary 23. Supplementary Table 14: the results [file 8704127.f1.zip › 8704127.f1/Supplementary Table 2 (1).txt]

SUPPLEMENTARY TABLE 2: The result of consensus unsupervised clustering analysis in TCGA.
sample	OS	OS.time	Cluster
TCGA-CS-4941-01A	1	234	Cluster2
TCGA-CS-4942-01A	1	1335	Cluster2
TCGA-CS-4943-01A	1	1106	Cluster2
TCGA-CS-4944-01A	0	1828	Cluster1
TCGA-CS-5393-01A	0	1222	Cluster1
TCGA-CS-5394-01A	0	8	Cluster1
TCGA-CS-5395-01A	1	639	Cluster1
TCGA-CS-5396-01A	0	1631	Cluster1
TCGA-CS-5397-01A	1	194	Cluster2
TCGA-CS-6186-01A	1	538	Cluster1
TCGA-CS-6188-01A	1	814	Cluster2
TCGA-CS-6290-01A	1	1137	Cluster2
TCGA-CS-6666-01A	0	1428	Cluster1
TCGA-CS-6667-01A	0	1469	Cluster1
TCGA-CS-6668-01A	0	1519	Cluster1
TCGA-CS-6669-01A	0	1494	Cluster1
TCGA-CS-6670-01A	0	1426	Cluster1
TCGA-DB-5270-01A	0	3733	Cluster2
TCGA-DB-5273-01A	0	2493	Cluster2
TCGA-DB-5274-01A	0	2289	Cluster1
TCGA-DB-5275-01A	0	1458	Cluster2
TCGA-DB-5277-01A	1	1547	Cluster1
TCGA-DB-5278-01A	0	2772	Cluster1
TCGA-DB-5279-01A	0	1354	Cluster1
TCGA-DB-5280-01A	0	1112	Cluster1
TCGA-DB-5281-01A	0	2381	Cluster1
TCGA-DB-A4X9-01A	0	1412	Cluster1
TCGA-DB-A4XA-01A	0	573	Cluster1
TCGA-DB-A4XB-01A	0	919	Cluster2
TCGA-DB-A4XC-01A	0	1421	Cluster1
TCGA-DB-A4XD-01A	0	1210	Cluster1
TCGA-DB-A4XE-01A	0	1139	Cluster1
TCGA-DB-A4XF-01A	0	1021	Cluster1
TCGA-DB-A4XG-01A	0	2219	Cluster1
TCGA-DB-A4XH-01A	0	962	Cluster1
TCGA-DB-A64L-01A	0	736	Cluster1
TCGA-DB-A64O-01A	1	775	Cluster1
TCGA-DB-A64P-01A	0	916	Cluster1
TCGA-DB-A64Q-01A	0	182	Cluster1
TCGA-DB-A64R-01A	0	955	Cluster1
TCGA-DB-A64S-01A	0	835	Cluster2
TCGA-DB-A64U-01A	0	846	Cluster1
TCGA-DB-A64V-01A	0	889	Cluster2
TCGA-DB-A64W-01A	1	438	Cluster1
TCGA-DB-A64X-01A	0	563	Cluster1
TCGA-DB-A75K-01A	0	368	Cluster2
TCGA-DB-A75L-01A	0	342	Cluster1
TCGA-DB-A75M-01A	0	544	Cluster1
TCGA-DB-A75O-01A	0	935	Cluster1
TCGA-DB-A75P-01A	0	492	Cluster1
TCGA-DH-5140-01A	1	607	Cluster1
TCGA-DH-5141-01A	0	968	Cluster1
TCGA-DH-5142-01A	0	1943	Cluster2
TCGA-DH-5143-01A	0	1401	Cluster2
TCGA-DH-5144-01A	0	748	Cluster1
TCGA-DH-A669-01A	1	919	Cluster1
TCGA-DH-A66B-01A	0	1279	Cluster2
TCGA-DH-A66D-01A	0	846	Cluster2
TCGA-DH-A66F-01A	0	523	Cluster1
TCGA-DH-A66G-01A	0	523	Cluster2
TCGA-DH-A7UR-01A	0	1650	Cluster1
TCGA-DH-A7US-01A	0	706	Cluster1
TCGA-DH-A7UT-01A	1	531	Cluster2
TCGA-DH-A7UU-01A	0	417	Cluster1
TCGA-DH-A7UV-01A	0	566	Cluster1
TCGA-DU-5847-01A	0	548	Cluster2
TCGA-DU-5849-01A	0	443	Cluster1
TCGA-DU-5852-01A	1	205	Cluster2
TCGA-DU-5853-01A	0	407	Cluster2
TCGA-DU-5854-01A	0	257	Cluster2
TCGA-DU-5855-01A	0	207	Cluster2
TCGA-DU-5870-01A	0	5546	Cluster1
TCGA-DU-5871-01A	0	576	Cluster1
TCGA-DU-5872-01A	0	532	Cluster1
TCGA-DU-5874-01A	0	461	Cluster1
TCGA-DU-6392-01A	0	6423	Cluster2
TCGA-DU-6393-01A	1	1585	Cluster1
TCGA-DU-6394-01A	1	682	Cluster1
TCGA-DU-6395-01A	1	1491	Cluster2
TCGA-DU-6396-01A	1	2286	Cluster2
TCGA-DU-6397-01A	1	1401	Cluster1
TCGA-DU-6399-01A	1	2000	Cluster2
TCGA-DU-6400-01A	1	37	Cluster1
TCGA-DU-6401-01A	1	2660	Cluster1
TCGA-DU-6402-01A	1	214	Cluster2
TCGA-DU-6403-01A	1	354	Cluster2
TCGA-DU-6404-01A	1	4068	Cluster2
TCGA-DU-6405-01A	1	605	Cluster2
TCGA-DU-6406-01A	1	512	Cluster2
TCGA-DU-6407-01A	1	2875	Cluster1
TCGA-DU-6408-01A	1	3470	Cluster2
TCGA-DU-6410-01A	0	242	Cluster1
TCGA-DU-6542-01A	1	73	Cluster2
TCGA-DU-7006-01A	1	349	Cluster2
TCGA-DU-7007-01A	1	1915	Cluster2
TCGA-DU-7008-01A	0	4752	Cluster1
TCGA-DU-7009-01A	1	4695	Cluster1
TCGA-DU-7010-01A	1	456	Cluster1
TCGA-DU-7011-01A	1	3200	Cluster1
TCGA-DU-7012-01A	1	199	Cluster2
TCGA-DU-7013-01A	1	269	Cluster2
TCGA-DU-7014-01A	1	3571	Cluster1
TCGA-DU-7015-01A	0	2761	Cluster2
TCGA-DU-7018-01A	1	933	Cluster1
TCGA-DU-7019-01A	0	800	Cluster1
TCGA-DU-7290-01A	1	315	Cluster2
TCGA-DU-7292-01A	1	242	Cluster1
TCGA-DU-7294-01A	0	2869	Cluster1
TCGA-DU-7298-01A	1	576	Cluster2
TCGA-DU-7299-01A	1	1339	Cluster1
TCGA-DU-7300-01A	1	1886	Cluster1
TCGA-DU-7301-01A	1	788	Cluster1
TCGA-DU-7302-01A	0	1834	Cluster1
TCGA-DU-7304-01A	1	709	Cluster1
TCGA-DU-7306-01A	0	1277	Cluster1
TCGA-DU-7309-01A	0	84	Cluster1
TCGA-DU-8158-01A	1	155	Cluster2
TCGA-DU-8161-01A	1	722	Cluster2
TCGA-DU-8162-01A	1	444	Cluster1
TCGA-DU-8163-01A	0	629	Cluster2
TCGA-DU-8164-01A	0	651	Cluster1
TCGA-DU-8165-01A	0	582	Cluster2
TCGA-DU-8166-01A	0	516	Cluster2
TCGA-DU-8167-01A	0	471	Cluster2
TCGA-DU-8168-01A	0	431	Cluster1
TCGA-DU-A5TP-01A	0	1012	Cluster2
TCGA-DU-A5TR-01A	0	908	Cluster2
TCGA-DU-A5TS-01A	0	964	Cluster1
TCGA-DU-A5TT-01A	0	743	Cluster2
TCGA-DU-A5TU-01A	0	796	Cluster2
TCGA-DU-A5TW-01A	0	760	Cluster1
TCGA-DU-A5TY-01A	1	1033	Cluster2
TCGA-DU-A6S2-01A	0	777	Cluster1
TCGA-DU-A6S3-01A	0	656	Cluster1
TCGA-DU-A6S6-01A	0	2893	Cluster1
TCGA-DU-A6S7-01A	0	638	Cluster1
TCGA-DU-A6S8-01A	0	678	Cluster1
TCGA-DU-A76K-01A	1	347	Cluster1
TCGA-DU-A76L-01A	1	814	Cluster2
TCGA-DU-A76O-01A	0	522	Cluster2
TCGA-DU-A76R-01A	1	648	Cluster1
TCGA-DU-A7T6-01A	1	547	Cluster1
TCGA-DU-A7T8-01A	1	4229	Cluster2
TCGA-DU-A7TA-01A	0	2565	Cluster2
TCGA-DU-A7TB-01A	0	1567	Cluster1
TCGA-DU-A7TC-01A	0	1137	Cluster1
TCGA-DU-A7TD-01A	1	228	Cluster2
TCGA-DU-A7TG-01A	1	1351	Cluster1
TCGA-DU-A7TI-01A	1	1183	Cluster2
TCGA-DU-A7TJ-01A	0	17	Cluster2
TCGA-E1-5302-01A	1	1525	Cluster2
TCGA-E1-5303-01A	1	2052	Cluster2
TCGA-E1-5304-01A	1	1251	Cluster1
TCGA-E1-5305-01A	1	2433	Cluster1
TCGA-E1-5307-01A	1	1762	Cluster1
TCGA-E1-5311-01A	1	4084	Cluster1
TCGA-E1-5318-01A	1	2379	Cluster1
TCGA-E1-5319-01A	1	2907	Cluster1
TCGA-E1-5322-01A	1	3978	Cluster2
TCGA-E1-A7YD-01A	1	435	Cluster2
TCGA-E1-A7YE-01A	1	886	Cluster2
TCGA-E1-A7YH-01A	1	2835	Cluster1
TCGA-E1-A7YI-01A	1	111	Cluster1
TCGA-E1-A7YJ-01A	1	592	Cluster2
TCGA-E1-A7YK-01A	1	378	Cluster2
TCGA-E1-A7YL-01A	1	492	Cluster2
TCGA-E1-A7YM-01A	1	648	Cluster1
TCGA-E1-A7YN-01A	1	727	Cluster2
TCGA-E1-A7YO-01A	1	2282	Cluster1
TCGA-E1-A7YQ-01A	1	1578	Cluster2
TCGA-E1-A7YS-01A	1	466	Cluster1
TCGA-E1-A7YU-01A	1	23	Cluster1
TCGA-E1-A7YV-01A	1	987	Cluster1
TCGA-E1-A7YW-01A	1	1120	Cluster2
TCGA-E1-A7YY-01A	1	4445	Cluster1
TCGA-E1-A7Z2-01A	1	398	Cluster1
TCGA-E1-A7Z3-01A	1	2235	Cluster1
TCGA-E1-A7Z4-01A	1	4412	Cluster1
TCGA-E1-A7Z6-01A	1	984	Cluster1
TCGA-EZ-7264-01A	0	1201	Cluster1
TCGA-F6-A8O3-01A	0	7	Cluster1
TCGA-F6-A8O4-01A	0	6	Cluster1
TCGA-FG-5963-01A	1	775	Cluster2
TCGA-FG-5964-01A	0	1588	Cluster1
TCGA-FG-6688-01A	0	571	Cluster2
TCGA-FG-6689-01A	0	454	Cluster2
TCGA-FG-6690-01A	0	1294	Cluster1
TCGA-FG-6691-01A	0	1257	Cluster2
TCGA-FG-6692-01A	1	561	Cluster2
TCGA-FG-7634-01A	0	467	Cluster2
TCGA-FG-7636-01A	0	544	Cluster1
TCGA-FG-7637-01A	0	1219	Cluster1
TCGA-FG-7643-01A	0	611	Cluster1
TCGA-FG-8181-01A	0	862	Cluster1
TCGA-FG-8182-01A	0	416	Cluster2
TCGA-FG-8185-01A	0	433	Cluster1
TCGA-FG-8186-01A	0	487	Cluster2
TCGA-FG-8187-01A	0	611	Cluster2
TCGA-FG-8188-01A	0	455	Cluster2
TCGA-FG-8191-01A	0	992	Cluster2
TCGA-FG-A4MT-01A	0	1164	Cluster1
TCGA-FG-A4MW-01A	1	559	Cluster1
TCGA-FG-A4MX-01A	0	569	Cluster1
TCGA-FG-A4MY-01A	0	721	Cluster1
TCGA-FG-A60J-01A	0	449	Cluster1
TCGA-FG-A60K-01A	0	542	Cluster1
TCGA-FG-A60L-01A	0	655	Cluster2
TCGA-FG-A6IZ-01A	0	457	Cluster1
TCGA-FG-A6J1-01A	0	500	Cluster1
TCGA-FG-A6J3-01A	0	677	Cluster2
TCGA-FG-A70Y-01A	0	868	Cluster1
TCGA-FG-A70Z-01A	0	328	Cluster2
TCGA-FG-A710-01A	0	1115	Cluster2
TCGA-FG-A711-01A	1	1481	Cluster1
TCGA-FG-A713-01A	0	622	Cluster1
TCGA-FG-A87N-01A	0	567	Cluster1
TCGA-FG-A87Q-01A	0	174	Cluster2
TCGA-FN-7833-01A	0	837	Cluster2
TCGA-HT-7467-01A	0	3	Cluster1
TCGA-HT-7468-01A	0	203	Cluster1
TCGA-HT-7469-01A	1	351	Cluster2
TCGA-HT-7470-01A	1	1220	Cluster1
TCGA-HT-7471-01A	0	4	Cluster2
TCGA-HT-7472-01A	0	1	Cluster2
TCGA-HT-7473-01A	0	503	Cluster2
TCGA-HT-7474-01A	0	114	Cluster1
TCGA-HT-7475-01A	0	530	Cluster1
TCGA-HT-7476-01A	0	199	Cluster1
TCGA-HT-7478-01A	0	194	Cluster2
TCGA-HT-7479-01A	0	1227	Cluster2
TCGA-HT-7480-01A	0	2287	Cluster1
TCGA-HT-7481-01A	0	2918	Cluster1
TCGA-HT-7482-01A	0	3253	Cluster2
TCGA-HT-7483-01A	0	5255	Cluster1
TCGA-HT-7485-01A	0	122	Cluster1
TCGA-HT-7601-01A	0	153	Cluster2
TCGA-HT-7602-01A	0	908	Cluster1
TCGA-HT-7603-01A	0	705	Cluster1
TCGA-HT-7604-01A	0	3725	Cluster1
TCGA-HT-7605-01A	0	139	Cluster1
TCGA-HT-7606-01A	0	526	Cluster1
TCGA-HT-7607-01A	1	96	Cluster1
TCGA-HT-7608-01A	0	671	Cluster1
TCGA-HT-7609-01A	0	1399	Cluster2
TCGA-HT-7610-01A	0	1706	Cluster1
TCGA-HT-7611-01A	0	1752	Cluster2
TCGA-HT-7616-01A	1	7	Cluster2
TCGA-HT-7620-01A	0	434	Cluster1
TCGA-HT-7676-01A	0	5	Cluster2
TCGA-HT-7677-01A	0	494	Cluster2
TCGA-HT-7680-01A	0	23	Cluster2
TCGA-HT-7681-01A	0	1359	Cluster1
TCGA-HT-7684-01A	0	184	Cluster1
TCGA-HT-7686-01A	0	1300	Cluster2
TCGA-HT-7687-01A	0	3	Cluster1
TCGA-HT-7688-01A	0	964	Cluster1
TCGA-HT-7689-01A	0	455	Cluster1
TCGA-HT-7690-01A	0	3	Cluster2
TCGA-HT-7691-01A	0	3	Cluster2
TCGA-HT-7692-01A	0	90	Cluster1
TCGA-HT-7693-01A	0	533	Cluster2
TCGA-HT-7694-01A	0	210	Cluster1
TCGA-HT-7695-01A	0	442	Cluster1
TCGA-HT-7854-01A	0	1201	Cluster2
TCGA-HT-7855-01A	0	585	Cluster1
TCGA-HT-7856-01A	0	1189	Cluster1
TCGA-HT-7857-01A	0	7	Cluster2
TCGA-HT-7858-01A	0	1540	Cluster2
TCGA-HT-7860-01A	0	15	Cluster2
TCGA-HT-7874-01A	0	1130	Cluster1
TCGA-HT-7875-01A	0	10	Cluster1
TCGA-HT-7877-01A	0	4	Cluster1
TCGA-HT-7879-01A	0	112	Cluster2
TCGA-HT-7880-01A	0	162	Cluster1
TCGA-HT-7881-01A	0	1079	Cluster1
TCGA-HT-7882-01A	1	113	Cluster2
TCGA-HT-7902-01A	0	956	Cluster1
TCGA-HT-8010-01A	0	50	Cluster1
TCGA-HT-8011-01A	0	494	Cluster1
TCGA-HT-8012-01A	0	286	Cluster1
TCGA-HT-8013-01A	1	1933	Cluster2
TCGA-HT-8018-01A	1	1152	Cluster2
TCGA-HT-8019-01A	0	1004	Cluster1
TCGA-HT-8104-01A	0	372	Cluster2
TCGA-HT-8105-01A	0	190	Cluster1
TCGA-HT-8107-01A	0	14	Cluster1
TCGA-HT-8108-01A	0	76	Cluster1
TCGA-HT-8109-01A	0	169	Cluster1
TCGA-HT-8110-01A	0	419	Cluster2
TCGA-HT-8111-01A	0	7	Cluster1
TCGA-HT-8113-01A	0	900	Cluster1
TCGA-HT-8114-01A	0	1040	Cluster2
TCGA-HT-8558-01A	0	418	Cluster1
TCGA-HT-8563-01A	0	860	Cluster2
TCGA-HT-8564-01A	0	478	Cluster2
TCGA-HT-A4DS-01A	0	7	Cluster2
TCGA-HT-A4DV-01A	0	792	Cluster1
TCGA-HT-A5R5-01A	0	4	Cluster2
TCGA-HT-A5R7-01A	0	615	Cluster1
TCGA-HT-A5R9-01A	0	2	Cluster1
TCGA-HT-A5RA-01A	0	832	Cluster2
TCGA-HT-A5RB-01A	0	3	Cluster1
TCGA-HT-A5RC-01A	1	162	Cluster2
TCGA-HT-A614-01A	0	82	Cluster1
TCGA-HT-A615-01A	0	515	Cluster2
TCGA-HT-A616-01A	0	55	Cluster1
TCGA-HT-A617-01A	0	491	Cluster2
TCGA-HT-A618-01A	0	512	Cluster2
TCGA-HT-A619-01A	0	651	Cluster1
TCGA-HT-A61A-01A	0	194	Cluster1
TCGA-HT-A61B-01A	0	533	Cluster2
TCGA-HT-A61C-01A	1	537	Cluster2
TCGA-HT-A74H-01A	0	74	Cluster1
TCGA-HT-A74J-01A	0	320	Cluster2
TCGA-HT-A74K-01A	0	467	Cluster1
TCGA-HT-A74L-01A	0	336	Cluster1
TCGA-HT-A74O-01A	0	3	Cluster2
TCGA-HW-7486-01A	0	1721	Cluster1
TCGA-HW-7487-01A	0	1382	Cluster1
TCGA-HW-7489-01A	1	1262	Cluster1
TCGA-HW-7490-01A	0	1387	Cluster1
TCGA-HW-7491-01A	0	2078	Cluster1
TCGA-HW-7493-01A	0	2107	Cluster2
TCGA-HW-7495-01A	0	1078	Cluster1
TCGA-HW-8319-01A	1	1209	Cluster2
TCGA-HW-8320-01A	0	1217	Cluster2
TCGA-HW-8321-01A	0	1294	Cluster1
TCGA-HW-8322-01A	0	758	Cluster1
TCGA-HW-A5KJ-01A	1	962	Cluster1
TCGA-HW-A5KK-01A	1	388	Cluster2
TCGA-HW-A5KL-01A	0	878	Cluster1
TCGA-HW-A5KM-01A	0	630	Cluster2
TCGA-IK-7675-01A	1	578	Cluster1
TCGA-IK-8125-01A	0	1301	Cluster1
TCGA-KT-A74X-01A	0	438	Cluster1
TCGA-KT-A7W1-01A	0	438	Cluster2
TCGA-P5-A5EV-01A	0	7	Cluster1
TCGA-P5-A5EW-01A	0	204	Cluster2
TCGA-P5-A5EX-01A	0	243	Cluster2
TCGA-P5-A5EY-01A	0	72	Cluster1
TCGA-P5-A5EZ-01A	0	70	Cluster1
TCGA-P5-A5F0-01A	0	287	Cluster1
TCGA-P5-A5F1-01A	0	179	Cluster2
TCGA-P5-A5F2-01A	0	242	Cluster1
TCGA-P5-A5F4-01A	0	231	Cluster1
TCGA-P5-A5F6-01A	0	39	Cluster1
TCGA-P5-A72U-01A	0	7	Cluster2
TCGA-P5-A72W-01A	0	317	Cluster1
TCGA-P5-A72X-01A	0	403	Cluster1
TCGA-P5-A72Z-01A	0	354	Cluster1
TCGA-P5-A730-01A	0	333	Cluster1
TCGA-P5-A731-01A	0	274	Cluster1
TCGA-P5-A733-01A	0	414	Cluster1
TCGA-P5-A735-01A	0	292	Cluster1
TCGA-P5-A736-01A	0	230	Cluster2
TCGA-P5-A737-01A	0	372	Cluster1
TCGA-P5-A77W-01A	0	584	Cluster1
TCGA-P5-A77X-01A	0	105	Cluster1
TCGA-P5-A780-01A	0	72	Cluster2
TCGA-P5-A781-01A	0	134	Cluster1
TCGA-QH-A65R-01A	0	461	Cluster1
TCGA-QH-A65S-01A	0	77	Cluster1
TCGA-QH-A65V-01A	0	384	Cluster1
TCGA-QH-A65X-01A	0	482	Cluster1
TCGA-QH-A65Z-01A	0	427	Cluster1
TCGA-QH-A6CS-01A	0	588	Cluster1
TCGA-QH-A6CU-01A	0	451	Cluster1
TCGA-QH-A6CV-01A	0	442	Cluster2
TCGA-QH-A6CW-01A	0	414	Cluster2
TCGA-QH-A6CX-01A	1	372	Cluster1
TCGA-QH-A6CY-01A	0	408	Cluster1
TCGA-QH-A6CZ-01A	0	279	Cluster1
TCGA-QH-A6X3-01A	0	313	Cluster1
TCGA-QH-A6X4-01A	0	442	Cluster1
TCGA-QH-A6X5-01A	0	497	Cluster1
TCGA-QH-A6X8-01A	0	509	Cluster1
TCGA-QH-A6X9-01A	0	58	Cluster1
TCGA-QH-A6XA-01A	0	502	Cluster1
TCGA-QH-A6XC-01A	0	508	Cluster1
TCGA-QH-A86X-01A	0	337	Cluster1
TCGA-QH-A870-01A	0	395	Cluster1
TCGA-R8-A6MK-01A	0	2702	Cluster1
TCGA-R8-A6ML-01A	0	2860	Cluster1
TCGA-R8-A6MO-01A	0	993	Cluster1
TCGA-R8-A73M-01A	0	1806	Cluster1
TCGA-RY-A83X-01A	0	939	Cluster1
TCGA-RY-A83Y-01A	0	166	Cluster1
TCGA-RY-A83Z-01A	0	301	Cluster1
TCGA-RY-A840-01A	0	854	Cluster1
TCGA-RY-A843-01A	0	63	Cluster1
TCGA-RY-A845-01A	0	596	Cluster1
TCGA-RY-A847-01A	0	933	Cluster1
TCGA-S9-A6TS-01A	1	1891	Cluster1
TCGA-S9-A6TU-01A	0	2650	Cluster2
TCGA-S9-A6TV-01A	0	571	Cluster2
TCGA-S9-A6TW-01A	0	1250	Cluster1
TCGA-S9-A6TX-01A	0	1245	Cluster1
TCGA-S9-A6TY-01A	0	1076	Cluster1
TCGA-S9-A6TZ-01A	0	1120	Cluster2
TCGA-S9-A6U0-01A	1	742	Cluster2
TCGA-S9-A6U1-01A	0	785	Cluster2
TCGA-S9-A6U2-01A	0	908	Cluster1
TCGA-S9-A6U5-01A	0	992	Cluster1
TCGA-S9-A6U6-01A	0	1069	Cluster1
TCGA-S9-A6U8-01A	1	2988	Cluster1
TCGA-S9-A6U9-01A	0	2918	Cluster2
TCGA-S9-A6UA-01A	1	178	Cluster2
TCGA-S9-A6UB-01A	0	3761	Cluster1
TCGA-S9-A6WD-01A	0	2289	Cluster1
TCGA-S9-A6WE-01A	0	4113	Cluster1
TCGA-S9-A6WG-01A	0	2602	Cluster2
TCGA-S9-A6WH-01A	0	1173	Cluster1
TCGA-S9-A6WI-01A	0	2585	Cluster1
TCGA-S9-A6WL-01A	0	946	Cluster1
TCGA-S9-A6WM-01A	0	604	Cluster2
TCGA-S9-A6WN-01A	0	805	Cluster2
TCGA-S9-A6WO-01A	0	566	Cluster2
TCGA-S9-A6WP-01A	0	567	Cluster1
TCGA-S9-A6WQ-01A	0	428	Cluster1
TCGA-S9-A7IQ-01A	0	1099	Cluster1
TCGA-S9-A7IS-01A	1	241	Cluster1
TCGA-S9-A7IX-01A	1	819	Cluster2
TCGA-S9-A7IY-01A	0	715	Cluster2
TCGA-S9-A7IZ-01A	0	608	Cluster1
TCGA-S9-A7J0-01A	0	609	Cluster1
TCGA-S9-A7J1-01A	0	249	Cluster1
TCGA-S9-A7J2-01A	0	62	Cluster1
TCGA-S9-A7J3-01A	0	629	Cluster1
TCGA-S9-A7QW-01A	0	458	Cluster1
TCGA-S9-A7QX-01A	0	564	Cluster1
TCGA-S9-A7QY-01A	0	863	Cluster1
TCGA-S9-A7QZ-01A	0	826	Cluster1
TCGA-S9-A7R1-01A	1	5166	Cluster1
TCGA-S9-A7R2-01A	1	316	Cluster2
TCGA-S9-A7R3-01A	0	3013	Cluster2
TCGA-S9-A7R4-01A	0	914	Cluster2
TCGA-S9-A7R7-01A	0	3000	Cluster2
TCGA-S9-A7R8-01A	1	961	Cluster1
TCGA-S9-A89V-01A	0	569	Cluster2
TCGA-S9-A89Z-01A	0	623	Cluster2
TCGA-TM-A7C3-01A	1	1666	Cluster2
TCGA-TM-A7C4-01A	0	1470	Cluster1
TCGA-TM-A7C5-01A	0	1500	Cluster1
TCGA-TM-A7CA-01A	0	1058	Cluster1
TCGA-TM-A7CF-01A	0	1989	Cluster1
TCGA-TM-A84B-01A	1	758	Cluster1
TCGA-TM-A84C-01A	1	492	Cluster2
TCGA-TM-A84F-01A	0	1796	Cluster2
TCGA-TM-A84G-01A	0	1236	Cluster1
TCGA-TM-A84H-01A	0	926	Cluster1
TCGA-TM-A84I-01A	0	854	Cluster2
TCGA-TM-A84J-01A	0	735	Cluster1
TCGA-TM-A84L-01A	1	1242	Cluster2
TCGA-TM-A84M-01A	0	754	Cluster1
TCGA-TM-A84O-01A	1	1011	Cluster1
TCGA-TM-A84Q-01A	0	772	Cluster2
TCGA-TM-A84R-01A	0	566	Cluster1
TCGA-TM-A84S-01A	0	454	Cluster1
TCGA-TM-A84T-01A	0	724	Cluster1
TCGA-TQ-A7RF-01A	0	650	Cluster1
TCGA-TQ-A7RG-01A	0	599	Cluster1
TCGA-TQ-A7RH-01A	0	486	Cluster2
TCGA-TQ-A7RI-01A	0	62	Cluster1
TCGA-TQ-A7RJ-01A	0	1229	Cluster1
TCGA-TQ-A7RK-01A	0	1341	Cluster1
TCGA-TQ-A7RM-01A	0	1116	Cluster1
TCGA-TQ-A7RN-01A	0	1026	Cluster1
TCGA-TQ-A7RO-01A	0	949	Cluster1
TCGA-TQ-A7RP-01A	0	914	Cluster1
TCGA-TQ-A7RQ-01A	0	795	Cluster1
TCGA-TQ-A7RR-01A	0	787	Cluster2
TCGA-TQ-A7RV-01A	0	1868	Cluster1
TCGA-TQ-A7RW-01A	1	821	Cluster2
TCGA-TQ-A8XE-01A	1	954	Cluster1
TCGA-VM-A8C8-01A	0	1397	Cluster1
TCGA-VM-A8C9-01A	0	1314	Cluster2
TCGA-VM-A8CA-01A	0	411	Cluster2
TCGA-VM-A8CB-01A	0	3	Cluster1
TCGA-VM-A8CD-01A	1	240	Cluster2
TCGA-VM-A8CE-01A	0	1191	Cluster1
TCGA-VM-A8CF-01A	0	609	Cluster2
TCGA-VM-A8CH-01A	0	714	Cluster1
TCGA-VV-A829-01A	0	1127	Cluster1
TCGA-VV-A86M-01A	0	487	Cluster2
TCGA-VW-A7QS-01A	0	706	Cluster1
TCGA-VW-A8FI-01A	1	245	Cluster2
TCGA-W9-A837-01A	0	1553	Cluster1
TCGA-WH-A86K-01A	0	405	Cluster1
TCGA-WY-A858-01A	0	1337	Cluster1
TCGA-WY-A859-01A	0	1213	Cluster1
TCGA-WY-A85A-01A	0	1320	Cluster1
TCGA-WY-A85B-01A	0	1393	Cluster2
TCGA-WY-A85C-01A	0	1426	Cluster1
TCGA-WY-A85D-01A	0	1147	Cluster2
TCGA-WY-A85E-01A	0	633	Cluster1
