# Supplementary material for: Identification and Validation of a Gene Signature for Lower-Grade Gliomas Based on Pyroptosis-Related Genes to Predict Survival and Response to Immune Checkpoint Inhibitors
Source: J Healthc Eng. 2022 Apr 30;2022:8704127. doi: 10.1155/2022/8704127 (PMC9078805; doi:10.1155/2022/8704127)
Supplement: Supplementary Materials — Supplementary 1. Supplementary Figure 1: validation of PRS in CGGA. Supplementary 2. Supplementary Figure 2: validation of five PRS genes at the protein level via IHC database. Supplementary 3. Supplementary Figure 3: validation of eight PRS genes regarding LGG patients' OS via GEPIA. Supplementary 4. Supplementary Figure 4: AUC comparison from five pyroptosis-related signatures. Supplementary 5. Supplementary Figure 5: Kaplan-Meier survival analysis using our signature. Supplementary 6. Supplementary Figure 6: Kaplan-Meier survival analysis using Chao B (2022). Supplementary 7. Supplementary Figure 7: Kaplan-Meier survival analysis using Zhang M (2021). Supplementary 8. Supplementary Figure 8: Kaplan-Meier survival analysis using Zhang Y (2021). Supplementary 9. Supplementary Figure 9: Kaplan-Meier survival analysis using Zheng J (2022). Supplementary 10. Supplementary Table 1: 47 pyroptosis-related genes. Supplementary 11. Supplementary Table 2: the result of consensus unsupervised clustering analysis in TCGA. Supplementary 12. Supplementary Table 3: 377 differentially expressed PRS genes. Supplementary 13. Supplementary Table 4: the result of GO enrichment analysis. Supplementary 14. Supplementary Table 5: the result of KEGG pathway analysis. Supplementary 15. Supplementary Table 6: the result of univariate Cox regression analysis. Supplementary 16. Supplementary Table 7: 204 genes with VRIS >0 in RSF. Supplementary 17. Supplementary Table 8: 13 genes with nonzero regression coefficients in LASSO. Supplementary 18. Supplementary Table 9: tumor-infiltrating immune cells in TCGA. Supplementary 19. Supplementary Table 10: tumor-infiltrating immune cells in CGGA. Supplementary 20. Supplementary Table 11: tumor microenvironment analysis by “ESTIMATE” in TCGA. Supplementary 21. Supplementary Table 12: tumor microenvironment analysis by “ESTIMATE” in CGGA. Supplementary 22. Supplementary Table 13: the result of TMB. Supplementary 23. Supplementary Table 14: the results [file 8704127.f1.zip › 8704127.f1/Supplementary Table 3 (1).txt]

SUPPLEMENTARY TABLE 3: 377 differentially expressed PRS genes.
GENE	logFC	logCPM	PValue	FDR
SERPINA1	2.355820873	4.397656579	2.38E-135	3.94E-131
CIITA	2.340567912	4.002768789	1.69E-131	1.40E-127
GPR65	2.437493323	1.858557511	5.55E-131	3.07E-127
GBP5	3.031763976	1.411386777	1.63E-130	6.76E-127
SNX20	2.023620033	1.562801608	3.92E-127	1.30E-123
TYMP	2.491536655	3.894222346	8.88E-122	2.45E-118
CCR5	2.351226874	1.499745674	1.16E-119	2.75E-116
CA3	3.687072329	2.407284687	1.36E-113	2.05E-110
PLAU	2.639169609	3.436884849	2.49E-109	3.18E-106
PTPN7	2.154400626	1.337843787	2.07E-105	2.02E-102
MSR1	2.11155032	4.170594844	4.97E-103	3.92E-100
CD69	2.30738014	0.988172617	1.71E-102	1.29E-99
FCGR3A	2.259195072	5.881328191	1.13E-100	6.69E-98
RNASE2	2.495730562	1.113843746	4.28E-99	2.15E-96
GBP1	2.361055868	5.110521042	1.16E-98	5.50E-96
HLA-DRA	2.239972613	8.168897403	6.14E-98	2.61E-95
HLA-DOA	2.314703719	4.571947714	1.54E-96	6.21E-94
ABCC3	3.736432862	3.538627612	3.19E-96	1.26E-93
C1R	2.20174587	6.578944112	3.44E-94	1.19E-91
NNMT	3.233619122	3.198128328	2.08E-93	6.89E-91
ITK	3.415182748	0.535668949	3.96E-93	1.29E-90
PLAC8	2.529458145	0.621482316	1.80E-92	5.53E-90
TNFSF14	2.796008324	-0.777379516	1.91E-92	5.75E-90
GAPT	2.265420048	0.965932203	9.78E-92	2.79E-89
FPR1	2.059326933	4.26765838	4.71E-90	1.15E-87
CASP5	2.153253743	-1.947209563	3.19E-89	7.34E-87
SEPTIN14	7.478885919	1.885299244	5.44E-89	1.22E-86
PTPN22	2.193701726	-0.819456843	1.15E-87	2.26E-85
HAMP	2.618265937	2.412134032	9.22E-86	1.60E-83
HLA-DRB1	2.13823934	7.194435595	1.03E-85	1.76E-83
SCIN	2.241372257	4.92723714	5.22E-84	8.09E-82
BCL2A1	2.286140833	0.960041913	8.38E-84	1.27E-81
TLR8	2.081044863	0.655267811	5.26E-83	7.44E-81
MYBPH	2.617553657	-0.164733996	2.62E-82	3.64E-80
HLA-DPB1	2.05127818	6.67234829	1.94E-81	2.60E-79
HLA-DPA1	2.088561882	7.109011305	5.30E-81	6.98E-79
CLCF1	2.320347437	1.16895758	2.53E-80	3.13E-78
GPR84	2.008093446	0.229712306	1.40E-78	1.59E-76
ADGRE1	2.775201341	0.38047114	4.91E-78	5.31E-76
CXCL6	3.981602128	-0.741273329	8.47E-78	9.00E-76
BATF	2.060783774	-0.544464154	8.77E-78	9.26E-76
HLA-DQA1	2.542038697	4.932564411	1.01E-77	1.05E-75
MX2	2.067766888	2.782858734	1.16E-76	1.12E-74
CXCL10	3.308931785	1.831788046	7.39E-76	6.85E-74
TMEM71	2.167022701	0.723737304	1.12E-75	1.02E-73
SAA2	4.50135768	-1.175834854	2.00E-75	1.80E-73
TREM1	2.852294826	0.471245045	2.12E-75	1.90E-73
CD96	2.134117754	-0.979549031	6.28E-72	4.98E-70
LIF	2.92110389	2.026716405	1.10E-71	8.67E-70
CLEC17A	2.379223205	0.115972337	1.37E-71	1.06E-69
SLC11A1	2.095284378	4.626839424	5.53E-71	4.19E-69
CFI	2.016966791	4.322834089	1.32E-70	9.88E-69
CLEC12A	2.7037874	-1.104222018	1.34E-70	9.97E-69
CCL2	2.415601814	4.722685994	1.38E-70	1.02E-68
HLA-DRB5	2.137129449	5.692059824	7.78E-70	5.66E-68
SRPX2	2.35425978	2.540452668	4.20E-69	2.95E-67
CD2	2.481906006	-0.172545986	4.29E-69	3.00E-67
SPOCD1	3.035435738	4.51344798	1.31E-68	9.03E-67
ADAM12	2.407453439	2.665833794	7.46E-68	4.96E-66
IL1RN	2.622077402	0.604891044	1.01E-67	6.69E-66
S100A4	2.02741953	2.39012597	7.88E-67	5.04E-65
IDO1	4.553061332	-0.394992933	2.57E-66	1.61E-64
MMP19	2.567991152	1.441810281	3.26E-66	2.02E-64
SEC61G	2.110843585	6.086603697	7.57E-66	4.63E-64
ANXA1	2.469367871	6.327995039	1.97E-65	1.19E-63
CHI3L1	3.956952338	8.482232911	2.23E-65	1.34E-63
MEDAG	3.175367864	0.703981607	7.10E-65	4.16E-63
TEAD4	2.026881824	2.21589872	1.04E-64	6.09E-63
RNASE3	2.009432003	-0.82156521	5.48E-64	3.12E-62
OSM	2.218776136	1.309944138	8.00E-63	4.33E-61
FCGBP	2.380699945	6.819581594	1.91E-62	1.02E-60
POSTN	4.707711077	4.782439198	2.27E-62	1.20E-60
CCR2	2.548529078	-0.92017083	2.41E-62	1.27E-60
JCHAIN	3.380157876	0.98845722	3.40E-62	1.76E-60
CHRNA9	3.353429113	0.430938654	4.12E-62	2.12E-60
HLA-DQB1	2.089792374	5.225693038	1.17E-61	5.93E-60
F13A1	2.629260542	4.212676841	2.24E-61	1.12E-59
PDPN	2.606065701	5.313671722	1.53E-60	7.43E-59
SPAG17	3.376451611	0.239007008	2.18E-60	1.05E-58
IL2RB	2.054884449	0.278219444	2.86E-60	1.37E-58
CFAP45	3.228250698	0.700508556	8.21E-60	3.87E-58
GPR141	2.288199592	-2.13641244	1.28E-59	5.97E-58
CD3D	2.290256745	-1.33698372	2.26E-59	1.03E-57
GPR82	2.384054027	0.358035467	3.51E-59	1.58E-57
GZMA	2.288384052	-0.699585765	3.98E-59	1.78E-57
CHODL	2.277668408	1.364497925	6.71E-59	2.98E-57
CD80	2.126850338	-2.456185388	9.07E-59	4.01E-57
IL6	2.92958864	0.692670311	1.04E-58	4.57E-57
TP63	2.426220704	-0.285731188	1.11E-58	4.86E-57
SFRP4	2.134721303	3.938345378	1.99E-58	8.63E-57
CXCR6	2.188884071	-1.333950005	2.64E-58	1.14E-56
COL3A1	2.887285269	5.925796695	2.64E-58	1.14E-56
FCGR2B	2.345593324	0.605106416	3.39E-58	1.45E-56
SIT1	2.126894226	-2.116437294	9.07E-58	3.82E-56
FPR2	2.151288881	-1.146518155	9.37E-57	3.84E-55
PTX3	2.010304022	1.737362024	4.14E-56	1.63E-54
CXCL9	2.690659852	0.976413806	7.20E-56	2.80E-54
SAA1	5.111310412	0.721824344	1.08E-55	4.14E-54
CD40LG	2.300629622	-2.956326958	1.25E-55	4.81E-54
SLAMF1	2.297578029	-2.340459979	1.53E-55	5.85E-54
SOCS3	2.332095223	4.599701579	1.62E-55	6.18E-54
CHI3L2	2.499823194	5.373304586	1.81E-55	6.89E-54
ICOS	2.635004294	-3.074399383	4.93E-55	1.84E-53
CD3E	2.09893671	0.272642972	7.58E-55	2.82E-53
TNFRSF12A	2.088131649	3.946872508	9.19E-55	3.39E-53
COL1A1	2.770416584	6.000439633	9.35E-55	3.44E-53
HSH2D	2.157445434	-1.485461733	1.90E-54	6.94E-53
COL6A3	2.562647337	3.447560204	2.37E-54	8.60E-53
HOXB2	2.786567428	0.625054223	1.03E-53	3.67E-52
ZNF474	2.161239849	-0.57912558	5.01E-53	1.75E-51
GZMK	2.483314666	-1.494040202	7.43E-53	2.56E-51
IBSP	4.417690387	0.741590115	2.56E-52	8.70E-51
CD163	2.453556299	5.452276861	3.53E-52	1.19E-50
TIMP1	2.3685153	5.714454609	1.03E-51	3.42E-50
CLEC5A	2.643466393	1.217108163	1.55E-51	5.11E-50
RASSF9	3.025214946	1.78912492	1.96E-51	6.42E-50
APOL4	2.218878478	3.506061511	1.97E-51	6.45E-50
SIRPG	2.038471009	-2.592618338	4.44E-51	1.44E-49
SERPINA3	2.334893423	1.761161156	7.18E-51	2.29E-49
CXCR3	2.351474992	-2.136216365	1.39E-50	4.37E-49
TNNT1	-2.200382899	2.039205945	1.50E-50	4.70E-49
CP	2.218138915	4.709985815	1.75E-50	5.46E-49
ZBP1	2.028081454	-0.125915482	2.10E-50	6.54E-49
TIMD4	2.186998058	-1.610048896	6.88E-50	2.10E-48
CCL8	2.709099959	0.065019216	8.80E-50	2.68E-48
MYO3A	3.571644056	-0.645785474	1.71E-49	5.14E-48
CYP27B1	2.607242173	1.512417141	2.35E-49	6.99E-48
C7orf57	3.041149911	1.357383569	1.11E-48	3.25E-47
OASL	2.050403894	1.852579671	1.14E-48	3.32E-47
CSTA	2.080400849	-0.129191418	1.77E-48	5.12E-47
SLC10A6	2.047005619	-1.617665143	1.89E-48	5.45E-47
UBASH3A	2.133796018	-2.64246655	1.89E-48	5.45E-47
TTR	-11.11709902	8.301002652	2.57E-48	7.34E-47
EMP3	2.257712874	4.078148608	2.97E-48	8.45E-47
ANKRD1	2.636612433	-1.339639423	3.29E-48	9.35E-47
STAP1	2.273873614	-2.751900655	8.17E-48	2.30E-46
DKK1	2.642030921	1.46308287	9.98E-48	2.80E-46
HLA-DQA2	2.768941789	2.975317916	2.19E-47	6.08E-46
FGF7	2.267863964	-1.194147791	2.44E-47	6.74E-46
ANKRD66	3.256583148	-1.625928342	3.30E-47	9.04E-46
TNFRSF11B	2.104412683	1.218211404	1.43E-46	3.82E-45
HOXB3	3.258858072	1.654351394	5.09E-46	1.34E-44
RASEF	2.225231744	0.44030393	7.44E-46	1.96E-44
IL5RA	3.501875315	-1.135391212	1.29E-45	3.37E-44
CD300E	2.107043052	-1.611189232	1.84E-45	4.82E-44
BDKRB2	2.136307225	1.016887387	7.66E-45	1.97E-43
FOXJ1	2.001664821	4.287689339	1.01E-44	2.58E-43
PTCRA	2.045980586	-1.074080837	1.52E-44	3.87E-43
SLCO1B1	4.117628185	-2.377260765	4.15E-44	1.03E-42
TRIM67	-2.916609928	5.951715887	5.93E-44	1.46E-42
GDF15	2.333382882	1.291799964	8.92E-44	2.19E-42
HMGA2	3.715976658	-0.290932673	4.69E-43	1.13E-41
TRAT1	2.241840466	-3.285245261	7.30E-43	1.74E-41
FNDC1	2.3617615	0.730864025	1.23E-42	2.91E-41
SERPINE1	2.191159151	5.111448081	1.24E-42	2.91E-41
TRPM8	3.169281959	1.478346822	2.61E-42	6.04E-41
DNAAF6	3.553639762	-2.711804121	4.19E-42	9.63E-41
CXCL11	2.31290509	0.140023674	7.05E-42	1.60E-40
DYNLT5	2.789083129	2.217673169	8.81E-42	2.00E-40
S100A3	2.119528465	1.074960833	1.10E-41	2.49E-40
CDHR4	2.738021344	-2.249641304	1.29E-41	2.90E-40
RIBC2	2.201638577	-0.403902056	2.23E-41	4.97E-40
COL8A1	2.491819052	2.997849845	2.58E-41	5.72E-40
TMPRSS7	2.675744188	-1.682941285	2.65E-41	5.86E-40
LTF	3.6717703	5.89578742	2.96E-41	6.54E-40
OR2I1P	2.084762351	-1.041437687	4.21E-41	9.26E-40
CFAP100	2.382491295	0.359714158	5.52E-41	1.21E-39
ALX4	2.005461489	0.412514538	5.78E-41	1.26E-39
DNAH11	2.174652619	0.637448683	1.32E-40	2.86E-39
SERPINB2	3.648248548	-1.28911939	1.38E-40	2.97E-39
GPRC5A	2.209442843	1.53007453	1.50E-40	3.24E-39
HOATZ	3.181750628	-0.418461176	1.83E-40	3.94E-39
ADGB	3.179641869	-2.116125456	2.85E-40	6.08E-39
CFAP57	2.227040649	0.546543204	3.51E-40	7.44E-39
DNAI3	2.072594272	0.396104985	4.20E-39	8.59E-38
TEKT1	2.279890982	2.022013771	4.30E-39	8.79E-38
ABCA13	2.036687239	0.206018514	4.59E-39	9.35E-38
TMEM72	-3.741791178	0.414166727	7.60E-39	1.52E-37
CCDC194	2.340917505	-3.155769585	7.77E-39	1.55E-37
MARCHF11	-2.201235762	-0.077722299	8.66E-39	1.73E-37
THBS1	2.035671106	4.331676041	1.11E-38	2.20E-37
DYNLT4	2.228721396	-3.282692591	1.31E-38	2.60E-37
CFAP73	2.415294046	0.582714322	1.37E-38	2.69E-37
HOXA1	2.41507781	-1.129560327	1.50E-38	2.95E-37
TUBA4B	3.049448937	-2.144984201	2.04E-38	3.97E-37
HRH3	-2.011598148	3.452689485	3.53E-38	6.80E-37
G6PC2	-2.816922549	0.005985758	4.49E-38	8.60E-37
P2RY10	2.268335335	-3.336684282	1.07E-37	2.02E-36
XCR1	2.382129218	-2.923949087	1.45E-37	2.72E-36
SLC47A2	2.149532517	2.710345122	3.35E-37	6.21E-36
RASSF6	3.219093877	-2.699655377	1.00E-36	1.81E-35
WDR38	2.545856392	0.747154592	1.76E-36	3.16E-35
C6orf141	2.118537167	-0.000920412	2.89E-36	5.12E-35
SAA2-SAA4	5.107252616	-3.285989142	6.69E-36	1.17E-34
HOXB4	2.955973658	-0.003984954	7.26E-36	1.26E-34
HMCN2	2.119483585	2.32811287	1.52E-35	2.59E-34
HLA-DQB2	2.143082149	1.808374241	4.37E-35	7.24E-34
SLN	2.56883576	2.752089873	8.81E-35	1.44E-33
IGFBP2	2.064948043	5.941987162	1.14E-34	1.83E-33
SVOP	-2.045196199	5.301018504	1.50E-34	2.42E-33
KRT75	3.343024551	-1.788353697	1.99E-34	3.17E-33
PODNL1	2.006019997	1.569733222	2.06E-34	3.28E-33
CPAMD8	-2.624572034	3.264439174	2.20E-34	3.50E-33
RBM46	2.041040997	-2.254852488	3.13E-34	4.93E-33
MAP1LC3C	2.328753686	-0.27445859	4.48E-34	6.99E-33
C1orf158	3.010381667	0.844780554	4.94E-34	7.69E-33
C9orf135	2.15486967	-2.175338514	1.15E-33	1.77E-32
CBLN2	-2.002567913	3.213206621	1.69E-33	2.55E-32
FAM183A	3.33509795	0.340764721	1.88E-33	2.84E-32
ABCA4	-3.188058586	2.259807765	3.59E-33	5.36E-32
NUP62CL	2.055839864	-1.498921293	4.08E-33	6.09E-32
ROPN1L	2.120324199	-0.117979006	4.86E-33	7.23E-32
MARCHF4	-2.045008521	3.926666671	5.17E-33	7.66E-32
DMBX1	2.791914895	-3.04277413	5.74E-33	8.48E-32
NPS	4.089749001	-3.092685234	1.14E-32	1.67E-31
EPHA8	-2.680731741	0.402147612	1.33E-32	1.93E-31
GATA4	3.829406741	-0.072301393	1.72E-32	2.47E-31
EIF4E1B	-2.24180703	-0.102818705	2.89E-32	4.13E-31
VGLL2	3.220846369	-1.875866463	3.26E-32	4.64E-31
L1CAM	-2.040911434	6.651449831	3.62E-32	5.15E-31
VSTM1	2.146947549	-2.354602233	7.26E-32	1.02E-30
KRT80	2.120337845	-2.151373166	8.48E-32	1.18E-30
LRRIQ1	2.351412235	0.165346945	1.11E-31	1.54E-30
FAM216B	3.447266735	-1.070815173	1.11E-31	1.54E-30
GALNT5	2.885213102	-0.197133523	2.86E-31	3.90E-30
GRP	-3.137385037	1.264373875	4.94E-31	6.61E-30
C4BPA	2.101594081	-1.853080096	5.44E-31	7.27E-30
PRAME	3.635283863	-0.360427579	9.50E-31	1.25E-29
PITX2	3.452726961	-0.577028536	1.48E-30	1.94E-29
MMP7	2.44167724	0.032650343	1.54E-30	2.01E-29
GFRA3	2.157189036	-1.600243166	1.62E-30	2.11E-29
ANKUB1	2.22047403	-0.938395222	1.93E-30	2.51E-29
NTS	3.765766255	1.120891631	2.07E-30	2.68E-29
MARCO	2.16975006	0.671936169	2.10E-30	2.71E-29
SYT4	-2.035382096	5.100969286	2.28E-30	2.94E-29
FAM81B	2.6813921	0.599363128	2.98E-30	3.81E-29
AFP	2.609206617	-2.470918769	2.91E-29	3.57E-28
DSG2	2.595389745	0.800799882	3.81E-29	4.63E-28
IGLL5	3.294317732	-0.944066472	6.81E-29	8.16E-28
KCNB2	-2.113673719	0.353505257	8.19E-29	9.78E-28
DGKK	-2.155031091	2.82518506	1.60E-28	1.87E-27
SLC13A4	-2.425732902	3.424147088	1.68E-28	1.96E-27
DRC1	2.368691386	1.204943707	1.83E-28	2.13E-27
PLA2G2A	3.823046965	1.000325556	1.99E-28	2.31E-27
HTR1A	-2.182814487	0.86678636	2.74E-28	3.15E-27
CCDC33	2.57949718	-0.659943022	3.15E-28	3.61E-27
TMC3	-2.905851243	-0.071049855	5.24E-28	5.92E-27
HTR2C	-2.57958852	2.394607278	5.51E-28	6.22E-27
IL13RA2	2.223635311	2.209729022	6.89E-28	7.74E-27
PRAC2	3.193258001	-3.732286116	8.77E-28	9.75E-27
ALDH1A3	2.170708978	1.847313078	1.06E-27	1.17E-26
KRT222	-2.024123945	1.117973847	1.34E-27	1.47E-26
EYA4	2.00359181	1.846541105	2.51E-27	2.71E-26
DDN	-2.128771129	5.580316681	3.37E-27	3.61E-26
LRRC15	2.049300864	-2.435395322	6.72E-27	7.02E-26
TESPA1	-2.818811621	3.865689805	8.40E-27	8.71E-26
WDR72	2.508073161	-1.202226787	1.07E-26	1.10E-25
IL2RA	2.268212254	-0.84675535	1.15E-26	1.18E-25
MET	2.025193984	3.394373794	2.32E-26	2.34E-25
AREG	2.207340577	-1.649813058	3.62E-26	3.60E-25
CIDEA	-2.142653872	-1.086967625	3.93E-26	3.89E-25
MAP3K19	2.159043564	1.070134641	4.32E-26	4.28E-25
HNF4A	-2.612892214	-2.318838121	4.74E-26	4.66E-25
PAX3	3.668531171	-0.287565907	6.20E-26	6.05E-25
TMEM190	2.275350269	-3.062548696	8.63E-26	8.34E-25
GJD2	-2.15936561	1.326795815	1.09E-25	1.06E-24
NRGN	-2.110937687	7.457291623	1.60E-25	1.52E-24
STYK1	-2.124368681	1.114997641	1.82E-25	1.73E-24
GMNC	2.739872104	-0.539949273	2.48E-25	2.34E-24
CAMK2A	-2.210008023	7.615391568	4.53E-25	4.20E-24
TCF23	2.021540595	-1.313444828	4.65E-25	4.31E-24
NRK	3.02161065	-2.695948393	4.94E-25	4.57E-24
TMEM132D	-2.076917015	3.136700898	6.83E-25	6.27E-24
C1orf87	2.01601037	-0.320212042	8.66E-25	7.87E-24
SHISAL2B	-2.554399048	0.129155506	3.54E-24	3.11E-23
DAPL1	-2.032643226	2.273236442	4.23E-24	3.70E-23
SOWAHB	-2.133304138	0.742384594	4.72E-24	4.11E-23
CFAP299	2.459371995	-2.976300889	5.02E-24	4.36E-23
MPPED1	-2.026978057	3.938134795	8.64E-24	7.40E-23
MMP9	2.112636418	1.811695206	9.62E-24	8.22E-23
SLC22A9	-2.206323002	-2.957431676	1.22E-23	1.04E-22
SLC17A8	-2.309092182	3.142955604	1.47E-23	1.24E-22
SHOX2	2.629925823	1.616301121	1.53E-23	1.28E-22
FAM163A	-2.023466589	-0.456462698	1.76E-23	1.48E-22
IL31RA	2.16117644	-3.045788138	2.46E-23	2.04E-22
FOXB1	2.841385346	-2.822009787	3.47E-23	2.85E-22
VSNL1	-2.137736795	6.791958317	4.05E-23	3.30E-22
STOML3	3.222202359	-1.63231307	4.41E-23	3.59E-22
SLC6A7	-2.322111138	2.7888569	5.33E-23	4.31E-22
CIBAR2	2.898869974	-1.795026416	6.00E-23	4.85E-22
CCL7	2.972182483	-3.687048307	6.68E-23	5.38E-22
CNGB1	-2.459544429	0.356289525	6.86E-23	5.52E-22
CREB3L3	-2.110015128	-2.397637768	7.10E-23	5.70E-22
CAPSL	2.347007556	-0.365762393	9.75E-23	7.76E-22
RD3	-3.105198824	0.234781316	1.25E-22	9.91E-22
PACSIN1	-2.009178878	6.433095879	1.55E-22	1.22E-21
NEFM	-2.15626219	5.781070575	2.02E-22	1.57E-21
CACNG3	-2.105665568	3.657989004	2.50E-22	1.93E-21
CTXN3	-2.84452862	0.512427111	2.52E-22	1.95E-21
HTR5A	-2.0110074	1.240717023	4.56E-22	3.46E-21
PDE6A	-2.357016955	0.02573723	4.82E-22	3.64E-21
ITPRID1	2.75603638	0.932590115	6.31E-22	4.73E-21
H2BC9	2.006116418	-3.265393092	9.24E-22	6.84E-21
PLEKHS1	2.162035827	-0.032496056	1.01E-21	7.46E-21
NGB	-2.205885869	1.613702907	1.31E-21	9.60E-21
FCRL5	2.12951003	-3.404540316	1.87E-21	1.35E-20
DLK1	2.610131853	0.755778667	2.01E-21	1.45E-20
ROS1	-2.343427659	-1.550885254	2.44E-21	1.75E-20
TYRP1	-2.116460407	-0.624080645	2.66E-21	1.90E-20
PNMA6F	-2.095672873	0.914282161	2.85E-21	2.03E-20
DMRTA2	2.055769307	1.739157207	5.60E-21	3.92E-20
NEUROD6	-2.380295556	1.755360848	6.48E-21	4.52E-20
MEOX2	2.281346697	2.314978593	6.95E-21	4.82E-20
HTR3B	-2.394806453	-1.191684992	8.32E-21	5.75E-20
CER1	2.099378698	-3.059150228	1.11E-20	7.59E-20
PRLR	-2.063432073	0.781382052	1.49E-20	1.01E-19
HOXD10	2.706153406	0.397611672	1.99E-20	1.34E-19
SCGN	-2.355448059	0.638575654	2.70E-20	1.80E-19
SNTN	2.992320325	-3.700248086	3.79E-20	2.50E-19
KLK7	-2.18893861	0.801401702	1.19E-19	7.59E-19
FADS6	-2.009705652	0.007265857	1.37E-19	8.69E-19
PVALB	-2.066554842	1.472999237	1.87E-19	1.17E-18
APOBEC4	2.522084624	-3.986081232	1.97E-19	1.23E-18
APCDD1L	2.548824642	0.049774419	2.22E-19	1.38E-18
REG1B	3.077534981	-4.090538488	3.53E-19	2.17E-18
NKX2-5	2.205475891	-0.597971721	5.57E-19	3.37E-18
KLK5	-2.103032608	-1.551058822	7.15E-19	4.29E-18
MAB21L2	2.152933789	-1.791548994	1.36E-18	8.00E-18
AGXT2	-2.596957322	-3.367150468	1.56E-18	9.10E-18
CCL24	-3.425803129	-2.442079723	1.78E-18	1.03E-17
KCNJ13	-2.413853737	-0.623141691	1.94E-18	1.12E-17
AGR3	2.823029303	-2.152971691	2.29E-18	1.32E-17
CWH43	2.255909609	-3.777304689	2.33E-18	1.34E-17
EN1	2.221361903	0.834281935	5.47E-18	3.08E-17
HOXC12	3.27945163	-3.744498573	7.14E-18	3.98E-17
KLK11	-3.987998909	-1.466728546	8.47E-18	4.68E-17
KCNS1	-2.088905748	2.988799529	1.18E-17	6.46E-17
BMP5	2.045796182	-1.261982702	1.27E-17	6.94E-17
TNNT2	-2.011390413	1.24038078	1.71E-17	9.24E-17
CARTPT	-2.974800069	0.97686506	5.25E-17	2.74E-16
SLC6A18	-2.554856908	-3.036014445	6.68E-17	3.46E-16
HOXA2	2.861282999	-0.223547634	7.28E-17	3.76E-16
APOA2	-3.124234319	-1.664032974	9.90E-17	5.07E-16
C6orf15	3.635198214	-0.003784262	1.37E-16	6.94E-16
AGXT	2.060638028	-3.495039636	1.54E-16	7.77E-16
OTP	2.380085814	-0.189230577	1.60E-16	8.11E-16
PRND	-2.517501347	-0.178564546	1.80E-16	9.08E-16
HOXC13	3.11093235	-1.485243575	3.94E-16	1.93E-15
MCHR2	-2.232036058	0.156486467	7.02E-16	3.37E-15
MUC2	-2.821659138	-2.831167158	7.41E-16	3.55E-15
MYOC	-2.30465532	-1.559657767	9.81E-16	4.66E-15
ZNF716	-3.223721552	-3.557987462	1.06E-15	5.01E-15
TRIM48	-4.435328077	0.276969765	6.45E-15	2.89E-14
HOXB9	2.207347079	-3.088345718	7.49E-15	3.34E-14
HOXD11	2.787105776	-1.127925078	1.42E-14	6.19E-14
HOXA3	2.508384058	0.198083132	1.51E-14	6.57E-14
HOXA4	2.416006192	-0.434536674	3.01E-14	1.28E-13
HOXC11	2.729639577	-1.631618571	8.61E-14	3.52E-13
OR14I1	-2.027423501	-2.124534185	2.16E-13	8.59E-13
OTOR	2.64262199	-2.608502556	6.50E-13	2.49E-12
HOXD13	2.485594559	-0.103832409	1.48E-12	5.51E-12
GUCA1C	-2.198237252	-3.513224718	1.82E-12	6.71E-12
ITIH6	2.22198046	-3.175820723	1.55E-11	5.34E-11
SCGB2A1	2.779345213	-3.386794676	3.90E-11	1.30E-10
SERPINB4	2.592603681	-3.676588199	4.68E-11	1.55E-10
MAGEC1	-2.474882578	-3.518242681	2.25E-10	7.06E-10
HOXA6	2.21572443	-1.581920244	1.14E-09	3.39E-09
HOXC10	2.044705704	0.49164047	1.46E-09	4.28E-09
CEACAM16	-2.625232518	-2.453436908	4.52E-09	1.28E-08
UNCX	2.087670888	-4.233938826	6.53E-09	1.81E-08
FAM9A	-2.14486329	-3.184710599	1.67E-08	4.48E-08
SPRR2E	-2.513966011	-3.944405659	3.27E-08	8.54E-08
SCGB2A2	-2.234122711	-4.314222535	7.27E-08	1.84E-07
SERPINB3	2.001398829	-3.121677909	2.22E-07	5.40E-07
CEACAM5	-2.053287742	-2.137198592	3.41E-07	8.19E-07
KRT6C	-2.056289479	-3.215344236	6.57E-06	1.39E-05
OTX2	-2.160002963	0.256141715	6.48E-05	0.000123601
