# Supplementary material for: Identification and Validation of a Gene Signature for Lower-Grade Gliomas Based on Pyroptosis-Related Genes to Predict Survival and Response to Immune Checkpoint Inhibitors
Source: J Healthc Eng. 2022 Apr 30;2022:8704127. doi: 10.1155/2022/8704127 (PMC9078805; doi:10.1155/2022/8704127)
Supplement: Supplementary Materials — Supplementary 1. Supplementary Figure 1: validation of PRS in CGGA. Supplementary 2. Supplementary Figure 2: validation of five PRS genes at the protein level via IHC database. Supplementary 3. Supplementary Figure 3: validation of eight PRS genes regarding LGG patients' OS via GEPIA. Supplementary 4. Supplementary Figure 4: AUC comparison from five pyroptosis-related signatures. Supplementary 5. Supplementary Figure 5: Kaplan-Meier survival analysis using our signature. Supplementary 6. Supplementary Figure 6: Kaplan-Meier survival analysis using Chao B (2022). Supplementary 7. Supplementary Figure 7: Kaplan-Meier survival analysis using Zhang M (2021). Supplementary 8. Supplementary Figure 8: Kaplan-Meier survival analysis using Zhang Y (2021). Supplementary 9. Supplementary Figure 9: Kaplan-Meier survival analysis using Zheng J (2022). Supplementary 10. Supplementary Table 1: 47 pyroptosis-related genes. Supplementary 11. Supplementary Table 2: the result of consensus unsupervised clustering analysis in TCGA. Supplementary 12. Supplementary Table 3: 377 differentially expressed PRS genes. Supplementary 13. Supplementary Table 4: the result of GO enrichment analysis. Supplementary 14. Supplementary Table 5: the result of KEGG pathway analysis. Supplementary 15. Supplementary Table 6: the result of univariate Cox regression analysis. Supplementary 16. Supplementary Table 7: 204 genes with VRIS >0 in RSF. Supplementary 17. Supplementary Table 8: 13 genes with nonzero regression coefficients in LASSO. Supplementary 18. Supplementary Table 9: tumor-infiltrating immune cells in TCGA. Supplementary 19. Supplementary Table 10: tumor-infiltrating immune cells in CGGA. Supplementary 20. Supplementary Table 11: tumor microenvironment analysis by “ESTIMATE” in TCGA. Supplementary 21. Supplementary Table 12: tumor microenvironment analysis by “ESTIMATE” in CGGA. Supplementary 22. Supplementary Table 13: the result of TMB. Supplementary 23. Supplementary Table 14: the results [file 8704127.f1.zip › 8704127.f1/Supplementary Table 4 (1).txt]

SUPPLEMENTARY TABLE 4: The result of GO enrichment analysis.
	ONTOLOGY	ID	Description	GeneRatio	BgRatio	pvalue	p.adjust	qvalue	geneID	Count
GO:0030198	BP	GO:0030198	extracellular matrix organization	104/1425	395/18866	1.34E-30	4.72E-27	3.49E-27	7076/4982/2331/7276/10630/10631/1295/8038/1290/1277/4318/1292/1293/1281/1289/1284/302/1278/1282/4016/10516/5054/4015/3381/5806/255743/3690/4060/11117/1306/3678/5154/871/4327/7042/3912/256764/3915/3569/6696/7490/7057/3675/4237/858/4323/4017/54507/1803/84171/3339/30008/1303/2335/3908/81031/7373/633/1305/9508/8076/3371/8728/4320/2192/3683/9510/1299/4629/11173/165/1545/857/1842/7101/64856/4239/1296/4…	104
GO:0043062	BP	GO:0043062	extracellular structure organization	104/1425	396/18866	1.69E-30	4.72E-27	3.49E-27	7076/4982/2331/7276/10630/10631/1295/8038/1290/1277/4318/1292/1293/1281/1289/1284/302/1278/1282/4016/10516/5054/4015/3381/5806/255743/3690/4060/11117/1306/3678/5154/871/4327/7042/3912/256764/3915/3569/6696/7490/7057/3675/4237/858/4323/4017/54507/1803/84171/3339/30008/1303/2335/3908/81031/7373/633/1305/9508/8076/3371/8728/4320/2192/3683/9510/1299/4629/11173/165/1545/857/1842/7101/64856/4239/1296/4…	104
GO:0007389	BP	GO:0007389	pattern specification process	107/1425	455/18866	5.62E-27	1.05E-23	7.74E-24	3213/4223/63950/3226/2019/3214/8701/5308/3223/3201/3239/3225/4920/3212/3227/3202/389549/2626/8626/3229/10252/653/3236/3237/3205/5013/6781/3224/170825/7490/92749/221833/6615/5015/22943/57619/6491/60529/3199/3200/6790/2735/3221/3203/3235/6496/9620/3204/27023/4825/1482/3217/30009/9350/8320/579/6405/168507/10371/3206/2302/2348/8092/3238/5076/9241/718/3170/10660/286204/3670/712/6899/3218/3222/57057/44…	107
GO:0003002	BP	GO:0003002	regionalization	90/1425	355/18866	2.59E-25	3.61E-22	2.67E-22	3213/4223/63950/3226/2019/3214/5308/3223/3201/3239/3225/4920/3212/3227/3202/389549/2626/8626/3229/10252/3236/3237/3205/5013/3224/170825/7490/221833/6615/5015/22943/60529/3199/3200/6790/2735/3221/3203/3235/6496/9620/3204/27023/4825/1482/3217/9350/8320/6405/168507/10371/3206/2302/8092/5076/9241/718/3170/286204/3670/712/6899/3218/3222/57057/3219/3169/2255/130497/10736/6423/7472/7080/58524/23237/4909…	90
GO:0048568	BP	GO:0048568	embryonic organ development	98/1425	451/18866	4.55E-22	5.08E-19	3.76E-19	3213/55584/5919/2019/3214/3976/115908/3198/3201/3225/4920/3481/3212/3227/7291/220/51384/3202/7004/7262/6474/2626/157506/653/3236/5154/3205/144455/7042/5013/8323/9021/64220/6615/4237/4323/6491/60529/3199/3200/7005/2048/2735/3221/3203/3235/6496/9620/3204/53904/10265/1305/8076/1482/2487/203447/3217/30009/1969/8320/579/6768/7422/2348/430/8092/3856/116039/5076/9241/10660/286204/3586/6899/3218/2625/570…	98
GO:0048706	BP	GO:0048706	embryonic skeletal system development	46/1425	130/18866	8.56E-20	7.96E-17	5.89E-17	3213/3214/1277/3223/3198/3201/3225/3212/3227/7291/3202/6474/157506/3236/3205/4323/60529/3199/3200/3221/3203/81031/3235/3204/10265/3217/579/8092/116039/9241/6899/3218/3222/3219/130497/1280/10736/23213/1746/3216/10655/3215/3233/3207/5081/3232	46
GO:0048704	BP	GO:0048704	embryonic skeletal system morphogenesis	38/1425	97/18866	2.42E-18	1.93E-15	1.43E-15	3213/3214/3198/3201/3225/3212/3227/7291/3202/6474/157506/3236/3205/4323/60529/3199/3200/3221/3203/3235/3204/10265/3217/8092/116039/9241/6899/3218/3219/130497/1280/10736/1746/3216/3215/3233/3207/3232	38
GO:0009952	BP	GO:0009952	anterior/posterior pattern specification	58/1425	219/18866	1.07E-17	7.20E-15	5.32E-15	3213/4223/3226/2019/3214/3223/3201/3239/3225/4920/3212/3227/3202/389549/2626/3229/3236/3205/5013/3224/7490/5015/22943/60529/3199/3200/6790/3221/3203/3235/6496/9620/3204/27023/3217/9350/3206/8092/9241/3170/286204/6899/3218/3222/3219/130497/10736/6423/7472/23237/3216/56033/2719/10655/3215/3233/3207/3232	58
GO:0048562	BP	GO:0048562	embryonic organ morphogenesis	70/1425	302/18866	1.16E-17	7.20E-15	5.32E-15	3213/55584/3214/115908/3198/3201/3225/4920/3212/3227/7291/220/51384/3202/6474/2626/157506/3236/3205/5013/8323/64220/4237/4323/6491/60529/3199/3200/2048/2735/3221/3203/3235/6496/9620/3204/53904/10265/8076/1482/2487/3217/30009/1969/8320/579/2348/8092/116039/5076/9241/10660/286204/6899/3218/2625/57057/3219/2255/9464/130497/1280/10736/10083/1746/3216/3215/3233/3207/3232	70
GO:0048705	BP	GO:0048705	skeletal system morphogenesis	58/1425	228/18866	8.12E-17	4.53E-14	3.35E-14	3213/3214/4057/1277/3198/3201/3225/4920/6424/3212/3227/4256/7291/3202/6474/157506/3236/871/3205/6781/3224/60676/4323/60529/3199/3200/3221/3203/56914/3235/1101/3204/59341/10265/1305/3217/9350/579/8092/116039/9241/6899/3218/3219/389058/130497/1280/10736/6423/1746/3216/26585/3215/4322/3233/3207/340260/3232	58
GO:0042110	BP	GO:0042110	T cell activation	89/1425	483/18866	2.15E-15	1.06E-12	7.83E-13	3485/3702/301/4478/8740/26191/3481/27240/3077/914/91543/3958/3620/861/915/114836/6556/3569/916/8651/3111/3123/11221/3115/2213/84941/3113/3600/1803/917/3575/972/64332/5734/6352/29126/3932/80380/56253/29851/5880/3659/10875/55423/921/3956/926/3718/729230/970/959/2000/30009/10538/3683/941/3109/924/8320/857/399/7535/10457/3559/2302/864/3574/54361/79865/257101/5788/2841/64581/923/3586/940/2625/925/5490…	89
GO:0030199	BP	GO:0030199	collagen fibril organization	26/1425	55/18866	2.28E-15	1.06E-12	7.83E-13	2331/1290/1277/1281/1289/302/1278/4016/4015/4060/11117/871/7042/4017/84171/1303/7373/1305/9508/4320/165/1545/140766/1280/6423/26585	26
GO:0045785	BP	GO:0045785	positive regulation of cell adhesion	82/1425	428/18866	2.90E-15	1.24E-12	9.20E-13	3485/10630/1295/10451/301/8740/3976/26191/6288/3481/3381/255743/11117/3678/5329/8826/29984/861/7042/3569/916/8651/3675/11221/3115/3113/3600/8631/1803/2335/3575/972/64332/6352/29126/3932/80380/29851/55423/921/3956/3718/729230/970/959/8728/6403/941/3109/857/399/7535/3559/7422/1842/240/864/3574/54361/5788/3170/923/3586/940/2625/2199/3169/960/284/4602/5133/1236/1493/6423/6385/6347/4887/5212/246/4653/…	82
GO:0048608	BP	GO:0048608	reproductive structure development	83/1425	443/18866	7.36E-15	2.93E-12	2.17E-12	5104/301/3976/1594/3239/5618/4920/3481/5806/7262/2626/8626/157506/653/7421/3205/144455/4327/7042/6781/6696/7490/5176/9021/64220/150921/6615/259266/4323/2627/2735/50846/10481/6382/174/10265/8061/675/203447/3371/8728/81930/9510/1299/8320/283/6768/83990/51673/7422/10371/3206/2706/430/54361/3856/9241/3586/7425/2625/4435/3169/2255/1956/130497/93649/79733/1588/6736/2069/3624/6423/7472/7022/7080/23213/1…	83
GO:0007159	BP	GO:0007159	leukocyte cell-cell adhesion	73/1425	364/18866	8.71E-15	3.24E-12	2.40E-12	3485/301/4478/8740/26191/3481/3077/3678/3958/3620/861/3569/916/8651/3123/11221/3115/2213/3113/3600/8631/1803/3575/972/64332/6352/29126/3932/80380/56253/29851/5880/3659/10875/55423/921/3956/3718/729230/970/959/30009/3683/6403/941/3109/857/399/7535/10457/3559/240/2302/864/3574/5788/6280/923/3586/940/2625/54900/960/4602/6279/5133/1236/1493/84830/6385/6347/6402/284194	73
GO:0051216	BP	GO:0051216	cartilage development	50/1425	197/18866	1.22E-14	3.98E-12	2.94E-12	7076/1116/3213/8091/1277/8840/4920/4256/3202/6474/4060/653/871/861/6781/6615/4017/8200/3200/3221/56914/11061/59341/633/2121/7298/2487/9350/5307/11173/579/864/116039/9241/960/85477/9464/130497/1280/10736/6423/7045/23213/1746/26585/4322/3207/5081/340260/3232	50
GO:0061458	BP	GO:0061458	reproductive system development	83/1425	447/18866	1.25E-14	3.98E-12	2.94E-12	5104/301/3976/1594/3239/5618/4920/3481/5806/7262/2626/8626/157506/653/7421/3205/144455/4327/7042/6781/6696/7490/5176/9021/64220/150921/6615/259266/4323/2627/2735/50846/10481/6382/174/10265/8061/675/203447/3371/8728/81930/9510/1299/8320/283/6768/83990/51673/7422/10371/3206/2706/430/54361/3856/9241/3586/7425/2625/4435/3169/2255/1956/130497/93649/79733/1588/6736/2069/3624/6423/7472/7022/7080/23213/1…	83
GO:0022407	BP	GO:0022407	regulation of cell-cell adhesion	82/1425	439/18866	1.28E-14	3.98E-12	2.94E-12	3485/10630/301/8740/26191/3481/23075/3077/5329/3958/3620/861/3569/916/8651/3123/11221/3115/2213/3113/3600/8631/1803/3575/972/64332/6352/29126/3932/80380/56253/29851/3659/59341/10875/55423/921/3956/3718/729230/970/959/8728/30009/6403/941/3109/857/399/7535/10457/3559/7422/240/2302/864/3574/54361/5788/3170/923/3586/940/2625/3169/54900/960/4602/5133/1236/1493/3557/84830/6385/170692/124872/6347/640/24…	82
GO:0061448	BP	GO:0061448	connective tissue development	58/1425	262/18866	6.29E-14	1.85E-11	1.37E-11	7076/1116/3213/8091/1277/8840/1289/4920/4256/4015/3202/6474/4060/653/871/861/6781/7490/6615/4017/8200/3200/3221/56914/11061/59341/633/2121/7298/2487/9350/5307/11173/579/864/116039/59/9241/80310/3169/960/85477/9464/130497/1280/64102/10736/6423/7045/23213/1746/64641/26585/4322/3207/5081/340260/3232	58
GO:0050863	BP	GO:0050863	regulation of T cell activation	67/1425	332/18866	8.20E-14	2.29E-11	1.69E-11	3485/301/8740/26191/3481/27240/3077/914/3958/3620/861/3569/916/8651/3111/3123/11221/3115/2213/3113/3600/1803/3575/972/64332/6352/29126/3932/80380/56253/29851/5880/3659/10875/55423/921/3956/3718/729230/970/959/30009/941/3109/857/399/7535/10457/3559/2302/864/3574/257101/5788/923/3586/940/2625/54900/4602/5133/1378/1236/1493/6385/6347/284194	67
GO:0034341	BP	GO:0034341	response to interferon-gamma	49/1425	202/18866	1.46E-13	3.88E-11	2.87E-11	1594/115362/2633/965/6672/4261/4939/4938/8638/6556/83666/3122/8651/9021/3123/684/3115/3117/3113/10410/8942/3127/7431/6352/10437/2643/4940/3659/163351/3665/3106/834/3119/7294/356/3118/7097/2634/2635/3120/9076/4435/960/4843/338382/6364/6347/6354/6362	49
GO:1903037	BP	GO:1903037	regulation of leukocyte cell-cell adhesion	66/1425	329/18866	1.69E-13	4.28E-11	3.17E-11	3485/301/8740/26191/3481/3077/3958/3620/861/3569/916/8651/3123/11221/3115/2213/3113/3600/8631/1803/3575/972/64332/6352/29126/3932/80380/56253/29851/3659/10875/55423/921/3956/3718/729230/970/959/30009/6403/941/3109/857/399/7535/10457/3559/240/2302/864/3574/5788/923/3586/940/2625/54900/960/4602/5133/1236/1493/84830/6385/6347/284194	66
GO:0022409	BP	GO:0022409	positive regulation of cell-cell adhesion	59/1425	279/18866	3.14E-13	7.61E-11	5.63E-11	3485/10630/301/8740/26191/3481/5329/861/3569/916/8651/11221/3115/3113/3600/8631/1803/3575/972/64332/6352/29126/3932/80380/29851/55423/921/3956/3718/729230/970/959/8728/6403/941/3109/857/399/7535/3559/240/864/3574/5788/3170/923/3586/940/2625/3169/960/4602/5133/1236/1493/6347/246/2243/2266	59
GO:0001763	BP	GO:0001763	morphogenesis of a branching structure	48/1425	201/18866	4.84E-13	1.13E-10	8.32E-11	3239/1282/3082/3202/255743/6474/8626/157506/10252/3237/5154/7421/7490/9021/4233/4323/10481/9620/2252/1305/3217/3371/1969/120892/6768/7422/10371/54361/5076/9241/3586/57057/4435/3169/2255/374/170690/10736/6423/7472/7080/23213/1746/133/2719/26585/9723/3207	48
GO:0002683	BP	GO:0002683	negative regulation of immune system process	80/1425	463/18866	1.97E-12	4.30E-10	3.18E-10	710/4057/301/1281/26191/2633/3202/284467/11117/653/3077/10225/3205/3958/3620/861/7042/55024/26228/8651/3111/7057/3123/684/11221/53347/2213/1803/3598/3575/972/5734/29126/80380/56253/3204/3659/10875/29909/3106/3718/729230/11025/28959/9290/30009/941/56833/4068/10457/722/3559/2302/864/133396/5788/2841/55365/3586/3218/8530/54900/5133/1378/1588/3624/1493/51083/84830/6385/3805/259/6347/115352/640/725/24…	80
GO:0009954	BP	GO:0009954	proximal/distal pattern formation	18/1425	33/18866	2.00E-12	4.30E-10	3.18E-10	3226/2019/3225/3227/8626/3236/3205/221833/2735/3235/6496/3206/3219/2255/130497/1746/26585/3207	18
GO:0097529	BP	GO:0097529	myeloid leukocyte migration	49/1425	222/18866	6.27E-12	1.29E-09	9.58E-10	10451/5919/3627/301/6288/4920/5054/6372/11117/23075/30817/3958/7042/4283/26228/3569/7057/7060/4323/1803/3554/972/5734/6352/6373/1907/5880/59341/729230/1800/7499/56833/399/7422/2358/6280/80310/728/6279/1236/6364/1588/2919/6347/6354/3576/26585/6362/245937	49
GO:0061138	BP	GO:0061138	morphogenesis of a branching epithelium	44/1425	187/18866	7.74E-12	1.54E-09	1.14E-09	3239/1282/3082/3202/255743/8626/157506/10252/3237/5154/7421/7490/9021/4233/4323/10481/9620/2252/3217/3371/1969/6768/7422/10371/54361/5076/9241/3586/57057/4435/3169/2255/374/170690/10736/6423/7472/7080/23213/133/2719/26585/9723/3207	44
GO:0045165	BP	GO:0045165	cell fate commitment	56/1425	278/18866	9.88E-12	1.90E-09	1.41E-09	10630/63950/3226/4920/51384/2626/3236/114836/3569/170825/7490/22943/2627/3199/7005/50846/4825/1482/64843/30009/10538/5307/56833/8320/7101/3574/54361/4654/5076/3170/10660/3670/6899/2625/57057/3169/343472/2255/2001/10736/6423/7472/7080/58524/4909/54738/1746/64641/4063/3175/8022/6910/140628/58158/3207/5081	56
GO:0002685	BP	GO:0002685	regulation of leukocyte migration	47/1425	212/18866	1.43E-11	2.66E-09	1.97E-09	5919/3627/301/4478/8740/5054/11117/23075/653/3958/26228/3569/7057/7060/4323/1803/3554/972/5734/6352/1907/2833/5880/3204/59341/729230/7499/6403/56833/399/7422/2358/2841/80310/728/9547/1236/6364/1588/623/84830/6347/6354/3576/26585/148823/245937	47
GO:0070661	BP	GO:0070661	leukocyte proliferation	60/1425	313/18866	1.58E-11	2.79E-09	2.06E-09	3485/10451/301/4478/8740/26191/23529/3481/3568/3958/3620/22806/6556/3569/916/3123/684/3115/2213/3113/3600/3575/972/6352/29126/80380/56253/5880/3659/3718/729230/202309/970/959/2000/4883/941/3109/7535/10457/3559/196/2302/3574/54361/4064/5788/923/3586/940/2255/1493/51083/6385/51237/115352/640/26585/931/284194	60
GO:1903039	BP	GO:1903039	positive regulation of leukocyte cell-cell adhesion	50/1425	235/18866	1.60E-11	2.79E-09	2.06E-09	3485/301/8740/26191/3481/861/3569/916/8651/11221/3115/3113/3600/8631/1803/3575/972/64332/6352/29126/3932/80380/29851/55423/921/3956/3718/729230/970/959/6403/941/3109/857/399/7535/3559/240/864/3574/5788/923/940/2625/960/4602/5133/1236/1493/6347	50
GO:0046651	BP	GO:0046651	lymphocyte proliferation	56/1425	283/18866	2.07E-11	3.50E-09	2.59E-09	3485/10451/301/4478/8740/26191/23529/3481/3958/3620/22806/6556/3569/916/3123/3115/2213/3113/3600/3575/972/6352/29126/80380/56253/5880/3659/3718/729230/202309/970/959/2000/941/3109/7535/10457/3559/196/2302/3574/54361/4064/5788/923/3586/940/2255/1493/51083/6385/51237/115352/640/931/284194	56
GO:0048732	BP	GO:0048732	gland development	75/1425	443/18866	2.70E-11	4.42E-09	3.27E-09	23440/5104/3213/301/4478/5308/3239/5618/3481/3082/220/3202/4939/8626/3077/5154/7421/3205/144455/7042/3569/7490/5176/64220/4233/2627/3200/8835/6790/2735/29842/10481/3235/6496/27023/2252/9133/7298/675/1482/2487/3371/1969/5307/857/7422/10371/128239/54361/9241/9104/3670/3586/6899/2625/57817/9076/3219/3169/2255/9464/1956/2001/374/79733/1588/6531/7472/7080/23213/3651/3175/8022/247/3232	75
GO:0032943	BP	GO:0032943	mononuclear cell proliferation	56/1425	286/18866	3.19E-11	5.08E-09	3.76E-09	3485/10451/301/4478/8740/26191/23529/3481/3958/3620/22806/6556/3569/916/3123/3115/2213/3113/3600/3575/972/6352/29126/80380/56253/5880/3659/3718/729230/202309/970/959/2000/941/3109/7535/10457/3559/196/2302/3574/54361/4064/5788/923/3586/940/2255/1493/51083/6385/51237/115352/640/931/284194	56
GO:0070663	BP	GO:0070663	regulation of leukocyte proliferation	50/1425	240/18866	3.58E-11	5.48E-09	4.05E-09	3485/10451/301/26191/23529/3481/3568/3958/3620/22806/3569/916/3123/684/3115/2213/3113/3600/972/6352/29126/80380/56253/5880/3659/3718/729230/970/959/941/3109/7535/10457/3559/196/2302/3574/5788/923/3586/940/2255/1493/51083/6385/51237/115352/640/26585/284194	50
GO:0060326	BP	GO:0060326	cell chemotaxis	59/1425	311/18866	3.63E-11	5.48E-09	4.05E-09	10451/5919/3627/301/8740/6288/3082/5054/4015/6372/23075/30817/3958/7042/4283/26228/3569/10663/7057/4233/7060/1803/1234/972/6352/6373/1907/2833/5880/59341/3315/729230/1800/1969/185/56833/1233/7422/240/2358/2841/6280/80310/3586/728/3219/9547/6279/1236/6364/1588/2829/2919/6347/6354/3576/26585/6362/245937	59
GO:0010466	BP	GO:0010466	negative regulation of peptidase activity	54/1425	272/18866	4.15E-11	6.09E-09	4.50E-09	7076/5104/710/4057/8740/4318/1293/25816/302/3082/5054/5265/124857/5329/871/5176/5055/7057/9232/684/2537/12/4804/135228/3053/7980/1800/358/1475/7422/347365/27074/332/5918/5076/718/286204/8530/3698/960/646424/1474/7021/1378/3697/51050/6423/259/2810/7035/2719/4102/5266/6317	54
GO:0071346	BP	GO:0071346	cellular response to interferon-gamma	42/1425	182/18866	4.49E-11	6.42E-09	4.75E-09	115362/2633/965/6672/4261/4939/4938/8638/83666/3122/8651/9021/3123/3115/3117/3113/3127/7431/6352/10437/4940/3659/163351/3665/3106/834/3119/7294/356/3118/7097/2634/2635/3120/9076/960/4843/338382/6364/6347/6354/6362	42
GO:0050670	BP	GO:0050670	regulation of lymphocyte proliferation	47/1425	219/18866	4.74E-11	6.61E-09	4.89E-09	3485/10451/301/26191/23529/3481/3958/3620/22806/3569/916/3123/3115/2213/3113/3600/972/6352/29126/80380/56253/5880/3659/3718/729230/970/959/941/3109/7535/10457/3559/196/2302/3574/5788/923/3586/940/2255/1493/51083/6385/51237/115352/640/284194	47
GO:0010951	BP	GO:0010951	negative regulation of endopeptidase activity	52/1425	258/18866	5.31E-11	7.23E-09	5.35E-09	7076/5104/710/4057/8740/4318/1293/25816/302/3082/5054/5265/124857/5329/871/5176/5055/7057/9232/684/2537/12/4804/135228/3053/7980/1800/358/1475/7422/347365/27074/332/5918/5076/718/286204/8530/3698/960/646424/1474/7021/1378/3697/6423/259/2810/7035/4102/5266/6317	52
GO:0060485	BP	GO:0060485	mesenchyme development	56/1425	290/18866	5.61E-11	7.45E-09	5.51E-09	10630/114990/8091/1277/6275/5308/3082/7291/51384/3202/2626/157506/10252/653/55211/7042/3569/7490/6615/4017/2335/81610/1482/2487/72/9350/8320/6405/10371/2348/8092/54361/59/5076/9241/3170/286204/3670/6899/2625/57057/3169/2255/9464/130497/55273/10736/6423/7472/7080/221662/26585/9723/6910/140628/6317	56
GO:0002237	BP	GO:0002237	response to molecule of bacterial origin	64/1425	356/18866	5.96E-11	7.73E-09	5.72E-09	4057/3627/26191/1594/5732/4016/5054/6372/8564/10225/3620/4283/26228/6556/3569/11221/2213/1234/55970/7431/5734/6352/29126/6373/80380/2643/129607/284297/834/10417/27063/6403/2672/941/23643/356/2706/4064/4129/6280/7097/923/3586/57817/9076/4435/7056/728/4843/2255/6279/338/1236/623/389643/2919/6347/3576/133/7035/5179/3934/245937/1440	64
GO:0032944	BP	GO:0032944	regulation of mononuclear cell proliferation	47/1425	221/18866	6.59E-11	8.36E-09	6.18E-09	3485/10451/301/26191/23529/3481/3958/3620/22806/3569/916/3123/3115/2213/3113/3600/972/6352/29126/80380/56253/5880/3659/3718/729230/970/959/941/3109/7535/10457/3559/196/2302/3574/5788/923/3586/940/2255/1493/51083/6385/51237/115352/640/284194	47
GO:0050870	BP	GO:0050870	positive regulation of T cell activation	46/1425	214/18866	7.18E-11	8.91E-09	6.59E-09	3485/301/8740/26191/3481/861/3569/916/8651/11221/3115/3113/3600/1803/3575/972/64332/6352/29126/3932/80380/29851/55423/921/3956/3718/729230/970/959/941/3109/857/399/7535/3559/864/3574/5788/923/940/2625/4602/5133/1236/1493/6347	46
GO:0032496	BP	GO:0032496	response to lipopolysaccharide	61/1425	334/18866	8.65E-11	1.05E-08	7.76E-09	4057/3627/26191/1594/5732/4016/5054/6372/8564/10225/3620/4283/26228/6556/3569/11221/1234/55970/7431/5734/6352/29126/6373/80380/2643/129607/834/10417/27063/6403/2672/941/23643/356/2706/4064/4129/6280/7097/923/3586/57817/9076/4435/7056/728/4843/2255/6279/338/1236/623/389643/2919/6347/3576/133/7035/5179/3934/1440	61
GO:0030595	BP	GO:0030595	leukocyte chemotaxis	48/1425	232/18866	1.14E-10	1.35E-08	9.97E-09	10451/5919/3627/301/8740/6288/5054/6372/23075/30817/3958/7042/4283/26228/3569/7057/7060/1803/1234/972/6352/6373/1907/2833/5880/59341/729230/1800/56833/7422/240/2358/2841/6280/3586/728/9547/6279/1236/6364/1588/2919/6347/6354/3576/26585/6362/245937	48
GO:0001655	BP	GO:0001655	urogenital system development	60/1425	330/18866	1.49E-10	1.73E-08	1.28E-08	301/4318/3976/3239/1282/5618/3227/255743/8626/157506/10252/3237/5154/8826/7042/7490/5176/64220/3675/2048/2735/10481/6382/27023/1063/3217/3371/9350/9510/185/120892/7422/2302/54361/116039/59/5076/9241/9104/80310/2625/4435/3169/2255/284/130497/7021/285/170690/93649/1588/7380/10736/6385/23213/2719/26585/6492/247/3207	60
GO:0030326	BP	GO:0030326	embryonic limb morphogenesis	33/1425	127/18866	1.98E-10	2.21E-08	1.64E-08	3226/2019/3239/4920/3227/7291/6474/8626/157506/3236/3205/7042/8323/221833/22943/8200/60529/3235/5307/3206/8092/3238/116039/9241/341640/9464/130497/2702/6423/2719/26585/6910/3207	33
GO:0035113	BP	GO:0035113	embryonic appendage morphogenesis	33/1425	127/18866	1.98E-10	2.21E-08	1.64E-08	3226/2019/3239/4920/3227/7291/6474/8626/157506/3236/3205/7042/8323/221833/22943/8200/60529/3235/5307/3206/8092/3238/116039/9241/341640/9464/130497/2702/6423/2719/26585/6910/3207	33
GO:0006959	BP	GO:0006959	humoral immune response	65/1425	377/18866	2.64E-10	2.89E-08	2.14E-08	710/5919/4057/3627/715/51279/716/6372/54210/3426/3075/10578/4283/6556/3569/3512/729/3123/730/2213/6373/717/9156/729230/10417/3119/4068/8970/283/722/240/2302/3574/78989/713/5788/4239/718/6280/5320/712/940/2625/728/9547/6279/5133/1378/92747/1236/5968/6037/4069/2919/6347/3576/922/725/931/100423062/2208/2243/3934/5266/117159	65
GO:0035107	BP	GO:0035107	appendage morphogenesis	36/1425	150/18866	3.39E-10	3.57E-08	2.64E-08	3226/2019/3239/4920/3227/7291/6474/8626/157506/3236/3205/7042/8323/221833/22943/8200/60529/3235/5307/3206/8092/3238/116039/9241/341640/2255/9464/130497/7021/1280/2702/6423/2719/26585/6910/3207	36
GO:0035108	BP	GO:0035108	limb morphogenesis	36/1425	150/18866	3.39E-10	3.57E-08	2.64E-08	3226/2019/3239/4920/3227/7291/6474/8626/157506/3236/3205/7042/8323/221833/22943/8200/60529/3235/5307/3206/8092/3238/116039/9241/341640/2255/9464/130497/7021/1280/2702/6423/2719/26585/6910/3207	36
GO:0018108	BP	GO:0018108	peptidyl-tyrosine phosphorylation	64/1425	374/18866	4.99E-10	5.15E-08	3.81E-08	3702/3976/23529/5618/4920/3481/7465/3082/9052/3690/3678/5154/8826/55024/26228/83666/3569/916/8651/9021/4233/7060/3600/4919/2048/972/6352/3932/50507/2252/3718/653361/1969/941/9833/3059/285489/857/7535/7294/7272/7422/1489/133396/3574/4593/5788/3670/80310/960/2255/284/1956/2046/374/353514/3645/2069/4908/6423/640/5008/26585/1440	64
GO:0001819	BP	GO:0001819	positive regulation of cytokine production	72/1425	447/18866	6.74E-10	6.83E-08	5.05E-08	301/26191/115362/965/6288/3082/5054/7291/2626/4060/914/91543/3620/861/114836/6556/3569/916/2152/7057/3115/3113/3600/3554/972/79792/23601/5734/29126/56253/3659/59341/3665/3556/3315/834/729230/10417/51311/81030/959/149628/941/23643/1545/7294/8877/3574/5788/718/3670/64581/7097/923/3586/940/2625/728/338382/4602/353514/1236/2069/3578/3805/23213/5008/4063/5004/338321/245937/336	72
GO:0018212	BP	GO:0018212	peptidyl-tyrosine modification	64/1425	377/18866	6.98E-10	6.96E-08	5.15E-08	3702/3976/23529/5618/4920/3481/7465/3082/9052/3690/3678/5154/8826/55024/26228/83666/3569/916/8651/9021/4233/7060/3600/4919/2048/972/6352/3932/50507/2252/3718/653361/1969/941/9833/3059/285489/857/7535/7294/7272/7422/1489/133396/3574/4593/5788/3670/80310/960/2255/284/1956/2046/374/353514/3645/2069/4908/6423/640/5008/26585/1440	64
GO:0048762	BP	GO:0048762	mesenchymal cell differentiation	46/1425	229/18866	7.67E-10	7.50E-08	5.55E-08	10630/114990/8091/1277/6275/5308/3082/7291/51384/157506/10252/653/7042/3569/6615/4017/2335/81610/2487/8320/6405/10371/2348/8092/54361/5076/9241/3170/286204/3670/6899/2625/3169/2255/9464/130497/55273/10736/6423/7472/7080/26585/9723/6910/140628/6317	46
GO:0097530	BP	GO:0097530	granulocyte migration	35/1425	150/18866	1.34E-09	1.29E-07	9.53E-08	10451/5919/3627/301/6288/6372/30817/3958/7042/4283/7057/7060/1803/3554/972/5734/6352/6373/1907/5880/59341/1800/7499/56833/399/6280/728/6279/1236/6364/2919/6347/6354/3576/6362	35
GO:0060333	BP	GO:0060333	interferon-gamma-mediated signaling pathway	26/1425	91/18866	1.81E-09	1.69E-07	1.25E-07	2633/6672/4261/4939/4938/8638/83666/3122/8651/9021/3123/3115/3117/3113/3127/10437/4940/3659/3665/3106/3119/7294/3118/2634/3120/960	26
GO:0048736	BP	GO:0048736	appendage development	39/1425	181/18866	1.84E-09	1.69E-07	1.25E-07	4223/3226/2019/5308/3239/4920/3227/7291/6474/8626/157506/3229/3236/3205/7042/8323/221833/22943/8200/60529/3235/5307/3206/8092/3238/116039/9241/341640/2255/9464/130497/7021/1280/2702/6423/2719/26585/6910/3207	39
GO:0060173	BP	GO:0060173	limb development	39/1425	181/18866	1.84E-09	1.69E-07	1.25E-07	4223/3226/2019/5308/3239/4920/3227/7291/6474/8626/157506/3229/3236/3205/7042/8323/221833/22943/8200/60529/3235/5307/3206/8092/3238/116039/9241/341640/2255/9464/130497/7021/1280/2702/6423/2719/26585/6910/3207	39
GO:0007492	BP	GO:0007492	endoderm development	24/1425	79/18866	1.94E-09	1.72E-07	1.27E-07	1295/1290/8091/4318/1289/1284/3227/2626/3678/3912/3915/22943/4323/2627/1303/2335/8320/1847/9241/57057/3624/7080/23237/3175	24
GO:0007596	BP	GO:0007596	blood coagulation	59/1425	343/18866	1.94E-09	1.72E-07	1.27E-07	10630/5104/710/10451/5327/1192/1277/5359/1281/5328/302/1278/10627/6288/5054/5265/3690/2626/5329/2151/5154/3569/2152/8323/5055/7057/8355/2627/2048/2335/2162/3932/3053/3659/7980/3315/959/2192/6403/857/7294/5624/3170/10398/2625/7056/954/84830/8353/170692/640/7035/725/139189/2165/140628/22953/2243/2266	59
GO:0002697	BP	GO:0002697	regulation of immune effector process	73/1425	470/18866	2.63E-09	2.29E-07	1.70E-07	710/301/715/26191/23529/716/6372/3077/200316/3426/10225/30817/3075/5322/91543/3958/7042/114836/26228/83666/60489/3569/729/684/730/11221/2213/3600/3554/3598/3575/972/64332/56253/5880/717/10875/3106/3718/729230/10417/959/30009/941/3109/56833/4068/722/3559/51191/2302/257101/713/5788/718/712/3586/940/2625/728/4843/4602/1378/3805/51237/8807/115352/640/922/725/2208/50487/336	73
GO:0050866	BP	GO:0050866	negative regulation of cell activation	42/1425	207/18866	3.04E-09	2.61E-07	1.93E-07	301/26191/284467/11117/3077/5154/3958/3620/861/55024/8651/3123/2213/3598/972/29126/80380/56253/3659/10875/3718/729230/30009/941/10457/3559/2302/864/133396/5788/3586/8530/7056/54900/3624/1493/51083/6385/170692/640/284194/2266	42
GO:0007599	BP	GO:0007599	hemostasis	59/1425	348/18866	3.41E-09	2.88E-07	2.13E-07	10630/5104/710/10451/5327/1192/1277/5359/1281/5328/302/1278/10627/6288/5054/5265/3690/2626/5329/2151/5154/3569/2152/8323/5055/7057/8355/2627/2048/2335/2162/3932/3053/3659/7980/3315/959/2192/6403/857/7294/5624/3170/10398/2625/7056/954/84830/8353/170692/640/7035/725/139189/2165/140628/22953/2243/2266	59
GO:0051346	BP	GO:0051346	negative regulation of hydrolase activity	73/1425	473/18866	3.48E-09	2.90E-07	2.14E-07	7076/5104/63898/710/4057/301/8740/4318/1293/25816/83987/302/90853/10788/3082/5054/5265/5806/124857/10252/5329/8826/871/3958/7042/5176/5055/7057/9232/684/2537/12/3001/4804/135228/145376/3053/22925/7980/1800/358/399/120892/1475/7422/347365/27074/332/5918/5076/9104/718/286204/8530/3698/960/646424/1474/7021/1378/57082/3697/51050/6423/259/2810/7035/2719/4102/345/5266/336/6317	73
GO:0050817	BP	GO:0050817	coagulation	59/1425	349/18866	3.80E-09	3.12E-07	2.31E-07	10630/5104/710/10451/5327/1192/1277/5359/1281/5328/302/1278/10627/6288/5054/5265/3690/2626/5329/2151/5154/3569/2152/8323/5055/7057/8355/2627/2048/2335/2162/3932/3053/3659/7980/3315/959/2192/6403/857/7294/5624/3170/10398/2625/7056/954/84830/8353/170692/640/7035/725/139189/2165/140628/22953/2243/2266	59
GO:0001503	BP	GO:0001503	ossification	66/1425	412/18866	4.37E-09	3.50E-07	2.59E-07	4057/1290/1192/1277/115908/8840/1594/1278/4920/3481/3082/4256/4015/5167/7291/3381/255743/56975/6474/8626/653/861/7042/6781/3569/6696/9902/6615/22943/4323/8200/3199/9636/54829/2735/23601/50846/5734/1305/3371/1969/9350/10457/240/864/54361/116039/9241/166929/3486/4435/344901/9464/1956/130497/374/1280/9365/10736/6423/246/2719/26585/4653/5179/4322	66
GO:0031589	BP	GO:0031589	cell-substrate adhesion	60/1425	359/18866	4.39E-09	3.50E-07	2.59E-07	10630/10631/1295/51330/1277/1281/5328/2633/87/10516/5054/255743/3690/11117/3678/10225/8826/29984/3912/3915/64005/916/7057/3675/9358/4323/8631/2335/5880/3204/7205/1305/79778/3956/9928/2192/3683/7422/1842/54361/22795/22798/2199/6614/960/284/285/10232/1236/6385/4887/5212/246/3175/26585/9723/4653/3232/2243/2266	60
GO:0030193	BP	GO:0030193	regulation of blood coagulation	24/1425	82/18866	4.46E-09	3.51E-07	2.59E-07	10630/710/5327/5328/302/5054/5329/5154/2152/5055/7057/2048/6403/857/7294/5624/3170/7056/84830/170692/640/7035/2243/2266	24
GO:0045861	BP	GO:0045861	negative regulation of proteolysis	61/1425	369/18866	5.01E-09	3.88E-07	2.87E-07	7076/5104/710/5327/4057/8740/4318/1293/25816/302/3082/5054/5265/124857/3077/5329/871/5176/5055/7057/9232/684/2537/12/4804/135228/3053/7980/1800/358/91319/120892/1475/7422/347365/27074/332/5918/5076/718/286204/3586/8530/3698/960/646424/1474/7021/1378/55872/7850/3697/51050/6423/259/2810/7035/2719/4102/5266/6317	61
GO:0042098	BP	GO:0042098	T cell proliferation	40/1425	195/18866	5.17E-09	3.95E-07	2.92E-07	3485/301/4478/8740/26191/3481/3958/3620/6556/3569/916/3123/3115/3113/3600/6352/29126/80380/56253/5880/3659/3718/729230/970/959/2000/941/3109/7535/10457/3559/2302/54361/5788/923/3586/940/1493/6385/284194	40
GO:0007162	BP	GO:0007162	negative regulation of cell adhesion	53/1425	301/18866	5.61E-09	4.23E-07	3.13E-07	10631/301/1277/26191/2633/5054/23075/3077/3958/3620/861/8651/7057/3123/2213/4323/972/29126/80380/56253/3204/3659/59341/10875/3956/3718/3371/30009/2192/941/1545/10457/3559/7422/2302/864/5788/3586/54900/284/285/1493/3557/84830/6385/170692/124872/7045/9723/4653/27299/284194/2266	53
GO:0048645	BP	GO:0048645	animal organ formation	21/1425	65/18866	5.74E-09	4.27E-07	3.16E-07	3227/8626/157506/10252/7490/22943/2627/3200/579/2348/5076/9241/3670/2255/9464/7472/23213/4909/6910/140628/3207	21
GO:1900046	BP	GO:1900046	regulation of hemostasis	24/1425	83/18866	5.83E-09	4.28E-07	3.17E-07	10630/710/5327/5328/302/5054/5329/5154/2152/5055/7057/2048/6403/857/7294/5624/3170/7056/84830/170692/640/7035/2243/2266	24
GO:0061041	BP	GO:0061041	regulation of wound healing	34/1425	151/18866	6.11E-09	4.43E-07	3.28E-07	10630/51330/710/5327/301/8840/5328/302/5054/5329/5154/2152/5055/7057/11221/135228/2048/6403/857/7294/5624/240/54361/3170/64581/9076/7056/84830/170692/50506/640/7035/2243/2266	34
GO:0030217	BP	GO:0030217	T cell differentiation	47/1425	253/18866	7.16E-09	5.12E-07	3.79E-07	3702/301/26191/914/91543/861/915/114836/3569/916/8651/3111/11221/3600/917/3575/972/64332/5734/3932/56253/3659/10875/3718/729230/30009/10538/941/8320/399/7535/3559/2302/864/3574/54361/257101/5788/2841/940/2625/925/4602/1378/1236/1493/4063	47
GO:0046631	BP	GO:0046631	alpha-beta T cell activation	33/1425	146/18866	9.21E-09	6.43E-07	4.76E-07	3702/301/26191/3077/91543/861/114836/3569/916/8651/3600/64332/5734/29126/56253/3659/3718/729230/2000/30009/10538/941/8320/7535/864/257101/5788/2841/940/2625/4602/4063/284194	33
GO:0002449	BP	GO:0002449	lymphocyte mediated immunity	60/1425	366/18866	9.22E-09	6.43E-07	4.76E-07	710/715/23529/51279/716/23075/3077/3426/10225/91543/114836/64005/6556/3569/729/3123/730/2213/3554/3598/80329/3575/972/79465/1075/56253/717/10875/3665/3106/9156/5551/729230/202309/51311/970/959/30009/10538/3119/4068/722/2302/133396/713/5788/718/712/3586/940/2625/925/1378/3002/3805/8807/57823/725/100423062/2208	60
GO:0030098	BP	GO:0030098	lymphocyte differentiation	60/1425	368/18866	1.13E-08	7.82E-07	5.78E-07	3702/301/26191/23529/914/91543/861/22806/915/114836/3569/916/8651/3111/11221/2213/4323/3600/917/3575/972/64332/5734/974/3932/56253/3659/10875/3956/3718/729230/959/30009/10538/941/56833/8320/399/7535/3559/2302/864/3574/54361/257101/5788/2841/3586/940/2625/925/4602/1378/1236/3624/1493/115352/4063/3175/931	60
GO:0071621	BP	GO:0071621	granulocyte chemotaxis	30/1425	127/18866	1.47E-08	9.98E-07	7.38E-07	10451/5919/3627/301/6288/6372/30817/3958/7042/4283/7057/7060/1803/972/6352/6373/1907/5880/59341/1800/6280/728/6279/1236/6364/2919/6347/6354/3576/6362	30
GO:1901342	BP	GO:1901342	regulation of vasculature development	68/1425	444/18866	1.64E-08	1.11E-06	8.18E-07	1116/51330/4223/8038/3627/301/8091/27286/1284/6648/6672/3082/10516/5054/7291/3202/2626/11117/3678/861/7042/3569/729/7490/2152/5176/7057/7060/2627/4804/3339/11061/3315/1647/729230/1969/79924/9510/358/185/1545/10457/7422/356/7101/240/8877/126393/54361/718/3670/80310/3586/10218/728/55273/285/93649/1870/60675/64102/187/6423/23213/3576/133/26585/9723	68
GO:0050818	BP	GO:0050818	regulation of coagulation	24/1425	88/18866	2.07E-08	1.38E-06	1.02E-06	10630/710/5327/5328/302/5054/5329/5154/2152/5055/7057/2048/6403/857/7294/5624/3170/7056/84830/170692/640/7035/2243/2266	24
GO:1990266	BP	GO:1990266	neutrophil migration	29/1425	122/18866	2.19E-08	1.44E-06	1.06E-06	10451/3627/6288/6372/3958/7042/4283/7060/1803/3554/972/6352/6373/1907/5880/1800/7499/56833/399/6280/728/6279/1236/6364/2919/6347/6354/3576/6362	29
GO:0050867	BP	GO:0050867	positive regulation of cell activation	65/1425	421/18866	2.49E-08	1.61E-06	1.19E-06	3485/10630/10451/301/8740/26191/23529/3481/284467/914/861/26228/3569/916/8651/7057/11221/3115/4323/3113/3600/1803/3575/972/64332/1075/6352/29126/3932/80380/29851/55423/921/3956/3718/729230/970/959/30009/6403/941/3109/857/399/120892/7535/3559/864/3574/5788/64581/923/3586/940/2625/2255/4602/5133/353514/1236/1493/6347/115352/100423062/50487	65
GO:0042129	BP	GO:0042129	regulation of T cell proliferation	35/1425	167/18866	2.61E-08	1.68E-06	1.24E-06	3485/301/26191/3481/3958/3620/3569/916/3123/3115/3113/3600/6352/29126/80380/56253/5880/3659/3718/729230/970/959/941/3109/7535/10457/3559/2302/5788/923/3586/940/1493/6385/284194	35
GO:0002688	BP	GO:0002688	regulation of leukocyte chemotaxis	29/1425	124/18866	3.22E-08	2.04E-06	1.51E-06	5919/3627/8740/5054/23075/26228/3569/7057/7060/1803/972/6352/1907/5880/59341/729230/56833/7422/2358/2841/728/9547/1236/1588/6347/6354/3576/26585/245937	29
GO:0002695	BP	GO:0002695	negative regulation of leukocyte activation	37/1425	184/18866	3.34E-08	2.09E-06	1.55E-06	301/26191/284467/3077/3958/3620/861/55024/8651/3123/2213/3598/972/29126/80380/56253/3659/10875/3718/729230/30009/941/10457/3559/2302/864/133396/5788/3586/8530/54900/3624/1493/51083/6385/640/284194	37
GO:0035270	BP	GO:0035270	endocrine system development	29/1425	125/18866	3.90E-08	2.42E-06	1.79E-06	23440/3213/301/5308/3202/653/3569/7490/64220/2627/3200/2735/6496/4825/1482/5307/54361/9241/3170/3670/6899/2625/2255/6531/7080/3651/3175/8022/3232	29
GO:0140014	BP	GO:0140014	mitotic nuclear division	49/1425	286/18866	5.14E-08	3.15E-06	2.33E-06	83987/3481/991/84722/55143/1062/891/11004/24137/9232/10040/10051/10460/858/9493/6790/10403/4605/990/701/9787/9133/79998/9928/4751/1063/81930/83540/11065/64151/22974/64105/699/7272/151648/23397/332/8877/995/9212/83903/51203/9700/940/3833/983/2069/1814/1761	49
GO:0050731	BP	GO:0050731	positive regulation of peptidyl-tyrosine phosphorylation	38/1425	195/18866	5.26E-08	3.19E-06	2.36E-06	3976/23529/3481/3082/3690/3678/8826/55024/26228/83666/3569/916/9021/7060/3600/972/6352/50507/2252/653361/941/3059/285489/7422/1489/133396/5788/3670/960/2255/284/374/353514/2069/4908/5008/26585/1440	38
GO:0001706	BP	GO:0001706	endoderm formation	18/1425	55/18866	5.59E-08	3.35E-06	2.48E-06	1295/1290/8091/4318/1289/1284/3678/3912/22943/4323/2627/1303/2335/8320/1847/9241/57057/3624	18
GO:0001704	BP	GO:0001704	formation of primary germ layer	29/1425	127/18866	5.66E-08	3.36E-06	2.49E-06	1295/1290/8091/4318/1289/1284/3690/3678/3912/3675/6615/22943/4323/2627/1303/2335/1969/8320/1847/5076/9241/286204/57057/3196/2001/3624/10736/6423/3207	29
GO:0090092	BP	GO:0090092	regulation of transmembrane receptor protein serine/threonine kinase signaling pathway	45/1425	254/18866	6.51E-08	3.82E-06	2.83E-06	114990/11167/9518/6424/4015/255743/2626/11117/124857/10252/653/3077/7042/94031/7057/3675/858/22943/8200/135228/6425/54829/81031/9350/857/7272/2348/9241/286204/57057/4435/2255/7021/93649/203100/3624/6423/7080/23213/79674/1761/2719/3175/26585/7044	45
GO:0007369	BP	GO:0007369	gastrulation	37/1425	189/18866	6.94E-08	3.99E-06	2.95E-06	1295/1290/8091/4318/1289/1284/3690/3678/3912/3675/6615/5015/22943/4323/2627/1303/2335/1969/9350/8320/1847/5076/9241/3170/286204/3586/57057/3196/130497/2001/3624/187/3557/10736/6423/2719/3207	37
GO:0050730	BP	GO:0050730	regulation of peptidyl-tyrosine phosphorylation	46/1425	263/18866	6.94E-08	3.99E-06	2.95E-06	3976/23529/3481/3082/9052/3690/3678/5154/8826/55024/26228/83666/3569/916/8651/9021/7060/3600/972/6352/50507/2252/653361/941/3059/285489/857/7422/1489/133396/3574/5788/3670/80310/960/2255/284/1956/374/353514/2069/4908/6423/5008/26585/1440	46
GO:0002696	BP	GO:0002696	positive regulation of leukocyte activation	62/1425	406/18866	7.85E-08	4.47E-06	3.30E-06	3485/10451/301/8740/26191/23529/3481/284467/914/861/26228/3569/916/8651/7057/11221/3115/4323/3113/3600/1803/3575/972/64332/1075/6352/29126/3932/80380/29851/55423/921/3956/3718/729230/970/959/30009/941/3109/857/399/120892/7535/3559/864/3574/5788/64581/923/3586/940/2625/2255/4602/5133/1236/1493/6347/115352/100423062/50487	62
GO:1902105	BP	GO:1902105	regulation of leukocyte differentiation	49/1425	290/18866	8.03E-08	4.52E-06	3.35E-06	4057/301/3976/9398/4920/914/861/22806/8651/3111/3123/11221/2213/4323/3600/3575/972/64332/56253/3204/3659/10875/3665/3106/3718/729230/11025/28959/9290/30009/941/56833/3059/399/7535/3559/2302/864/3574/257101/5788/55365/940/2625/4602/1378/3624/1493/115352	49
GO:0002460	BP	GO:0002460	adaptive immune response based on somatic recombination of immune receptors built from immunoglobulin superfamily domains	58/1425	370/18866	8.21E-08	4.52E-06	3.35E-06	710/301/715/23529/51279/716/23075/3077/3426/91543/114836/64005/6556/3569/729/3123/730/2213/3554/3598/3575/972/64332/1075/29126/717/10875/3665/3106/9156/5551/3718/729230/202309/51311/970/959/30009/10538/3119/941/722/2302/133396/713/5788/718/712/3586/940/2625/925/1378/8807/725/4063/100423062/2208	58
GO:0050727	BP	GO:0050727	regulation of inflammatory response	64/1425	425/18866	8.23E-08	4.52E-06	3.35E-06	301/7130/4318/9180/8840/115362/6288/837/3082/5054/284467/3620/26228/3569/5176/9021/3123/11221/2213/3600/3554/64332/1075/5734/6352/59341/834/729230/81030/185/56833/120892/838/3559/5624/145741/240/2358/8877/5788/718/6280/5320/3670/64581/7097/923/3586/940/2625/8530/4843/1956/6279/353514/4314/1236/1588/55872/7850/405753/5008/246/50487	64
GO:0050673	BP	GO:0050673	epithelial cell proliferation	67/1425	453/18866	8.27E-08	4.52E-06	3.35E-06	1295/3481/3082/7291/51384/3202/3690/8626/653/7421/7042/3912/3915/3569/2152/5176/7057/11221/7060/858/4323/4017/8200/4804/135228/2735/6352/11061/2252/4825/675/1969/185/283/857/7422/128239/240/864/116039/5076/9241/9104/3670/3486/1296/3586/6899/2625/9076/2173/728/2255/1956/130497/374/60675/2069/64102/187/6423/7472/81285/6347/23213/2810/2719	67
GO:0032609	BP	GO:0032609	interferon-gamma production	27/1425	115/18866	8.74E-08	4.73E-06	3.50E-06	3702/26191/10225/914/114836/6556/916/3123/3115/3113/3554/9636/29126/80380/56253/729230/51311/8320/7294/3670/64581/3586/2625/1236/3624/8807/284194	27
GO:1903034	BP	GO:1903034	regulation of response to wounding	36/1425	183/18866	9.14E-08	4.90E-06	3.63E-06	10630/51330/710/5327/301/8840/5328/302/5054/5329/5154/6696/2152/5055/7057/11221/135228/2048/6403/857/7294/5624/240/54361/3170/64581/3586/9076/7056/84830/170692/50506/640/7035/2243/2266	36
GO:0048146	BP	GO:0048146	positive regulation of fibroblast proliferation	17/1425	51/18866	9.61E-08	5.11E-06	3.78E-06	302/5154/891/4804/2335/972/6277/990/358/890/8877/80310/2255/1956/4602/2069/7472	17
GO:0052547	BP	GO:0052547	regulation of peptidase activity	68/1425	466/18866	1.12E-07	5.89E-06	4.36E-06	7076/5104/710/4057/8740/4318/1293/25816/302/3082/5054/5265/8626/124857/5329/5118/871/2152/5176/5055/7057/9232/684/2537/12/4804/135228/2335/3932/3053/7980/834/1800/2192/358/27141/857/1475/7422/347365/356/27074/332/5918/5076/718/6280/286204/64581/8530/3698/960/646424/1474/7021/6279/1378/3697/51050/6423/259/2810/7035/2719/4102/6582/5266/6317	68
GO:0000070	BP	GO:0000070	mitotic sister chromatid segregation	33/1425	161/18866	1.13E-07	5.90E-06	4.37E-06	991/84722/55143/1062/891/11004/24137/9232/10051/10460/9493/10403/990/701/9787/79998/9928/4751/1063/81930/83540/11065/64151/64105/699/7272/151648/23397/9212/83903/51203/9700/3833	33
GO:0030593	BP	GO:0030593	neutrophil chemotaxis	25/1425	103/18866	1.31E-07	6.75E-06	5.00E-06	10451/3627/6288/6372/3958/7042/4283/7060/1803/972/6352/6373/1907/5880/1800/6280/728/6279/1236/6364/2919/6347/6354/3576/6362	25
GO:0035136	BP	GO:0035136	forelimb morphogenesis	15/1425	41/18866	1.34E-07	6.85E-06	5.07E-06	2019/7291/6474/8626/157506/3236/3205/8200/60529/3235/116039/130497/7021/6910/3207	15
GO:0045765	BP	GO:0045765	regulation of angiogenesis	61/1425	403/18866	1.37E-07	6.96E-06	5.15E-06	1116/51330/4223/8038/3627/301/8091/27286/1284/6672/3082/10516/5054/7291/3202/2626/11117/3678/861/7042/3569/729/2152/5176/7057/7060/2627/4804/3339/11061/3315/1647/729230/1969/79924/9510/358/185/1545/10457/7422/356/7101/240/8877/126393/718/3670/3586/728/285/1870/60675/64102/187/6423/23213/3576/133/26585/9723	61
GO:0090596	BP	GO:0090596	sensory organ morphogenesis	46/1425	269/18866	1.39E-07	6.96E-06	5.15E-06	1295/55584/1290/115908/362/1289/5308/3198/4920/197021/7291/220/51384/3229/57010/5013/8323/64220/4237/3199/2048/6496/9620/53904/10265/8076/2487/1969/579/7422/356/116039/5076/9241/1296/6899/2625/7287/2255/130497/7021/1280/91156/10736/7472/10083	46
GO:0007204	BP	GO:0007204	positive regulation of cytosolic calcium ion concentration	52/1425	322/18866	1.46E-07	7.21E-06	5.34E-06	55584/3627/5732/6288/80045/624/23075/2151/8477/4283/10663/1234/6263/5734/6373/3932/1907/2833/59341/729230/9290/185/5031/857/1233/1043/356/2358/5788/2841/387129/27334/1903/728/2357/8989/1236/60675/3358/2359/187/146/623/2829/55283/1814/4887/133/2740/3814/931/22953	52
GO:0060562	BP	GO:0060562	epithelial tube morphogenesis	53/1425	331/18866	1.47E-07	7.21E-06	5.34E-06	3627/115908/1282/7291/3202/255743/2626/157506/10252/653/3237/7421/7042/7490/8323/4233/57619/4323/6491/9620/1482/3217/3371/30009/1969/8320/6768/7422/2348/8092/54361/5076/9241/10660/2625/57057/4435/3169/2255/9464/130497/374/170690/10736/6423/6385/7472/7080/133/2719/26585/9723/3207	53
GO:0048754	BP	GO:0048754	branching morphogenesis of an epithelial tube	32/1425	155/18866	1.47E-07	7.21E-06	5.34E-06	1282/3202/255743/157506/10252/3237/7421/7490/4233/4323/9620/3217/3371/1969/7422/54361/5076/9241/57057/4435/3169/2255/374/170690/10736/6423/7472/7080/2719/26585/9723/3207	32
GO:0050868	BP	GO:0050868	negative regulation of T cell activation	27/1425	118/18866	1.54E-07	7.47E-06	5.52E-06	301/26191/3077/3958/3620/861/8651/3123/2213/972/29126/80380/56253/3659/10875/3718/30009/941/10457/3559/2302/864/3586/54900/1493/6385/284194	27
GO:2000027	BP	GO:2000027	regulation of animal organ morphogenesis	44/1425	254/18866	1.77E-07	8.50E-06	6.28E-06	4982/3976/115908/3239/4920/3082/3227/7291/57664/10252/5154/7421/7042/7490/8323/22943/4804/4919/54829/2735/9620/1101/2252/3217/7422/54361/5076/9241/3670/6899/2625/4435/2255/9464/10736/6423/7472/58524/23213/2719/26585/6910/140628/3207	44
GO:0007548	BP	GO:0007548	sex differentiation	47/1425	280/18866	1.80E-07	8.57E-06	6.34E-06	63950/3239/4920/5806/2626/8626/157506/653/3205/4327/7042/7490/64220/259266/4323/2627/50846/6382/174/10265/675/81930/9510/1299/283/83990/7422/10371/3206/54361/7425/2625/2255/130497/1588/6736/2069/3624/6423/7022/7080/58524/11086/1761/10655/3207/431707	47
GO:0000819	BP	GO:0000819	sister chromatid segregation	37/1425	196/18866	1.83E-07	8.66E-06	6.41E-06	991/84722/55143/1062/891/11004/24137/9232/10051/10460/9493/150280/10403/990/701/9787/79998/9928/4751/1063/81930/83540/11065/64151/64105/699/7272/151648/23397/9212/83903/51203/9700/7153/157570/3833/225689	37
GO:0002687	BP	GO:0002687	positive regulation of leukocyte migration	30/1425	142/18866	2.11E-07	9.89E-06	7.32E-06	5919/3627/8740/5054/23075/3958/3569/7057/7060/4323/3554/972/6352/1907/5880/59341/729230/7499/6403/7422/2358/80310/728/9547/1236/6364/623/6354/3576/245937	30
GO:0045619	BP	GO:0045619	regulation of lymphocyte differentiation	35/1425	181/18866	2.13E-07	9.90E-06	7.32E-06	301/914/861/22806/8651/3111/11221/4323/3600/3575/972/64332/56253/3659/10875/3718/729230/30009/941/56833/399/7535/3559/2302/864/3574/257101/5788/940/2625/4602/1378/3624/1493/115352	35
GO:0110110	BP	GO:0110110	positive regulation of animal organ morphogenesis	22/1425	85/18866	2.19E-07	1.01E-05	7.49E-06	3976/3227/7291/10252/7421/7042/7490/22943/4804/2252/3217/7422/54361/5076/9241/2625/2255/9464/7472/26585/140628/3207	22
GO:0070665	BP	GO:0070665	positive regulation of leukocyte proliferation	31/1425	150/18866	2.24E-07	1.02E-05	7.58E-06	3485/10451/301/26191/23529/3481/3568/3569/916/684/3115/3113/3600/972/6352/29126/80380/3718/729230/970/959/941/3109/7535/3559/3574/5788/923/940/2255/115352	31
GO:0006968	BP	GO:0006968	cellular defense response	17/1425	54/18866	2.47E-07	1.12E-05	8.28E-06	3702/4046/10578/4283/1234/23601/5551/8061/729230/653361/4068/23643/50852/51473/728/3805/922	17
GO:0072001	BP	GO:0072001	renal system development	48/1425	292/18866	2.55E-07	1.15E-05	8.47E-06	4318/3976/1282/3227/255743/157506/10252/3237/5154/8826/7042/7490/5176/64220/3675/6382/1063/3217/9350/9510/185/120892/7422/2302/54361/116039/59/5076/9241/9104/80310/2625/4435/2255/284/130497/7021/285/170690/93649/7380/10736/6385/23213/2719/26585/6492/3207	48
GO:0050671	BP	GO:0050671	positive regulation of lymphocyte proliferation	29/1425	136/18866	2.72E-07	1.20E-05	8.91E-06	3485/10451/301/26191/23529/3481/3569/916/3115/3113/3600/972/6352/29126/80380/3718/729230/970/959/941/3109/7535/3559/3574/5788/923/940/2255/115352	29
GO:0050777	BP	GO:0050777	negative regulation of immune response	32/1425	159/18866	2.72E-07	1.20E-05	8.91E-06	710/301/1281/3077/10225/3958/7042/3123/684/11221/2213/3598/3575/10875/3106/3718/729230/30009/56833/722/3559/2302/5788/3586/5133/1378/1493/3805/259/725/246/336	32
GO:0001837	BP	GO:0001837	epithelial to mesenchymal transition	31/1425	152/18866	3.06E-07	1.34E-05	9.93E-06	10630/114990/8091/1277/6275/3082/7291/51384/10252/653/7042/3569/6615/4017/81610/8320/8092/54361/9241/3170/286204/3670/2625/3169/55273/6423/7472/7080/26585/6910/6317	31
GO:0032946	BP	GO:0032946	positive regulation of mononuclear cell proliferation	29/1425	137/18866	3.20E-07	1.40E-05	1.03E-05	3485/10451/301/26191/23529/3481/3569/916/3115/3113/3600/972/6352/29126/80380/3718/729230/970/959/941/3109/7535/3559/3574/5788/923/940/2255/115352	29
GO:0045071	BP	GO:0045071	negative regulation of viral genome replication	18/1425	61/18866	3.29E-07	1.42E-05	1.05E-05	4057/8091/5359/4599/3669/4939/200316/4938/8638/91543/27350/60489/684/140564/10410/9636/6352/4940	18
GO:0001708	BP	GO:0001708	cell fate specification	24/1425	101/18866	3.54E-07	1.52E-05	1.12E-05	63950/3226/3236/170825/22943/50846/4825/64843/30009/8320/5076/3170/10660/3670/6899/57057/3169/10736/6423/58524/54738/8022/6910/3207	24
GO:0051250	BP	GO:0051250	negative regulation of lymphocyte activation	31/1425	154/18866	4.14E-07	1.76E-05	1.30E-05	301/26191/3077/3958/3620/861/55024/8651/3123/2213/972/29126/80380/56253/3659/10875/3718/30009/941/10457/3559/2302/864/3586/54900/3624/1493/51083/6385/640/284194	31
GO:0030195	BP	GO:0030195	negative regulation of blood coagulation	16/1425	50/18866	4.32E-07	1.83E-05	1.35E-05	710/5327/5328/302/5054/5329/5154/5055/7057/5624/7056/84830/170692/7035/2243/2266	16
GO:0002698	BP	GO:0002698	negative regulation of immune effector process	27/1425	124/18866	4.47E-07	1.88E-05	1.39E-05	710/301/3077/10225/3958/7042/684/11221/2213/3598/3575/10875/3106/3718/729230/30009/56833/722/3559/2302/5788/3586/1378/3805/115352/725/336	27
GO:0042476	BP	GO:0042476	odontogenesis	28/1425	132/18866	4.87E-07	2.03E-05	1.50E-05	4982/1277/362/5308/1278/5054/7291/56975/8626/54757/7042/3912/256764/4804/54829/6382/3371/358/116039/6899/2255/9464/130497/3624/58524/1746/133/431707	28
GO:0050920	BP	GO:0050920	regulation of chemotaxis	40/1425	229/18866	5.06E-07	2.09E-05	1.55E-05	5919/3627/8740/5054/23075/26228/3569/2152/7057/4233/7060/1803/972/6352/1907/5880/59341/3315/729230/56833/6405/1233/7422/10371/2358/2841/80310/728/9547/2255/285/1236/1588/4908/6347/6354/3576/26585/9723/245937	40
GO:0001823	BP	GO:0001823	mesonephros development	24/1425	103/18866	5.21E-07	2.13E-05	1.58E-05	255743/10252/3237/7490/6382/3217/9350/7422/2302/54361/116039/5076/9241/2625/4435/2255/130497/170690/10736/6385/2719/26585/6492/3207	24
GO:0000280	BP	GO:0000280	nuclear division	62/1425	428/18866	5.24E-07	2.13E-05	1.58E-05	3976/83987/3481/991/84722/55143/1062/891/11004/24137/9232/10040/10051/10460/858/259266/9493/150280/6790/10403/4605/990/701/9787/9133/79998/9928/4751/675/1063/81930/8438/83540/2827/11065/64151/22974/64105/699/83990/84057/7272/151648/23397/332/5888/8877/54361/995/9212/83903/51203/9700/940/7153/3833/983/2069/1814/317761/1761/225689	62
GO:1900047	BP	GO:1900047	negative regulation of hemostasis	16/1425	51/18866	5.86E-07	2.37E-05	1.75E-05	710/5327/5328/302/5054/5329/5154/5055/7057/5624/7056/84830/170692/7035/2243/2266	16
GO:0002526	BP	GO:0002526	acute inflammatory response	25/1425	111/18866	6.04E-07	2.42E-05	1.79E-05	9180/5359/6289/6288/5265/54210/3240/3077/3569/2152/2213/12/9332/2335/145741/133396/718/923/2625/57817/6279/1236/5008/5004/336	25
GO:0001822	BP	GO:0001822	kidney development	46/1425	283/18866	6.25E-07	2.49E-05	1.84E-05	4318/3976/3227/255743/157506/10252/3237/5154/8826/7042/7490/5176/64220/3675/6382/1063/3217/9350/9510/185/120892/7422/2302/54361/116039/59/5076/9241/9104/80310/2625/4435/2255/284/130497/7021/285/170690/7380/10736/6385/23213/2719/26585/6492/3207	46
GO:0032649	BP	GO:0032649	regulation of interferon-gamma production	24/1425	104/18866	6.30E-07	2.49E-05	1.84E-05	26191/10225/914/114836/6556/916/3123/3115/3113/3554/9636/29126/80380/56253/729230/51311/7294/3670/64581/3586/2625/1236/3624/284194	24
GO:0090287	BP	GO:0090287	regulation of cellular response to growth factor stimulus	49/1425	310/18866	6.39E-07	2.51E-05	1.86E-05	114990/11167/6424/4015/255743/56975/3690/2626/11117/124857/10252/3678/26509/94031/7057/3675/5015/858/22943/8200/4804/135228/6425/54829/81031/11061/9508/81848/9350/857/2348/54361/9241/286204/2625/4435/2255/7021/93649/64102/4908/203100/6423/7080/23213/79674/2719/3175/26585	49
GO:0046683	BP	GO:0046683	response to organophosphorus	28/1425	134/18866	6.72E-07	2.62E-05	1.94E-05	1277/218/5322/4327/6781/7490/6263/6382/50507/5029/7298/8061/358/5031/196/7425/4435/7056/374/1261/189/6528/6531/366/6402/50506/5179/22953	28
GO:0051251	BP	GO:0051251	positive regulation of lymphocyte activation	54/1425	357/18866	7.27E-07	2.81E-05	2.08E-05	3485/10451/301/8740/26191/23529/3481/861/3569/916/8651/11221/3115/4323/3113/3600/1803/3575/972/64332/6352/29126/3932/80380/29851/55423/921/3956/3718/729230/970/959/30009/941/3109/857/399/7535/3559/864/3574/5788/64581/923/940/2625/2255/4602/5133/1236/1493/6347/115352/100423062	54
GO:0045580	BP	GO:0045580	regulation of T cell differentiation	30/1425	150/18866	7.31E-07	2.81E-05	2.08E-05	301/914/861/8651/3111/11221/3600/3575/972/64332/56253/3659/10875/3718/729230/30009/941/399/7535/3559/2302/864/3574/257101/5788/940/2625/4602/1378/1493	30
GO:0050729	BP	GO:0050729	positive regulation of inflammatory response	31/1425	158/18866	7.45E-07	2.85E-05	2.10E-05	9180/8840/115362/5054/284467/3620/26228/3569/3600/64332/1075/5734/59341/729230/81030/185/120892/145741/718/6280/5320/64581/7097/923/940/1956/6279/353514/1236/5008/50487	31
GO:0035987	BP	GO:0035987	endodermal cell differentiation	15/1425	46/18866	7.53E-07	2.86E-05	2.11E-05	1295/1290/8091/4318/1289/1284/3678/3912/22943/4323/2627/1303/2335/8320/3624	15
GO:0002704	BP	GO:0002704	negative regulation of leukocyte mediated immunity	16/1425	52/18866	7.87E-07	2.97E-05	2.19E-05	3077/10225/684/2213/3598/3575/3106/3718/729230/30009/722/2302/5788/1378/3805/725	16
GO:0022408	BP	GO:0022408	negative regulation of cell-cell adhesion	35/1425	191/18866	8.12E-07	3.04E-05	2.25E-05	301/26191/23075/3077/3958/3620/861/8651/3123/2213/972/29126/80380/56253/3659/59341/10875/3718/30009/941/10457/3559/7422/2302/864/3586/54900/1493/3557/84830/6385/170692/124872/284194/2266	35
GO:0052548	BP	GO:0052548	regulation of endopeptidase activity	62/1425	434/18866	8.49E-07	3.16E-05	2.34E-05	7076/5104/710/4057/8740/4318/1293/25816/302/3082/5054/5265/8626/124857/5329/871/2152/5176/5055/7057/9232/684/2537/12/4804/135228/3932/3053/7980/834/1800/358/27141/1475/7422/347365/356/27074/332/5918/5076/718/6280/286204/64581/8530/3698/960/646424/1474/7021/6279/1378/3697/6423/259/2810/7035/4102/6582/5266/6317	62
GO:0032963	BP	GO:0032963	collagen metabolic process	25/1425	113/18866	8.62E-07	3.19E-05	2.36E-05	1277/4318/1289/1278/4261/11117/1306/871/4327/3569/55214/9902/4323/7431/1305/9508/4320/54361/4239/4319/4316/140766/4602/4314/4322	25
GO:0007178	BP	GO:0007178	transmembrane receptor protein serine/threonine kinase signaling pathway	54/1425	359/18866	8.69E-07	3.19E-05	2.36E-05	2331/114990/11167/1281/9518/1278/4920/6424/4015/255743/2626/11117/124857/10252/653/3077/7042/94031/7057/3675/858/22943/8200/135228/6425/7431/54829/81031/4053/174/644815/9350/857/7272/2348/9241/286204/57057/4435/2255/55273/7021/93649/203100/3624/6423/7080/23213/79674/1761/2719/3175/26585/7044	54
GO:0010810	BP	GO:0010810	regulation of cell-substrate adhesion	38/1425	217/18866	9.07E-07	3.29E-05	2.44E-05	10630/10631/1295/1277/5328/2633/5054/255743/11117/3678/8826/29984/916/7057/3675/4323/8631/2335/5880/3204/3956/2192/7422/1842/54361/2199/285/1236/6385/4887/5212/246/3175/26585/9723/4653/2243/2266	38
GO:0061045	BP	GO:0061045	negative regulation of wound healing	20/1425	78/18866	9.09E-07	3.29E-05	2.44E-05	710/5327/5328/302/5054/5329/5154/5055/7057/11221/135228/5624/240/54361/7056/84830/170692/7035/2243/2266	20
GO:0050921	BP	GO:0050921	positive regulation of chemotaxis	29/1425	144/18866	9.59E-07	3.45E-05	2.55E-05	5919/3627/8740/5054/23075/3569/2152/7057/4233/7060/972/6352/1907/5880/59341/3315/729230/1233/7422/2358/80310/728/9547/2255/1236/4908/6354/3576/245937	29
GO:0002819	BP	GO:0002819	regulation of adaptive immune response	32/1425	168/18866	9.87E-07	3.53E-05	2.61E-05	301/23529/3077/91543/6556/3569/11221/2213/8631/3554/3575/64332/29126/3659/3665/3106/3718/729230/30009/941/722/2302/5788/718/962/3586/940/2625/1378/725/246/2208	32
GO:0070372	BP	GO:0070372	regulation of ERK1 and ERK2 cascade	48/1425	306/18866	1.04E-06	3.69E-05	2.73E-05	1116/55584/3976/26191/2633/255743/2626/11117/10252/5154/5322/3123/11221/2048/2335/972/6504/81610/6352/50507/59341/9290/2192/81848/1969/5031/8685/10457/2358/5788/5320/80310/728/960/2255/284/9464/1956/1236/6364/3358/9965/6347/6354/246/6362/2243/2266	48
GO:1903038	BP	GO:1903038	negative regulation of leukocyte cell-cell adhesion	28/1425	137/18866	1.08E-06	3.80E-05	2.81E-05	301/26191/3077/3958/3620/861/8651/3123/2213/972/29126/80380/56253/3659/10875/3718/30009/941/10457/3559/2302/864/3586/54900/1493/84830/6385/284194	28
GO:0070371	BP	GO:0070371	ERK1 and ERK2 cascade	50/1425	325/18866	1.12E-06	3.93E-05	2.91E-05	1116/55584/3976/26191/2633/255743/2626/11117/10252/5154/5322/3123/11221/2048/2335/972/6504/81610/5734/6352/50507/59341/9290/2192/81848/1969/5031/8685/10457/128239/2358/5788/5320/80310/728/960/2255/284/9464/1956/1236/6364/3358/9965/6347/6354/246/6362/2243/2266	50
GO:0042730	BP	GO:0042730	fibrinolysis	11/1425	26/18866	1.17E-06	4.09E-05	3.03E-05	710/5327/5328/302/5054/5329/5055/7057/7056/2243/2266	11
GO:0055074	BP	GO:0055074	calcium ion homeostasis	65/1425	468/18866	1.26E-06	4.37E-05	3.23E-05	79054/55013/55584/3627/1594/5732/6288/80045/624/23075/54757/2151/7421/8477/4283/6781/10663/858/1234/6263/5734/6352/6373/3932/1907/2833/59341/729230/9290/185/5031/857/1233/1043/356/283652/2358/5788/2841/9104/387129/27334/1903/728/2357/8989/7021/1236/60675/3358/2359/187/146/9365/623/2829/55283/1814/6354/4887/133/2740/3814/931/22953	65
GO:0042102	BP	GO:0042102	positive regulation of T cell proliferation	23/1425	101/18866	1.37E-06	4.73E-05	3.50E-05	3485/301/26191/3481/3569/916/3115/3113/3600/6352/29126/80380/3718/729230/970/959/941/3109/7535/3559/5788/923/940	23
GO:0051591	BP	GO:0051591	response to cAMP	22/1425	94/18866	1.42E-06	4.86E-05	3.59E-05	1277/218/5322/4327/6781/7490/6382/50507/8061/358/196/7425/4435/7056/374/1261/189/6528/6531/366/50506/5179	22
GO:0007160	BP	GO:0007160	cell-matrix adhesion	39/1425	230/18866	1.51E-06	5.13E-05	3.80E-05	10631/1281/5328/87/10516/5054/255743/3690/11117/10225/8826/29984/916/7057/3675/9358/4323/8631/2335/3204/7205/1305/3683/7422/1842/54361/22795/6614/960/10232/1236/6385/3175/26585/9723/4653/3232/2243/2266	39
GO:0048880	BP	GO:0048880	sensory system development	57/1425	394/18866	1.56E-06	5.27E-05	3.90E-05	1295/1290/362/5145/1289/5308/1282/10586/197021/7291/220/51384/157506/10252/57010/7042/7490/5176/64220/4237/2048/7431/6496/10265/4990/8076/1969/1545/7422/10371/356/7101/116039/5076/718/343035/3670/712/1296/2625/10218/341640/7287/2255/1956/7021/91156/3624/6531/7472/4081/170692/10083/1746/11023/58158/246213	57
GO:0051480	BP	GO:0051480	regulation of cytosolic calcium ion concentration	53/1425	357/18866	1.64E-06	5.51E-05	4.08E-05	55584/3627/5732/6288/80045/624/23075/2151/8477/4283/10663/858/1234/6263/5734/6373/3932/1907/2833/59341/729230/9290/185/5031/857/1233/1043/356/2358/5788/2841/387129/27334/1903/728/2357/8989/1236/60675/3358/2359/187/146/623/2829/55283/1814/4887/133/2740/3814/931/22953	53
GO:0008406	BP	GO:0008406	gonad development	38/1425	223/18866	1.81E-06	6.04E-05	4.47E-05	5806/2626/157506/3205/4327/7042/7490/259266/4323/2627/50846/6382/174/10265/675/81930/9510/1299/283/83990/7422/10371/3206/54361/7425/2625/130497/1588/6736/2069/3624/6423/7022/7080/11086/1761/3207/431707	38
GO:0050819	BP	GO:0050819	negative regulation of coagulation	16/1425	55/18866	1.82E-06	6.04E-05	4.47E-05	710/5327/5328/302/5054/5329/5154/5055/7057/5624/7056/84830/170692/7035/2243/2266	16
GO:0045058	BP	GO:0045058	T cell selection	15/1425	49/18866	1.87E-06	6.16E-05	4.56E-05	915/114836/3569/916/3600/917/972/30009/10538/7535/5788/940/2625/1236/4063	15
GO:0043583	BP	GO:0043583	ear development	38/1425	224/18866	2.02E-06	6.64E-05	4.91E-05	55584/115908/3198/4920/7291/220/157506/653/7042/5013/8323/64220/4919/3199/2048/9620/53904/2487/579/890/2706/116039/5076/713/9241/6899/2625/341640/9547/2255/130497/1280/10736/6385/55283/10083/8022/246213	38
GO:0031100	BP	GO:0031100	animal organ regeneration	19/1425	75/18866	2.06E-06	6.71E-05	4.97E-05	4837/3082/3077/3569/6790/2735/7298/890/9104/3586/57817/9076/728/1956/285/983/3651/133/336	19
GO:0002690	BP	GO:0002690	positive regulation of leukocyte chemotaxis	22/1425	96/18866	2.07E-06	6.71E-05	4.97E-05	5919/3627/8740/5054/23075/3569/7057/7060/972/6352/1907/5880/59341/729230/7422/2358/728/9547/1236/6354/3576/245937	22
GO:0019932	BP	GO:0019932	second-messenger-mediated signaling	63/1425	456/18866	2.19E-06	7.07E-05	5.23E-05	3627/2633/5732/976/30817/8477/4283/10663/916/7057/347088/1234/4499/11123/5734/6373/1907/2833/2015/729230/6403/79924/358/185/5031/2827/120892/7535/1233/50852/7422/196/389692/2358/8877/5788/9104/90226/10149/221188/1903/2357/4843/1956/55273/1236/6364/3358/187/146/51083/2829/2642/1814/81285/4887/3576/84658/3651/133/2740/22953/84873	63
GO:0048285	BP	GO:0048285	organelle fission	65/1425	476/18866	2.27E-06	7.28E-05	5.39E-05	3976/83987/3481/4599/4600/991/84722/55143/1062/891/11004/24137/9232/10040/10051/10460/858/259266/9493/150280/6790/10403/4605/990/701/9787/9133/79998/9928/4751/675/1063/81930/8438/83540/2827/11065/64151/120892/22974/64105/699/83990/84057/7272/151648/23397/332/5888/8877/54361/995/9212/83903/51203/9700/940/7153/3833/983/2069/1814/317761/1761/225689	65
GO:0031295	BP	GO:0031295	T cell costimulation	16/1425	56/18866	2.37E-06	7.55E-05	5.59E-05	8740/916/1803/29126/3932/80380/29851/921/3956/959/941/857/940/5133/1236/1493	16
GO:0046634	BP	GO:0046634	regulation of alpha-beta T cell activation	22/1425	97/18866	2.49E-06	7.84E-05	5.80E-05	301/26191/3077/861/916/8651/64332/29126/56253/3659/3718/729230/30009/941/7535/864/257101/5788/940/2625/4602/284194	22
GO:0050764	BP	GO:0050764	regulation of phagocytosis	22/1425	97/18866	2.49E-06	7.84E-05	5.80E-05	5806/5322/26228/6556/3560/3561/2213/3600/717/55423/722/2358/8877/5788/718/64581/7097/7287/6347/725/246/336	22
GO:0035115	BP	GO:0035115	embryonic forelimb morphogenesis	12/1425	33/18866	2.62E-06	8.20E-05	6.07E-05	2019/7291/6474/8626/157506/3205/60529/3235/116039/130497/6910/3207	12
GO:0031099	BP	GO:0031099	regeneration	35/1425	201/18866	2.76E-06	8.59E-05	6.35E-05	10631/4837/301/3082/2626/3077/5738/59352/891/3569/6696/11221/10404/6790/2735/7298/3371/7294/890/2348/4654/9104/3670/3586/57817/9076/728/2255/1956/285/983/3651/133/5081/336	35
GO:0001657	BP	GO:0001657	ureteric bud development	22/1425	98/18866	2.98E-06	9.24E-05	6.84E-05	255743/10252/3237/7490/6382/3217/9350/7422/2302/54361/5076/9241/2625/4435/130497/170690/10736/6385/2719/26585/6492/3207	22
GO:1905517	BP	GO:1905517	macrophage migration	16/1425	57/18866	3.07E-06	9.45E-05	6.99E-05	5919/6288/4920/11117/3958/26228/7057/4323/6352/1907/59341/729230/56833/728/1588/6347	16
GO:0002703	BP	GO:0002703	regulation of leukocyte mediated immunity	36/1425	211/18866	3.25E-06	9.97E-05	7.37E-05	23529/6372/3077/10225/30817/91543/114836/26228/3569/684/2213/3554/3598/3575/56253/5880/3106/3718/729230/30009/4068/722/2302/5788/718/3586/940/2625/4843/1378/3805/8807/640/725/2208/50487	36
GO:0071675	BP	GO:0071675	regulation of mononuclear cell migration	15/1425	51/18866	3.27E-06	9.98E-05	7.38E-05	5919/3627/5054/653/3958/7057/6352/59341/729230/56833/2358/80310/728/26585/245937	15
GO:0002576	BP	GO:0002576	platelet degranulation	26/1425	129/18866	3.39E-06	0.000102635	7.59E-05	7076/710/5919/8407/87/3481/3082/5054/5265/3690/5154/7042/7057/12/135228/2335/2162/3671/1521/6403/7422/640/5004/7044/2243/2266	26
GO:0032102	BP	GO:0032102	negative regulation of response to external stimulus	60/1425	433/18866	3.46E-06	0.000103562	7.66E-05	710/5327/4057/7130/5328/302/6288/3082/5054/284467/5329/10225/5154/26228/6696/5176/5055/9021/7057/3123/11221/2213/135228/1803/5734/10875/3106/56833/6405/3559/5624/10371/240/2358/54361/5788/2841/3670/3586/2625/8530/2173/7056/285/1378/1588/55872/7850/6531/84830/1814/170692/3805/116443/6347/7035/26585/9723/2243/2266	60
GO:0019730	BP	GO:0019730	antimicrobial humoral response	27/1425	137/18866	3.46E-06	0.000103562	7.66E-05	5919/4057/3627/6372/10578/4283/6556/3512/6373/10417/8970/283/78989/6280/5320/9547/6279/92747/5968/6037/4069/2919/3576/2243/3934/5266/117159	27
GO:0060272	BP	GO:0060272	embryonic skeletal joint morphogenesis	7/1425	11/18866	3.48E-06	0.000103562	7.66E-05	3227/6474/116039/9241/130497/1280/3207	7
GO:0045137	BP	GO:0045137	development of primary sexual characteristics	38/1425	229/18866	3.49E-06	0.000103562	7.66E-05	5806/2626/157506/3205/4327/7042/7490/259266/4323/2627/50846/6382/174/10265/675/81930/9510/1299/283/83990/7422/10371/3206/54361/7425/2625/130497/1588/6736/2069/3624/6423/7022/7080/11086/1761/3207/431707	38
GO:0072503	BP	GO:0072503	cellular divalent inorganic cation homeostasis	66/1425	492/18866	3.51E-06	0.000103562	7.66E-05	79054/55013/55584/3627/5732/6288/80045/624/23075/2151/7421/8477/4283/6781/6556/10663/858/1234/4499/6263/5734/6352/6373/3932/1907/2833/59341/729230/9290/185/4489/5031/857/1233/1043/356/283652/2358/5788/2841/9104/6280/387129/27334/1903/728/2357/8989/6279/1236/60675/3358/2359/187/146/623/2829/55283/1814/6354/4887/133/2740/3814/931/22953	66
GO:0010717	BP	GO:0010717	regulation of epithelial to mesenchymal transition	22/1425	99/18866	3.56E-06	0.000103562	7.66E-05	10630/114990/1277/7291/10252/653/7042/3569/6615/4017/8092/9241/3170/286204/3670/2625/3169/6423/7080/26585/6910/6317	22
GO:0072163	BP	GO:0072163	mesonephric epithelium development	22/1425	99/18866	3.56E-06	0.000103562	7.66E-05	255743/10252/3237/7490/6382/3217/9350/7422/2302/54361/5076/9241/2625/4435/130497/170690/10736/6385/2719/26585/6492/3207	22
GO:0072164	BP	GO:0072164	mesonephric tubule development	22/1425	99/18866	3.56E-06	0.000103562	7.66E-05	255743/10252/3237/7490/6382/3217/9350/7422/2302/54361/5076/9241/2625/4435/130497/170690/10736/6385/2719/26585/6492/3207	22
GO:0048665	BP	GO:0048665	neuron fate specification	12/1425	34/18866	3.77E-06	0.000108932	8.06E-05	63950/3226/3236/170825/4825/64843/10660/3670/3169/58524/54738/8022	12
GO:0031294	BP	GO:0031294	lymphocyte costimulation	16/1425	58/18866	3.94E-06	0.000113249	8.38E-05	8740/916/1803/29126/3932/80380/29851/921/3956/959/941/857/940/5133/1236/1493	16
GO:0009615	BP	GO:0009615	response to virus	51/1425	349/18866	4.08E-06	0.000116648	8.63E-05	3627/8091/5359/26191/2633/4599/3669/4939/4600/200316/4938/8638/91543/4283/27350/83666/60489/3569/684/2537/140564/10561/10410/3600/9636/6352/4940/3659/10875/3665/5551/3315/8061/10417/51311/6036/81030/30009/55509/3559/51191/59/5788/2625/2635/338/10964/50506/5179/338321/3934	51
GO:0072498	BP	GO:0072498	embryonic skeletal joint development	8/1425	15/18866	4.13E-06	0.000117588	8.70E-05	3227/6474/81031/116039/9241/130497/1280/3207	8
GO:0071219	BP	GO:0071219	cellular response to molecule of bacterial origin	37/1425	222/18866	4.21E-06	0.000119003	8.80E-05	4057/3627/26191/5054/6372/8564/4283/26228/3569/2213/1234/7431/6352/29126/6373/80380/129607/834/10417/27063/2672/941/23643/4064/7097/923/3586/57817/4843/389643/2919/6347/3576/7035/3934/245937/1440	37
GO:0042493	BP	GO:0042493	response to drug	56/1425	397/18866	4.22E-06	0.000119003	8.80E-05	3485/4982/4837/8714/10451/301/8091/1277/4015/2626/218/7042/891/7050/7057/3675/768/2627/969/3932/4825/7298/3956/8061/1800/1063/27063/2203/8438/358/56833/5888/344/4129/3586/8647/2625/8989/4843/1956/7021/10309/983/3358/6999/3624/389903/51083/6531/6423/1814/6538/3651/6582/3934/336	56
GO:0150063	BP	GO:0150063	visual system development	55/1425	388/18866	4.42E-06	0.000123995	9.17E-05	1295/1290/362/5145/1289/5308/1282/10586/197021/7291/220/51384/157506/10252/57010/7042/7490/5176/64220/4237/2048/7431/6496/10265/4990/8076/1969/1545/7422/356/7101/116039/5076/718/343035/712/1296/2625/10218/341640/7287/2255/1956/7021/91156/3624/6531/7472/4081/170692/10083/1746/11023/58158/246213	55
GO:0071559	BP	GO:0071559	response to transforming growth factor beta	41/1425	258/18866	4.48E-06	0.000124484	9.21E-05	2331/10631/114990/1277/1281/9518/1284/1278/4015/255743/11117/124857/10252/7042/94031/7057/3675/858/8200/135228/54829/81031/25878/50507/4053/27063/857/2348/864/54361/80310/9076/4435/93649/203100/7472/7080/79674/3175/7044/5179	41
GO:1903035	BP	GO:1903035	negative regulation of response to wounding	21/1425	93/18866	4.51E-06	0.000124484	9.21E-05	710/5327/5328/302/5054/5329/5154/6696/5055/7057/11221/135228/5624/240/54361/7056/84830/170692/7035/2243/2266	21
GO:2000117	BP	GO:2000117	negative regulation of cysteine-type endopeptidase activity	21/1425	93/18866	4.51E-06	0.000124484	9.21E-05	4057/8740/4318/25816/3082/5329/7057/2537/4804/1800/358/7422/27074/332/5076/8530/960/7021/6423/2810/4102	21
GO:0042116	BP	GO:0042116	macrophage activation	22/1425	101/18866	5.05E-06	0.000138464	0.000102429	284467/10135/26228/6556/3569/7057/2213/972/1075/1907/51311/120892/22918/2358/8877/133396/5788/712/7097/3586/8530/728	22
GO:0070374	BP	GO:0070374	positive regulation of ERK1 and ERK2 cascade	36/1425	215/18866	5.06E-06	0.000138464	0.000102429	1116/26191/255743/2626/5154/5322/3123/972/6504/6352/50507/59341/9290/5031/8685/10457/2358/5788/5320/80310/728/960/2255/284/9464/1956/1236/6364/3358/9965/6347/6354/246/6362/2243/2266	36
GO:0001890	BP	GO:0001890	placenta development	29/1425	156/18866	5.17E-06	0.000140781	0.000104142	3976/1594/3481/7262/653/7421/144455/6781/6696/9021/150921/6615/8061/203447/8728/8320/283/6768/51673/2706/430/3856/3586/4435/1956/79733/7472/133/8022	29
GO:1903706	BP	GO:1903706	regulation of hemopoiesis	66/1425	498/18866	5.30E-06	0.000143434	0.000106105	4057/301/3976/9398/4920/4015/3202/914/3205/3958/861/22806/8651/3111/7057/3123/11221/8355/2213/4323/3600/9636/3575/972/64332/56253/3204/3659/10875/3665/29909/3106/3718/729230/11025/28959/9290/30009/941/56833/3059/399/7535/3559/2302/864/3574/257101/5788/55365/10398/3218/940/2625/85477/338382/4602/1378/56892/3624/1493/8353/115352/5008/440712/1440	66
GO:0030282	BP	GO:0030282	bone mineralization	24/1425	117/18866	5.79E-06	0.000156043	0.000115433	4057/1594/1278/4920/4256/4015/5167/7291/3381/56975/9636/54829/9350/10457/240/54361/116039/166929/130497/9365/246/2719/26585/4322	24
GO:0014074	BP	GO:0014074	response to purine-containing compound	28/1425	149/18866	6.03E-06	0.000161723	0.000119635	1277/218/5322/4327/6781/7490/6263/6382/50507/5029/8061/358/5031/196/7425/4435/7056/374/1261/189/6528/6531/366/779/6402/50506/5179/22953	28
GO:0071222	BP	GO:0071222	cellular response to lipopolysaccharide	35/1425	208/18866	6.09E-06	0.000161979	0.000119824	4057/3627/26191/5054/6372/8564/4283/26228/3569/1234/7431/6352/29126/6373/80380/129607/834/10417/27063/2672/941/23643/4064/7097/923/3586/57817/4843/389643/2919/6347/3576/7035/3934/1440	35
GO:0010002	BP	GO:0010002	cardioblast differentiation	9/1425	20/18866	6.10E-06	0.000161979	0.000119824	2626/7042/2627/1482/8320/3670/93649/26585/6910	9
GO:0061900	BP	GO:0061900	glial cell activation	16/1425	60/18866	6.38E-06	0.000168656	0.000124763	284467/25825/10135/26228/3569/1075/51311/120892/2358/8877/5788/712/7097/8530/728/1956	16
GO:1904018	BP	GO:1904018	positive regulation of vasculature development	38/1425	235/18866	6.53E-06	0.000171864	0.000127136	1116/8038/301/8091/27286/6648/3082/5054/7291/2626/3678/861/729/2152/7057/2627/3315/79924/358/185/1545/7422/7101/8877/126393/718/3670/80310/3586/728/55273/285/93649/187/6423/3576/133/26585	38
GO:0002923	BP	GO:0002923	regulation of humoral immune response mediated by circulating immunoglobulin	7/1425	12/18866	7.80E-06	0.00020436	0.000151175	2213/722/2302/5788/1378/725/2208	7
GO:0016331	BP	GO:0016331	morphogenesis of embryonic epithelium	28/1425	151/18866	7.86E-06	0.000204802	0.000151502	115908/7291/220/51384/8626/157506/653/7042/8323/57619/6491/9620/6768/2348/8092/54361/5076/9241/2625/2255/130497/6423/6385/7472/23213/3651/133/26585	28
GO:0071772	BP	GO:0071772	response to BMP	30/1425	168/18866	8.29E-06	0.00021406	0.000158351	11167/9518/4920/6424/2626/653/3077/7042/94031/3675/22943/2627/8200/6425/644815/9350/11173/9241/286204/2625/55273/7021/1280/64102/6423/23213/2719/26585/7044/140628	30
GO:0071773	BP	GO:0071773	cellular response to BMP stimulus	30/1425	168/18866	8.29E-06	0.00021406	0.000158351	11167/9518/4920/6424/2626/653/3077/7042/94031/3675/22943/2627/8200/6425/644815/9350/11173/9241/286204/2625/55273/7021/1280/64102/6423/23213/2719/26585/7044/140628	30
GO:0050766	BP	GO:0050766	positive regulation of phagocytosis	17/1425	68/18866	8.54E-06	0.000219406	0.000162305	5806/5322/26228/6556/3560/3561/2213/3600/717/55423/2358/5788/718/64581/7287/6347/336	17
GO:0006874	BP	GO:0006874	cellular calcium ion homeostasis	61/1425	456/18866	8.91E-06	0.000228082	0.000168723	79054/55013/55584/3627/5732/6288/80045/624/23075/2151/7421/8477/4283/6781/10663/858/1234/6263/5734/6352/6373/3932/1907/2833/59341/729230/9290/185/5031/857/1233/1043/356/283652/2358/5788/2841/9104/387129/27334/1903/728/2357/8989/1236/60675/3358/2359/187/146/623/2829/55283/1814/6354/4887/133/2740/3814/931/22953	61
GO:0007517	BP	GO:0007517	muscle organ development	56/1425	407/18866	8.98E-06	0.000228686	0.00016917	4223/63950/3627/5077/1293/3976/1281/140578/4015/7291/7004/6474/3236/1134/7042/245806/891/7490/64220/150921/858/22943/2627/60529/3908/2735/3235/53834/2248/2121/1482/1063/27063/5307/100128927/8320/857/1489/4654/9241/10660/3670/6899/57817/57057/93649/983/7472/221662/26585/150572/1144/11023/6910/22953/5081	56
GO:0071674	BP	GO:0071674	mononuclear cell migration	21/1425	97/18866	9.09E-06	0.000230594	0.000170582	5919/3627/301/5054/653/3958/3569/7057/6352/59341/729230/56833/2358/80310/728/6364/6347/6354/26585/6362/245937	21
GO:1902850	BP	GO:1902850	microtubule cytoskeleton organization involved in mitosis	27/1425	144/18866	9.17E-06	0.000231401	0.000171179	10252/991/84722/1062/891/24137/1058/10460/9493/6491/6790/284403/10403/4605/9787/79998/4751/83540/22974/7272/80258/332/9212/51203/9700/2255/3833	27
GO:0043312	BP	GO:0043312	neutrophil degranulation	64/1425	487/18866	9.64E-06	0.000242186	0.000179156	1116/7276/4057/2171/7130/4318/5328/302/51316/965/10788/5836/6282/5265/5806/976/3240/5329/64114/8826/3958/6556/154664/684/51816/12/160364/79792/23601/1075/11010/3101/10875/3106/11025/6036/3683/2212/240/22918/2358/27180/5788/718/6280/7097/728/2357/960/6279/1378/53831/6037/4069/2919/6402/84658/55/1143/5004/6947/3934/10321/6317	64
GO:0051897	BP	GO:0051897	positive regulation of protein kinase B signaling	31/1425	178/18866	9.99E-06	0.000249848	0.000184825	1116/9518/3481/3082/5154/2152/7057/4233/3932/29851/5880/50507/642273/2252/2248/941/3059/50852/940/2625/2255/284/1956/374/1236/2069/9365/9965/5008/4653/1440	31
GO:0030850	BP	GO:0030850	prostate gland development	14/1425	49/18866	1.01E-05	0.000250791	0.000185522	301/3239/5618/8626/5176/2735/10481/3371/9241/3169/2255/1588/23213/247	14
GO:0002507	BP	GO:0002507	tolerance induction	10/1425	26/18866	1.01E-05	0.000250868	0.000185579	3620/916/29126/29851/3106/1233/3559/2302/5133/640	10
GO:0048469	BP	GO:0048469	cell maturation	31/1425	179/18866	1.12E-05	0.000276982	0.000204897	3202/56975/891/3600/6790/29842/10481/6496/83853/10265/4825/7298/9928/675/283/120892/7422/718/712/64581/2625/3169/2046/30819/2069/163175/54738/257062/4653/440712/2266	31
GO:0046632	BP	GO:0046632	alpha-beta T cell differentiation	22/1425	106/18866	1.15E-05	0.000282672	0.000209106	3702/301/91543/861/114836/3569/8651/64332/5734/3659/3718/30009/10538/941/8320/7535/864/257101/2841/2625/4602/4063	22
GO:0060688	BP	GO:0060688	regulation of morphogenesis of a branching structure	15/1425	56/18866	1.16E-05	0.000283728	0.000209887	3239/3082/6474/5154/2252/3217/120892/7422/5076/9241/2255/10736/7472/23213/26585	15
GO:0090183	BP	GO:0090183	regulation of kidney development	15/1425	56/18866	1.16E-05	0.000283728	0.000209887	4318/3976/5154/7490/3217/7422/54361/5076/9241/80310/2625/4435/130497/10736/26585	15
GO:0002283	BP	GO:0002283	neutrophil activation involved in immune response	64/1425	490/18866	1.17E-05	0.000284446	0.000210419	1116/7276/4057/2171/7130/4318/5328/302/51316/965/10788/5836/6282/5265/5806/976/3240/5329/64114/8826/3958/6556/154664/684/51816/12/160364/79792/23601/1075/11010/3101/10875/3106/11025/6036/3683/2212/240/22918/2358/27180/5788/718/6280/7097/728/2357/960/6279/1378/53831/6037/4069/2919/6402/84658/55/1143/5004/6947/3934/10321/6317	64
GO:0051783	BP	GO:0051783	regulation of nuclear division	32/1425	188/18866	1.18E-05	0.000284446	0.000210419	3976/83987/3481/991/1062/891/9232/10040/10460/858/6790/10403/990/701/9787/4751/1063/2827/11065/699/7272/8877/54361/995/9212/51203/9700/940/2069/1814/1761/225689	32
GO:0016101	BP	GO:0016101	diterpenoid metabolic process	23/1425	114/18866	1.20E-05	0.000288414	0.000213354	7276/24/5947/5919/220/157506/64220/3339/6382/5959/1545/1381/344/8228/1956/338/9227/127/6385/2719/57016/345/336	23
GO:0043491	BP	GO:0043491	protein kinase B signaling	42/1425	278/18866	1.24E-05	0.000297512	0.000220084	1116/9518/3481/3082/4015/2626/5154/55024/2152/7057/4233/6425/6352/3932/29851/5880/50507/642273/2252/2248/1969/941/3059/50852/5076/940/2625/2255/284/1956/55273/374/1236/2069/9365/84830/1814/9965/6347/5008/4653/1440	42
GO:0031214	BP	GO:0031214	biomineral tissue development	29/1425	163/18866	1.25E-05	0.000297512	0.000220084	4057/1277/1594/1278/4920/4256/4015/5167/7291/3381/56975/54757/256764/6696/9636/54829/9350/10457/240/54361/116039/166929/6899/130497/9365/246/2719/26585/4322	29
GO:0110148	BP	GO:0110148	biomineralization	29/1425	163/18866	1.25E-05	0.000297512	0.000220084	4057/1277/1594/1278/4920/4256/4015/5167/7291/3381/56975/54757/256764/6696/9636/54829/9350/10457/240/54361/116039/166929/6899/130497/9365/246/2719/26585/4322	29
GO:0150076	BP	GO:0150076	neuroinflammatory response	18/1425	77/18866	1.28E-05	0.000303273	0.000224346	4318/284467/25825/10135/26228/3569/1075/51311/120892/2358/8877/5788/712/7097/8530/728/1956/4314	18
GO:0001774	BP	GO:0001774	microglial cell activation	14/1425	50/18866	1.30E-05	0.000305203	0.000225773	284467/10135/26228/3569/1075/51311/120892/2358/8877/5788/712/7097/8530/728	14
GO:0002269	BP	GO:0002269	leukocyte activation involved in inflammatory response	14/1425	50/18866	1.30E-05	0.000305203	0.000225773	284467/10135/26228/3569/1075/51311/120892/2358/8877/5788/712/7097/8530/728	14
GO:0001906	BP	GO:0001906	cell killing	30/1425	172/18866	1.34E-05	0.000312502	0.000231173	4057/6372/3075/114836/8542/10578/26228/2213/80329/3575/79465/1075/56253/3106/5551/4068/8970/5788/718/64581/57817/4843/3002/4069/3805/8807/922/57823/2208/117159	30
GO:0009953	BP	GO:0009953	dorsal/ventral pattern formation	20/1425	92/18866	1.38E-05	0.000321362	0.000237727	2019/3212/3237/170825/221833/3199/2735/6496/4825/9350/9241/57057/3169/7080/58524/4010/26585/8022/3207/5081	20
GO:0003156	BP	GO:0003156	regulation of animal organ formation	12/1425	38/18866	1.40E-05	0.000323926	0.000239624	3227/10252/7490/22943/3670/2255/9464/7472/23213/6910/140628/3207	12
GO:0046661	BP	GO:0046661	male sex differentiation	29/1425	164/18866	1.41E-05	0.000323926	0.000239624	3239/4920/2626/653/3205/7042/7490/259266/4323/2627/50846/6382/81930/1299/83990/10371/3206/54361/2625/2255/6736/3624/6423/7022/7080/58524/11086/1761/3207	29
GO:0042471	BP	GO:0042471	ear morphogenesis	24/1425	123/18866	1.42E-05	0.000323926	0.000239624	55584/115908/3198/4920/7291/220/5013/8323/3199/2048/9620/53904/2487/579/116039/5076/9241/6899/2625/2255/130497/1280/10736/10083	24
GO:0001654	BP	GO:0001654	eye development	53/1425	384/18866	1.42E-05	0.000323926	0.000239624	1295/1290/362/5145/1289/5308/1282/10586/197021/7291/220/51384/157506/10252/57010/7042/7490/5176/64220/4237/2048/7431/6496/10265/4990/8076/1969/1545/7422/356/7101/116039/5076/343035/1296/2625/10218/341640/7287/2255/1956/7021/91156/3624/6531/7472/4081/170692/10083/1746/11023/58158/246213	53
GO:0071560	BP	GO:0071560	cellular response to transforming growth factor beta stimulus	39/1425	252/18866	1.43E-05	0.000325255	0.000240607	2331/10631/114990/1277/1281/9518/1284/1278/4015/255743/11117/124857/10252/7042/94031/7057/3675/858/8200/135228/54829/81031/50507/4053/27063/857/2348/54361/80310/9076/4435/93649/203100/7472/7080/79674/3175/7044/5179	39
GO:0043154	BP	GO:0043154	negative regulation of cysteine-type endopeptidase activity involved in apoptotic process	19/1425	85/18866	1.48E-05	0.000335632	0.000248283	8740/4318/25816/3082/5329/7057/2537/4804/1800/358/7422/27074/332/5076/960/7021/6423/2810/4102	19
GO:0045069	BP	GO:0045069	regulation of viral genome replication	21/1425	100/18866	1.49E-05	0.000337066	0.000249344	4057/8091/5359/4599/3669/4939/200316/4938/8638/91543/27350/60489/684/140564/10410/9636/6352/4940/940/7153/3576	21
GO:0036037	BP	GO:0036037	CD8-positive, alpha-beta T cell activation	10/1425	27/18866	1.50E-05	0.000337066	0.000249344	26191/3077/861/8651/29126/56253/3659/8320/864/2841	10
GO:0045766	BP	GO:0045766	positive regulation of angiogenesis	34/1425	208/18866	1.55E-05	0.000345064	0.000255261	1116/8038/301/8091/27286/3082/5054/7291/2626/3678/861/729/2152/7057/2627/3315/79924/358/185/1545/7422/7101/8877/126393/718/3670/3586/728/285/187/6423/3576/133/26585	34
GO:0050678	BP	GO:0050678	regulation of epithelial cell proliferation	54/1425	395/18866	1.55E-05	0.000345064	0.000255261	3481/7291/3202/3690/8626/653/7421/7042/3912/3915/2152/5176/7057/11221/7060/858/8200/4804/135228/2735/6352/11061/2252/675/185/283/857/7422/128239/240/864/116039/5076/9241/9104/3670/3586/6899/2625/9076/728/2255/1956/130497/374/2069/64102/187/6423/7472/6347/23213/2810/2719	54
GO:0001523	BP	GO:0001523	retinoid metabolic process	22/1425	108/18866	1.57E-05	0.000345064	0.000255261	7276/24/5947/5919/220/157506/64220/3339/6382/5959/1545/1381/344/8228/338/9227/127/6385/2719/57016/345/336	22
GO:0071887	BP	GO:0071887	leukocyte apoptotic process	22/1425	108/18866	1.57E-05	0.000345064	0.000255261	301/171558/3958/3620/3569/84941/917/1234/3575/972/6352/29126/3665/3718/3059/3559/356/9212/3586/5133/1236/640	22
GO:0045061	BP	GO:0045061	thymic T cell selection	9/1425	22/18866	1.57E-05	0.000345064	0.000255261	915/916/917/972/7535/5788/940/2625/1236	9
GO:0048934	BP	GO:0048934	peripheral nervous system neuron differentiation	7/1425	13/18866	1.58E-05	0.000345064	0.000255261	3236/861/3235/64843/864/3670/9464	7
GO:0048935	BP	GO:0048935	peripheral nervous system neuron development	7/1425	13/18866	1.58E-05	0.000345064	0.000255261	3236/861/3235/64843/864/3670/9464	7
GO:0033627	BP	GO:0033627	cell adhesion mediated by integrin	17/1425	71/18866	1.58E-05	0.000345064	0.000255261	3976/5328/5054/255743/3690/23075/3678/7042/916/9358/8631/1803/6352/1969/1545/2046/6423	17
GO:0006721	BP	GO:0006721	terpenoid metabolic process	24/1425	124/18866	1.63E-05	0.000354055	0.000261912	7276/24/5947/5919/220/157506/64220/3339/6382/5959/1545/1381/344/8228/1956/338/9227/127/6385/2719/57016/345/3158/336	24
GO:0098813	BP	GO:0098813	nuclear chromosome segregation	41/1425	272/18866	1.66E-05	0.000359019	0.000265584	991/84722/55143/1062/891/11004/24137/9232/10051/10460/9493/150280/81610/10403/990/701/9787/79998/9928/4751/1063/81930/83540/11065/64151/64105/699/83990/7272/151648/23397/9212/83903/51203/9700/7153/157570/3833/57082/317761/225689	41
GO:0007568	BP	GO:0007568	aging	46/1425	319/18866	1.68E-05	0.000362825	0.000268399	7076/3485/710/8091/1284/6648/5054/7291/51384/8626/218/8564/10135/5176/22943/4017/8942/3600/1075/29842/50507/22925/7298/675/8438/120892/597/84417/2706/5076/9212/9104/2305/712/3586/57817/9076/4316/983/9365/6531/3805/4887/3651/133/5179	46
GO:0001578	BP	GO:0001578	microtubule bundle formation	21/1425	101/18866	1.75E-05	0.0003762	0.000278293	399949/200162/79864/84722/92749/345895/126820/139212/51364/79819/10112/246176/136332/51673/827/2302/348807/352909/154313/387885/50487	21
GO:1903901	BP	GO:1903901	negative regulation of viral life cycle	19/1425	86/18866	1.77E-05	0.0003762	0.000278293	4057/8091/5359/4599/3669/5806/4939/200316/4938/8638/91543/27350/60489/684/140564/10410/9636/6352/4940	19
GO:2000106	BP	GO:2000106	regulation of leukocyte apoptotic process	19/1425	86/18866	1.77E-05	0.0003762	0.000278293	301/171558/3958/3620/84941/917/1234/3575/972/6352/29126/3665/3718/3059/9212/3586/5133/1236/640	19
GO:0048863	BP	GO:0048863	stem cell differentiation	40/1425	264/18866	1.85E-05	0.000393175	0.00029085	3214/8091/3976/5308/7291/284467/2626/8626/157506/861/7042/2627/2335/6496/3204/1482/2487/10538/8320/6405/10371/2348/8092/5076/5788/3670/6899/2625/3169/9464/130497/4602/93649/4909/3651/5008/221662/26585/9723/6910	40
GO:0072676	BP	GO:0072676	lymphocyte migration	23/1425	117/18866	1.87E-05	0.000395051	0.000292239	3627/4478/8740/6288/64005/6352/6373/56253/2833/729230/7499/30009/3683/7535/2625/9547/1236/6364/84830/6347/6354/148823/6362	23
GO:0030168	BP	GO:0030168	platelet activation	28/1425	158/18866	1.90E-05	0.00039888	0.000295071	10630/10451/1192/1277/5359/1281/1278/10627/6288/3690/2151/5154/3569/8323/2335/3932/3315/959/6403/7294/10398/7056/954/170692/640/139189/2243/2266	28
GO:0071216	BP	GO:0071216	cellular response to biotic stimulus	38/1425	246/18866	1.91E-05	0.000400809	0.000296498	4057/3627/26191/5054/6372/8564/4283/26228/3569/2213/1234/7431/6352/29126/6373/80380/129607/834/10417/27063/2672/941/23643/4064/64581/7097/923/3586/57817/4843/389643/2919/6347/3576/7035/3934/245937/1440	38
GO:0060993	BP	GO:0060993	kidney morphogenesis	20/1425	94/18866	1.93E-05	0.00040422	0.000299021	3976/255743/3237/7490/3217/120892/7422/2302/54361/5076/9241/2625/4435/2255/130497/170690/10736/2719/26585/3207	20
GO:2001185	BP	GO:2001185	regulation of CD8-positive, alpha-beta T cell activation	8/1425	18/18866	2.29E-05	0.00047598	0.000352105	26191/3077/861/8651/29126/56253/3659/864	8
GO:0072006	BP	GO:0072006	nephron development	26/1425	143/18866	2.34E-05	0.000484586	0.000358472	3976/255743/3237/8826/7490/3675/3217/7422/2302/54361/59/5076/9241/80310/2625/4435/284/130497/7021/285/170690/10736/23213/2719/26585/3207	26
GO:0019724	BP	GO:0019724	B cell mediated immunity	36/1425	230/18866	2.35E-05	0.000484586	0.000358472	710/715/23529/51279/716/23075/3426/729/3123/730/2213/3598/972/717/10875/3665/9156/202309/51311/970/959/30009/10538/3119/722/2302/713/5788/718/712/3586/940/1378/725/100423062/2208	36
GO:0072171	BP	GO:0072171	mesonephric tubule morphogenesis	16/1425	66/18866	2.37E-05	0.00048487	0.000358681	255743/3237/7490/3217/7422/54361/5076/9241/2625/4435/130497/170690/10736/2719/26585/3207	16
GO:1905818	BP	GO:1905818	regulation of chromosome separation	16/1425	66/18866	2.37E-05	0.00048487	0.000358681	991/1062/891/9232/10460/10403/990/701/9787/1063/11065/699/7272/9212/9700/225689	16
GO:0030324	BP	GO:0030324	lung development	30/1425	177/18866	2.37E-05	0.00048487	0.000358681	1116/10630/3976/4015/3202/157506/10252/5154/55211/64220/3675/4323/2627/2735/1907/9620/2252/3371/7422/2302/9241/3169/2255/1956/93649/7472/7080/2719/8022/6910	30
GO:0070098	BP	GO:0070098	chemokine-mediated signaling pathway	19/1425	88/18866	2.49E-05	0.000507731	0.000375593	3627/6372/4283/10663/1234/6352/6373/2833/729230/1233/1236/6364/2829/2919/6347/6354/3576/6362/7032	19
GO:0060541	BP	GO:0060541	respiratory system development	33/1425	204/18866	2.56E-05	0.000519597	0.000384371	1116/10630/3976/4015/220/3202/157506/10252/5154/55211/7490/64220/3675/4323/2627/2735/1907/9620/53834/2252/3371/7422/2302/9241/3169/2255/1956/93649/7472/7080/2719/8022/6910	33
GO:0001649	BP	GO:0001649	osteoblast differentiation	36/1425	231/18866	2.58E-05	0.000521571	0.000385831	4057/1192/1277/115908/8840/3481/3082/4015/7291/3381/255743/56975/6474/8626/3569/6696/9902/6615/3199/2735/23601/50846/3371/1969/10457/54361/9241/3486/4435/344901/9464/374/6423/26585/4653/5179	36
GO:0007059	BP	GO:0007059	chromosome segregation	47/1425	334/18866	2.59E-05	0.000522439	0.000386474	991/84722/55143/1062/891/11004/24137/9232/10051/10460/9493/150280/157313/81610/220134/10403/990/701/9787/79998/9928/4751/1063/81930/83540/11065/64151/64105/699/83990/7272/55355/11339/151648/23397/332/9212/83903/51203/9700/7153/157570/221150/3833/57082/317761/225689	47
GO:0048771	BP	GO:0048771	tissue remodeling	30/1425	178/18866	2.65E-05	0.00053204	0.000393576	7076/4982/3976/115908/51384/3690/64114/7421/3569/6696/7060/4323/8200/3600/3200/5880/50507/633/729230/9290/1969/857/10457/3574/53832/2255/9464/1956/2702/26585	30
GO:0002285	BP	GO:0002285	lymphocyte activation involved in immune response	31/1425	187/18866	2.74E-05	0.000547074	0.000404697	301/23529/23075/3958/114836/6556/3569/2213/972/64332/5734/10875/9156/3956/3718/202309/959/30009/10538/3683/941/3109/8320/257101/4064/5788/3586/940/2625/4602/4063	31
GO:0002504	BP	GO:0002504	antigen processing and presentation of peptide or polysaccharide antigen via MHC class II	21/1425	104/18866	2.80E-05	0.000554833	0.000410437	1062/3122/11004/3111/7057/3123/24137/3115/3117/2213/9493/3113/3127/972/10437/3108/3119/81930/3109/3118/3120	21
GO:0007200	BP	GO:0007200	phospholipase C-activating G protein-coupled receptor signaling pathway	21/1425	104/18866	2.80E-05	0.000554833	0.000410437	80045/2151/8477/2922/5029/124274/9290/4883/185/5031/2358/2841/27334/728/2357/3358/2359/146/1814/886/3814	21
GO:0002699	BP	GO:0002699	positive regulation of immune effector process	35/1425	223/18866	2.85E-05	0.000562627	0.000416202	301/26191/23529/30817/5322/91543/114836/26228/3569/729/3554/3598/972/64332/56253/5880/3106/729230/10417/30009/941/3109/4068/5788/718/940/2625/4843/4602/3805/51237/8807/640/2208/50487	35
GO:0044784	BP	GO:0044784	metaphase/anaphase transition of cell cycle	15/1425	60/18866	2.86E-05	0.000562627	0.000416202	991/1062/891/10460/10403/990/701/9787/1063/11065/699/7272/9212/9700/225689	15
GO:0071774	BP	GO:0071774	response to fibroblast growth factor	27/1425	153/18866	2.86E-05	0.000562627	0.000416202	10631/1277/2591/56975/10252/8826/79801/7057/5015/4804/6352/53834/2252/2248/3371/81848/54361/9241/6899/2625/960/2255/9365/9965/6347/23213/3576	27
GO:0050918	BP	GO:0050918	positive chemotaxis	16/1425	67/18866	2.90E-05	0.000566619	0.000419155	3627/3082/3958/2152/4233/6352/2252/1233/10457/7422/2358/2255/284/285/4908/3576	16
GO:0048251	BP	GO:0048251	elastic fiber assembly	6/1425	10/18866	2.96E-05	0.000575988	0.000426086	10516/4015/11117/30008/4629/4239	6
GO:0042063	BP	GO:0042063	gliogenesis	44/1425	307/18866	2.96E-05	0.000575988	0.000426086	301/3976/23529/4920/80045/25825/7042/3912/26228/3569/170825/11221/4323/4919/3908/7431/1031/4825/729230/7101/2358/430/5076/9241/6280/712/7097/10100/728/2255/1956/4602/6279/374/983/163175/400746/7080/1814/6347/1746/4653/5179/58158	44
GO:0030574	BP	GO:0030574	collagen catabolic process	13/1425	47/18866	3.05E-05	0.000590816	0.000437055	4318/1306/4327/9902/4323/1305/9508/4320/4319/4316/140766/4314/4322	13
GO:0021602	BP	GO:0021602	cranial nerve morphogenesis	10/1425	29/18866	3.09E-05	0.000597189	0.00044177	3213/3198/3212/3200/2048/6405/10371/5076/6899/3232	10
GO:1990868	BP	GO:1990868	response to chemokine	20/1425	97/18866	3.14E-05	0.000601171	0.000444715	3627/4015/6372/4283/10663/1234/6352/6373/2833/729230/1233/1236/6364/2829/2919/6347/6354/3576/6362/7032	20
GO:1990869	BP	GO:1990869	cellular response to chemokine	20/1425	97/18866	3.14E-05	0.000601171	0.000444715	3627/4015/6372/4283/10663/1234/6352/6373/2833/729230/1233/1236/6364/2829/2919/6347/6354/3576/6362/7032	20
GO:0072088	BP	GO:0072088	nephron epithelium morphogenesis	17/1425	75/18866	3.40E-05	0.000647385	0.000478902	3976/255743/3237/7490/3217/7422/54361/5076/9241/2625/4435/130497/170690/10736/2719/26585/3207	17
GO:0044344	BP	GO:0044344	cellular response to fibroblast growth factor stimulus	26/1425	146/18866	3.40E-05	0.000647385	0.000478902	10631/1277/2591/56975/10252/8826/79801/7057/5015/4804/6352/53834/2252/2248/81848/54361/9241/6899/2625/960/2255/9365/9965/6347/23213/3576	26
GO:0007088	BP	GO:0007088	regulation of mitotic nuclear division	28/1425	163/18866	3.41E-05	0.000647385	0.000478902	83987/3481/991/1062/891/9232/10040/10460/858/6790/10403/990/701/9787/4751/1063/11065/699/7272/8877/995/9212/51203/9700/940/2069/1814/1761	28
GO:0010965	BP	GO:0010965	regulation of mitotic sister chromatid separation	15/1425	61/18866	3.53E-05	0.000667851	0.000494042	991/1062/891/9232/10460/10403/990/701/9787/1063/11065/699/7272/9212/9700	15
GO:0030323	BP	GO:0030323	respiratory tube development	30/1425	181/18866	3.67E-05	0.000692474	0.000512257	1116/10630/3976/4015/3202/157506/10252/5154/55211/64220/3675/4323/2627/2735/1907/9620/2252/3371/7422/2302/9241/3169/2255/1956/93649/7472/7080/2719/8022/6910	30
GO:0071695	BP	GO:0071695	anatomical structure maturation	36/1425	235/18866	3.75E-05	0.000704734	0.000521326	4057/3202/56975/7042/891/3600/6790/29842/10481/6496/83853/10265/4825/7298/9928/675/283/120892/7422/5076/718/712/64581/2625/3169/2046/30819/2069/163175/51083/54738/257062/26585/4653/440712/2266	36
GO:0055123	BP	GO:0055123	digestive system development	26/1425	147/18866	3.84E-05	0.00071881	0.000531738	5919/1281/3239/3481/3202/6474/2626/8626/7042/891/64220/2627/6425/60529/2735/7298/579/2255/1956/93649/10736/6423/3576/3651/56033/140628	26
GO:0033628	BP	GO:0033628	regulation of cell adhesion mediated by integrin	13/1425	48/18866	3.90E-05	0.000726909	0.00053773	3976/5328/5054/23075/7042/916/8631/1803/6352/1969/1545/2046/6423	13
GO:0001656	BP	GO:0001656	metanephros development	19/1425	91/18866	4.09E-05	0.00075753	0.000560381	3976/3227/157506/10252/5154/7490/2302/54361/116039/5076/2625/4435/2255/130497/7021/10736/2719/26585/3207	19
GO:0033273	BP	GO:0033273	response to vitamin	19/1425	91/18866	4.09E-05	0.00075753	0.000560381	10631/3627/1277/1594/2626/7421/6781/6696/8942/3600/7298/3371/83990/2348/57817/1956/9227/3651/5179	19
GO:0060537	BP	GO:0060537	muscle tissue development	54/1425	409/18866	4.12E-05	0.00076137	0.000563222	4223/1829/63950/1281/4015/7291/6474/2626/653/3236/1134/7042/245806/891/7490/64220/858/22943/2627/10052/2735/3235/50507/57538/2248/1482/1063/27063/5307/4629/8320/857/7422/4654/9241/3670/6899/57817/115701/57057/130497/93649/983/2702/7472/221662/26585/150572/1144/11023/6910/140628/22953/5081	54
GO:0016064	BP	GO:0016064	immunoglobulin mediated immune response	35/1425	227/18866	4.17E-05	0.000767853	0.000568018	710/715/23529/51279/716/23075/3426/729/3123/730/2213/3598/972/717/10875/3665/9156/202309/51311/959/30009/10538/3119/722/2302/713/5788/718/712/3586/940/1378/725/100423062/2208	35
GO:0050854	BP	GO:0050854	regulation of antigen receptor-mediated signaling pathway	16/1425	69/18866	4.27E-05	0.000781025	0.000577762	26191/2633/3958/861/26228/53347/2213/3932/3783/4068/50852/5788/1236/115352/640/148823	16
GO:0019886	BP	GO:0019886	antigen processing and presentation of exogenous peptide antigen via MHC class II	20/1425	99/18866	4.27E-05	0.000781025	0.000577762	1062/3122/11004/3111/3123/24137/3115/3117/2213/9493/3113/3127/972/10437/3108/3119/81930/3109/3118/3120	20
GO:0002707	BP	GO:0002707	negative regulation of lymphocyte mediated immunity	12/1425	42/18866	4.31E-05	0.000781025	0.000577762	3077/10225/2213/3575/3106/30009/722/2302/5788/1378/3805/725	12
GO:0021983	BP	GO:0021983	pituitary gland development	12/1425	42/18866	4.31E-05	0.000781025	0.000577762	23440/5308/2735/6496/5307/54361/9241/3670/2255/6531/7080/8022	12
GO:0048246	BP	GO:0048246	macrophage chemotaxis	12/1425	42/18866	4.31E-05	0.000781025	0.000577762	5919/6288/3958/26228/7057/6352/1907/59341/56833/728/1588/6347	12
GO:0003209	BP	GO:0003209	cardiac atrium morphogenesis	10/1425	30/18866	4.33E-05	0.000781325	0.000577984	6474/2626/7042/1482/9241/3670/57057/2702/7472/6910	10
GO:0002701	BP	GO:0002701	negative regulation of production of molecular mediator of immune response	11/1425	36/18866	4.51E-05	0.000806542	0.000596638	3077/10225/7042/684/2213/3598/3718/30009/3586/115352/336	11
GO:0043368	BP	GO:0043368	positive T cell selection	11/1425	36/18866	4.51E-05	0.000806542	0.000596638	915/114836/3569/916/917/972/30009/10538/7535/5788/4063	11
GO:0046633	BP	GO:0046633	alpha-beta T cell proliferation	11/1425	36/18866	4.51E-05	0.000806542	0.000596638	26191/916/3600/29126/3659/729230/2000/7535/5788/940/284194	11
GO:1903900	BP	GO:1903900	regulation of viral life cycle	27/1425	157/18866	4.58E-05	0.000816439	0.00060396	4057/8091/5359/4599/3669/5806/4939/200316/4938/8638/91543/27350/60489/3123/684/858/140564/10410/9636/972/6352/4940/3956/27074/940/7153/3576	27
GO:0061333	BP	GO:0061333	renal tubule morphogenesis	17/1425	77/18866	4.87E-05	0.000861585	0.000637356	1282/255743/3237/7490/3217/7422/54361/5076/9241/2625/4435/130497/170690/10736/2719/26585/3207	17
GO:0072028	BP	GO:0072028	nephron morphogenesis	17/1425	77/18866	4.87E-05	0.000861585	0.000637356	3976/255743/3237/7490/3217/7422/54361/5076/9241/2625/4435/130497/170690/10736/2719/26585/3207	17
GO:0035082	BP	GO:0035082	axoneme assembly	16/1425	70/18866	5.15E-05	0.000909065	0.000672479	399949/200162/79864/92749/345895/126820/139212/51364/79819/136332/2302/348807/352909/154313/387885/50487	16
GO:0060571	BP	GO:0060571	morphogenesis of an epithelial fold	9/1425	25/18866	5.25E-05	0.000921084	0.00068137	3239/8626/157506/653/9241/2255/1956/7472/23213	9
GO:0070228	BP	GO:0070228	regulation of lymphocyte apoptotic process	14/1425	56/18866	5.25E-05	0.000921084	0.00068137	171558/3958/3620/84941/917/3575/972/6352/29126/3718/9212/3586/5133/640	14
GO:0003007	BP	GO:0003007	heart morphogenesis	38/1425	258/18866	5.57E-05	0.000971616	0.000718751	8701/1289/5308/7291/51384/6474/2626/10252/653/7042/6615/22943/2627/6491/53834/1482/27063/30009/9510/8320/7422/2348/9241/10660/3670/6899/2625/115701/57057/9464/55273/1280/2702/6423/7472/4887/6910/140628	38
GO:0051607	BP	GO:0051607	defense response to virus	38/1425	258/18866	5.57E-05	0.000971616	0.000718751	3627/5359/26191/2633/4599/3669/4939/4600/200316/4938/8638/91543/4283/27350/83666/60489/3569/684/2537/140564/10410/3600/9636/4940/3659/10875/3665/5551/10417/51311/6036/81030/3559/51191/5788/2635/10964/338321	38
GO:0030278	BP	GO:0030278	regulation of ossification	33/1425	212/18866	5.64E-05	0.000979717	0.000724744	4057/1192/115908/8840/1594/3082/4256/5167/7291/255743/56975/8626/7042/3569/22943/3199/9636/2735/5734/240/54361/116039/9241/166929/4435/344901/9464/130497/374/9365/10736/6423/26585	33
GO:0002577	BP	GO:0002577	regulation of antigen processing and presentation	8/1425	20/18866	5.74E-05	0.000991457	0.000733428	3077/6556/3111/7057/2213/972/10875/1236	8
GO:0060231	BP	GO:0060231	mesenchymal to epithelial transition	8/1425	20/18866	5.74E-05	0.000991457	0.000733428	3976/7490/54361/5076/2625/4435/10736/26585	8
GO:0072073	BP	GO:0072073	kidney epithelium development	25/1425	142/18866	5.81E-05	0.000999977	0.000739731	3976/255743/10252/3237/8826/7490/6382/3217/9350/7422/2302/54361/5076/9241/2625/4435/130497/7021/170690/10736/6385/2719/26585/6492/3207	25
GO:0035137	BP	GO:0035137	hindlimb morphogenesis	11/1425	37/18866	5.98E-05	0.001027126	0.000759815	7291/8626/3236/8200/60529/3235/5307/116039/130497/7021/2719	11
GO:0002604	BP	GO:0002604	regulation of dendritic cell antigen processing and presentation	6/1425	11/18866	6.09E-05	0.001039475	0.00076895	6556/7057/2213/972/10875/1236	6
GO:0045060	BP	GO:0045060	negative thymic T cell selection	6/1425	11/18866	6.09E-05	0.001039475	0.00076895	916/972/7535/5788/940/1236	6
GO:0060348	BP	GO:0060348	bone development	32/1425	204/18866	6.24E-05	0.001060872	0.000784778	3214/4057/1277/8840/5308/302/6424/4015/7291/56975/6474/871/6781/60676/4323/5734/1101/59341/633/1305/9350/116039/5788/9104/389058/1280/6423/23213/26585/4653/4322/3207	32
GO:0009636	BP	GO:0009636	response to toxic substance	37/1425	250/18866	6.26E-05	0.001060963	0.000784845	493869/6648/10516/3240/891/6649/1066/4499/241/6352/6382/2643/2984/7298/9376/4489/1545/83990/5742/196/5888/9104/4129/6280/7097/11185/9076/5444/983/127/4025/11254/50506/57016/5179/6335/3934	37
GO:0051306	BP	GO:0051306	mitotic sister chromatid separation	15/1425	64/18866	6.44E-05	0.001089118	0.000805673	991/1062/891/9232/10460/10403/990/701/9787/1063/11065/699/7272/9212/9700	15
GO:0007052	BP	GO:0007052	mitotic spindle organization	22/1425	118/18866	6.55E-05	0.001104201	0.00081683	991/84722/1062/891/24137/10460/9493/6491/6790/284403/10403/4605/9787/79998/4751/83540/22974/7272/80258/332/9212/3833	22
GO:0048565	BP	GO:0048565	digestive tract development	24/1425	135/18866	6.90E-05	0.001160072	0.000858161	5919/1281/3239/3202/6474/2626/8626/7042/891/64220/2627/6425/60529/2735/7298/579/2255/1956/93649/10736/6423/3576/3651/140628	24
GO:0019079	BP	GO:0019079	viral genome replication	23/1425	127/18866	7.22E-05	0.00120972	0.000894889	4057/8091/5359/4599/3669/4939/200316/4938/8638/91543/27350/60489/10663/684/140564/10410/9636/6352/4940/940/7153/6347/3576	23
GO:0002700	BP	GO:0002700	regulation of production of molecular mediator of immune response	25/1425	144/18866	7.36E-05	0.001229032	0.000909174	26191/23529/3077/10225/91543/7042/3569/684/2213/3554/3598/972/3718/729230/10417/959/30009/5788/3586/940/2625/3805/51237/115352/336	25
GO:0060037	BP	GO:0060037	pharyngeal system development	9/1425	26/18866	7.49E-05	0.001246687	0.000922234	653/7042/1482/2348/9241/3670/6899/2625/53820	9
GO:0050852	BP	GO:0050852	T cell receptor signaling pathway	32/1425	206/18866	7.55E-05	0.001249437	0.000924269	3702/26191/2633/3958/915/3122/916/3123/53347/3115/3117/3113/8631/917/3127/64332/3932/3783/919/3119/4068/7535/7294/50852/3118/5788/940/2625/3120/696/1236/1493	32
GO:0060337	BP	GO:0060337	type I interferon signaling pathway	19/1425	95/18866	7.59E-05	0.001249437	0.000924269	6672/4599/3669/4939/4600/4938/8638/91543/684/54739/2537/10410/9636/4940/3659/3665/3106/81030/2634	19
GO:0061326	BP	GO:0061326	renal tubule development	19/1425	95/18866	7.59E-05	0.001249437	0.000924269	3976/1282/255743/3237/7490/3217/7422/54361/5076/9241/2625/4435/130497/7021/170690/10736/2719/26585/3207	19
GO:0071357	BP	GO:0071357	cellular response to type I interferon	19/1425	95/18866	7.59E-05	0.001249437	0.000924269	6672/4599/3669/4939/4600/4938/8638/91543/684/54739/2537/10410/9636/4940/3659/3665/3106/81030/2634	19
GO:0002495	BP	GO:0002495	antigen processing and presentation of peptide antigen via MHC class II	20/1425	103/18866	7.69E-05	0.00126121	0.000932978	1062/3122/11004/3111/3123/24137/3115/3117/2213/9493/3113/3127/972/10437/3108/3119/81930/3109/3118/3120	20
GO:0002822	BP	GO:0002822	regulation of adaptive immune response based on somatic recombination of immune receptors built from immunoglobulin superfamily domains	26/1425	153/18866	7.72E-05	0.001263528	0.000934693	301/23529/3077/91543/6556/3569/2213/3554/3575/64332/29126/3106/3718/729230/30009/941/722/2302/5788/718/3586/940/2625/1378/725/2208	26
GO:0060675	BP	GO:0060675	ureteric bud morphogenesis	15/1425	65/18866	7.80E-05	0.001271848	0.000940847	255743/3237/7490/3217/7422/54361/5076/9241/2625/4435/170690/10736/2719/26585/3207	15
GO:0007091	BP	GO:0007091	metaphase/anaphase transition of mitotic cell cycle	14/1425	58/18866	7.96E-05	0.001290121	0.000954364	991/1062/891/10460/10403/990/701/9787/1063/11065/699/7272/9212/9700	14
GO:1902099	BP	GO:1902099	regulation of metaphase/anaphase transition of cell cycle	14/1425	58/18866	7.96E-05	0.001290121	0.000954364	991/1062/891/10403/990/701/9787/1063/11065/699/7272/9212/9700/225689	14
GO:0014706	BP	GO:0014706	striated muscle tissue development	51/1425	389/18866	7.99E-05	0.001292297	0.000955974	4223/1829/63950/4015/7291/6474/2626/653/3236/1134/7042/245806/891/7490/858/22943/2627/10052/2735/3235/50507/57538/2248/1482/1063/27063/5307/4629/8320/857/7422/4654/9241/3670/6899/57817/115701/57057/93649/983/2702/7472/221662/26585/150572/1144/11023/6910/140628/22953/5081	51
GO:0097421	BP	GO:0097421	liver regeneration	10/1425	32/18866	8.08E-05	0.001303253	0.000964079	3077/3569/6790/2735/7298/9104/3586/57817/9076/1956	10
GO:0051302	BP	GO:0051302	regulation of cell division	28/1425	171/18866	8.20E-05	0.001318024	0.000975006	3481/8626/5154/144455/7042/346389/7060/259266/9493/6790/56241/2252/990/2248/79998/9928/675/10112/7422/9212/80310/79733/2069/6423/1814/2810/5008/56287	28
GO:0002070	BP	GO:0002070	epithelial cell maturation	7/1425	16/18866	8.60E-05	0.001357122	0.001003929	3202/29842/10481/6496/4825/7298/3169	7
GO:0034116	BP	GO:0034116	positive regulation of heterotypic cell-cell adhesion	7/1425	16/18866	8.60E-05	0.001357122	0.001003929	8631/3932/3586/960/246/2243/2266	7
GO:0060413	BP	GO:0060413	atrial septum morphogenesis	7/1425	16/18866	8.60E-05	0.001357122	0.001003929	2626/7042/1482/3670/57057/2702/6910	7
GO:0002706	BP	GO:0002706	regulation of lymphocyte mediated immunity	26/1425	154/18866	8.64E-05	0.001357122	0.001003929	23529/3077/10225/91543/114836/3569/2213/3554/3575/56253/3106/729230/30009/4068/722/2302/5788/718/3586/940/2625/1378/3805/8807/725/2208	26
GO:0009713	BP	GO:0009713	catechol-containing compound biosynthetic process	8/1425	21/18866	8.66E-05	0.001357122	0.001003929	26002/3067/7042/2643/2625/9464/6531/5409	8
GO:0030878	BP	GO:0030878	thyroid gland development	8/1425	21/18866	8.66E-05	0.001357122	0.001003929	3213/3202/3200/1482/6899/2255/7080/3232	8
GO:0042423	BP	GO:0042423	catecholamine biosynthetic process	8/1425	21/18866	8.66E-05	0.001357122	0.001003929	26002/3067/7042/2643/2625/9464/6531/5409	8
GO:0060065	BP	GO:0060065	uterus development	8/1425	21/18866	8.66E-05	0.001357122	0.001003929	3205/7042/64220/3206/2625/93649/1588/3207	8
GO:1903978	BP	GO:1903978	regulation of microglial cell activation	8/1425	21/18866	8.66E-05	0.001357122	0.001003929	284467/26228/3569/1075/120892/8877/5788/8530	8
GO:0070227	BP	GO:0070227	lymphocyte apoptotic process	16/1425	73/18866	8.83E-05	0.001375164	0.001017275	171558/3958/3620/84941/917/3575/972/6352/29126/3718/3559/356/9212/3586/5133/640	16
GO:0072078	BP	GO:0072078	nephron tubule morphogenesis	16/1425	73/18866	8.83E-05	0.001375164	0.001017275	255743/3237/7490/3217/7422/54361/5076/9241/2625/4435/130497/170690/10736/2719/26585/3207	16
GO:0002367	BP	GO:0002367	cytokine production involved in immune response	20/1425	104/18866	8.85E-05	0.001375455	0.00101749	3077/10225/91543/7042/6556/3569/684/3554/972/3718/729230/10417/30009/133396/7097/3586/2625/3805/8807/336	20
GO:0019058	BP	GO:0019058	viral life cycle	46/1425	341/18866	8.92E-05	0.001382278	0.001022538	4057/8091/5359/4599/3669/5806/3690/4939/200316/3678/4938/8638/91543/27350/60489/10663/3123/684/858/140564/10410/1803/9636/1234/972/23601/6504/6352/4940/3956/1969/941/131578/857/27074/55065/940/7153/9076/6614/1956/1378/983/6347/3576/6317	46
GO:0003197	BP	GO:0003197	endocardial cushion development	12/1425	45/18866	9.07E-05	0.001398302	0.001034392	7291/2626/653/7042/6615/9241/3670/57057/55273/221662/6910/140628	12
GO:0014002	BP	GO:0014002	astrocyte development	12/1425	45/18866	9.07E-05	0.001398302	0.001034392	4920/25825/3569/4919/7431/2358/6280/712/10100/728/1956/6279	12
GO:0043010	BP	GO:0043010	camera-type eye development	45/1425	332/18866	9.46E-05	0.00145373	0.001075394	1295/362/5145/5308/1282/10586/197021/7291/220/51384/157506/10252/57010/7042/7490/5176/64220/2048/7431/6496/10265/1969/1545/7422/7101/116039/5076/343035/1296/2625/10218/7287/2255/1956/7021/91156/3624/6531/7472/4081/10083/1746/11023/58158/246213	45
GO:0001658	BP	GO:0001658	branching involved in ureteric bud morphogenesis	14/1425	59/18866	9.71E-05	0.001488636	0.001101216	255743/3237/7490/3217/7422/54361/5076/9241/4435/170690/10736/2719/26585/3207	14
GO:0001892	BP	GO:0001892	embryonic placenta development	18/1425	89/18866	1.00E-04	0.001523824	0.001127246	3976/3481/7262/653/144455/9021/6615/203447/8320/6768/430/3856/3586/4435/1956/79733/7472/133	18
GO:0009612	BP	GO:0009612	response to mechanical stimulus	32/1425	209/18866	1.00E-04	0.001523824	0.001127246	3485/1116/10631/55584/3627/8740/1277/1281/2626/891/7057/64220/4323/8200/5734/3659/59341/1647/834/8061/51311/27063/3371/358/168507/838/8989/4316/1956/285/623/8796	32
GO:0042100	BP	GO:0042100	B cell proliferation	19/1425	97/18866	0.000101877	0.001545392	0.001143201	10451/23529/22806/2213/3575/972/202309/970/959/196/3574/4064/5788/3586/1493/51237/115352/640/931	19
GO:0042092	BP	GO:0042092	type 2 immune response	11/1425	39/18866	0.000101955	0.001545392	0.001143201	301/91543/3620/3569/972/729230/30009/10538/133396/3586/2625	11
GO:0048592	BP	GO:0048592	eye morphogenesis	26/1425	156/18866	0.000107594	0.001626445	0.00120316	1295/1290/362/1289/5308/197021/7291/220/51384/57010/64220/4237/2048/6496/10265/8076/1969/7422/356/5076/1296/7287/7021/91156/7472/10083	26
GO:0002548	BP	GO:0002548	monocyte chemotaxis	15/1425	67/18866	0.0001127	0.001694454	0.00125347	3627/301/5054/3958/3569/6352/729230/56833/2358/6364/6347/6354/26585/6362/245937	15
GO:0048663	BP	GO:0048663	neuron fate commitment	15/1425	67/18866	0.0001127	0.001694454	0.00125347	63950/3226/3236/170825/4825/64843/10660/3670/3169/7080/58524/54738/1746/8022/5081	15
GO:0002468	BP	GO:0002468	dendritic cell antigen processing and presentation	6/1425	12/18866	0.000114071	0.001705867	0.001261912	6556/7057/2213/972/10875/1236	6
GO:0043383	BP	GO:0043383	negative T cell selection	6/1425	12/18866	0.000114071	0.001705867	0.001261912	916/972/7535/5788/940/1236	6
GO:0001707	BP	GO:0001707	mesoderm formation	16/1425	75/18866	0.000124016	0.001849625	0.001368257	8091/3690/3675/6615/22943/1969/8320/5076/9241/286204/57057/3196/3624/10736/6423/3207	16
GO:0021516	BP	GO:0021516	dorsal spinal cord development	8/1425	22/18866	0.000127125	0.001885918	0.001395104	170825/374946/10660/3218/8022/5081/340260/64211	8
GO:0051383	BP	GO:0051383	kinetochore organization	8/1425	22/18866	0.000127125	0.001885918	0.001395104	1062/1058/10051/10403/9787/1063/83540/64105	8
GO:0010719	BP	GO:0010719	negative regulation of epithelial to mesenchymal transition	11/1425	40/18866	0.000131107	0.001931586	0.001428888	114990/10252/653/7042/9241/3170/2625/3169/6423/7080/6910	11
GO:0090184	BP	GO:0090184	positive regulation of kidney development	11/1425	40/18866	0.000131107	0.001931586	0.001428888	3976/5154/7490/3217/7422/54361/5076/9241/80310/2625/26585	11
GO:0048145	BP	GO:0048145	regulation of fibroblast proliferation	17/1425	83/18866	0.000131243	0.001931586	0.001428888	302/5154/891/4804/2335/972/6277/990/358/890/8877/80310/2255/1956/4602/2069/7472	17
GO:0030330	BP	GO:0030330	DNA damage response, signal transduction by p53 class mediator	20/1425	107/18866	0.000133389	0.001958004	0.00144843	6672/7291/144455/891/6615/6790/972/22925/1647/675/27063/10538/149628/51512/995/2305/960/983/79733/2810	20
GO:0034340	BP	GO:0034340	response to type I interferon	19/1425	99/18866	0.000135345	0.001981502	0.001465813	6672/4599/3669/4939/4600/4938/8638/91543/684/54739/2537/10410/9636/4940/3659/3665/3106/81030/2634	19
GO:0002643	BP	GO:0002643	regulation of tolerance induction	7/1425	17/18866	0.000136729	0.001986127	0.001469234	3620/916/29126/3106/3559/2302/5133	7
GO:0032695	BP	GO:0032695	negative regulation of interleukin-12 production	7/1425	17/18866	0.000136729	0.001986127	0.001469234	7057/6504/3718/51311/3586/353514/1236	7
GO:0033631	BP	GO:0033631	cell-cell adhesion mediated by integrin	7/1425	17/18866	0.000136729	0.001986127	0.001469234	255743/23075/3678/916/8631/1803/6352	7
GO:0008584	BP	GO:0008584	male gonad development	24/1425	141/18866	0.00013964	0.002023146	0.001496618	2626/3205/7042/7490/259266/4323/2627/50846/6382/81930/1299/83990/10371/3206/54361/2625/6736/3624/6423/7022/7080/11086/1761/3207	24
GO:0022612	BP	GO:0022612	gland morphogenesis	22/1425	124/18866	0.000140452	0.002029639	0.001501422	4478/3239/3082/8626/5154/7421/7042/3569/2735/10481/2252/3371/1969/857/10371/54361/9241/3169/2255/1956/374/23213	22
GO:0042733	BP	GO:0042733	embryonic digit morphogenesis	14/1425	61/18866	0.000142628	0.002037408	0.001507169	3239/4920/3227/7291/8323/60529/3238/116039/9241/341640/9464/130497/6423/3207	14
GO:0051310	BP	GO:0051310	metaphase plate congression	14/1425	61/18866	0.000142628	0.002037408	0.001507169	84722/55143/1062/891/11004/81610/10403/79998/9928/1063/81930/83540/9212/3833	14
GO:0051482	BP	GO:0051482	positive regulation of cytosolic calcium ion concentration involved in phospholipase C-activating G protein-coupled signaling pathway	10/1425	34/18866	0.00014296	0.002037408	0.001507169	80045/2151/8477/9290/185/2841/27334/3358/1814/3814	10
GO:0006953	BP	GO:0006953	acute-phase response	12/1425	47/18866	0.000143181	0.002037408	0.001507169	5359/6289/6288/5265/3240/3077/3569/12/9332/2335/57817/5004	12
GO:0007080	BP	GO:0007080	mitotic metaphase plate congression	12/1425	47/18866	0.000143181	0.002037408	0.001507169	84722/55143/1062/891/11004/10403/79998/9928/81930/83540/9212/3833	12
GO:0035850	BP	GO:0035850	epithelial cell differentiation involved in kidney development	12/1425	47/18866	0.000143181	0.002037408	0.001507169	4318/3976/8826/7490/2302/59/5076/2625/4435/130497/10736/26585	12
GO:0002062	BP	GO:0002062	chondrocyte differentiation	20/1425	108/18866	0.00015227	0.002161233	0.001598769	8091/8840/6474/871/861/4017/8200/11173/579/864/116039/85477/130497/1280/10736/6423/7045/23213/26585/3207	20
GO:0048144	BP	GO:0048144	fibroblast proliferation	17/1425	84/18866	0.00015313	0.002167918	0.001603714	302/5154/891/4804/2335/972/6277/990/358/890/8877/80310/2255/1956/4602/2069/7472	17
GO:0046546	BP	GO:0046546	development of primary male sexual characteristics	24/1425	142/18866	0.000156227	0.002206169	0.00163201	2626/3205/7042/7490/259266/4323/2627/50846/6382/81930/1299/83990/10371/3206/54361/2625/6736/3624/6423/7022/7080/11086/1761/3207	24
GO:0007498	BP	GO:0007498	mesoderm development	23/1425	134/18866	0.00016763	0.002361211	0.001746702	8091/3690/8626/22806/3675/6615/22943/6398/1969/9350/8320/7422/5076/9241/286204/6899/57057/3196/130497/3624/10736/6423/3207	23
GO:0034113	BP	GO:0034113	heterotypic cell-cell adhesion	14/1425	62/18866	0.000171577	0.002401922	0.001776818	1829/965/3690/3678/914/8631/3932/5788/3586/960/3557/246/2243/2266	14
GO:0007422	BP	GO:0007422	peripheral nervous system development	16/1425	77/18866	0.000171812	0.002401922	0.001776818	3236/861/3908/3235/64843/2676/864/3670/9076/9464/983/163175/4908/400746/4909/4653	16
GO:0048332	BP	GO:0048332	mesoderm morphogenesis	16/1425	77/18866	0.000171812	0.002401922	0.001776818	8091/3690/3675/6615/22943/1969/8320/5076/9241/286204/57057/3196/3624/10736/6423/3207	16
GO:0002286	BP	GO:0002286	T cell activation involved in immune response	20/1425	109/18866	0.000173467	0.002418999	0.00178945	301/3958/114836/6556/3569/2213/972/64332/5734/10875/3718/30009/10538/3683/941/3109/8320/2625/4602/4063	20
GO:0051896	BP	GO:0051896	regulation of protein kinase B signaling	36/1425	253/18866	0.000175089	0.002435523	0.001801674	1116/9518/3481/3082/2626/5154/55024/2152/7057/4233/6425/3932/29851/5880/50507/642273/2252/2248/1969/941/3059/50852/940/2625/2255/284/1956/374/1236/2069/9365/1814/9965/5008/4653/1440	36
GO:0032655	BP	GO:0032655	regulation of interleukin-12 production	13/1425	55/18866	0.00017839	0.002475273	0.001831079	3620/7057/6504/3106/3718/51311/959/3670/64581/7097/3586/353514/1236	13
GO:0072080	BP	GO:0072080	nephron tubule development	18/1425	93/18866	0.000179957	0.002490814	0.001842575	3976/255743/3237/7490/3217/7422/54361/5076/9241/2625/4435/130497/7021/170690/10736/2719/26585/3207	18
GO:0034614	BP	GO:0034614	cellular response to reactive oxygen species	27/1425	170/18866	0.00018356	0.002534402	0.00187482	301/4318/6648/3082/10516/3569/4233/6649/2643/1800/653361/358/1545/120892/51314/890/8877/5076/9104/80310/3586/1956/4602/983/4314/8807/3934	27
GO:0006909	BP	GO:0006909	phagocytosis	49/1425	382/18866	0.000186328	0.002565063	0.001897501	10451/83871/301/55113/5806/3690/4481/5322/26228/64005/6556/81035/7057/2214/4233/3560/3561/2213/3600/917/6504/5880/717/55423/9936/919/729230/10417/3683/5031/8685/399/2212/722/22918/2358/8877/5788/718/64581/7097/7287/338382/644150/6347/725/246/100423062/336	49
GO:0110111	BP	GO:0110111	negative regulation of animal organ morphogenesis	10/1425	35/18866	0.000186701	0.002565063	0.001897501	4982/7042/54829/1101/5076/9241/2625/4435/23213/26585	10
GO:0000302	BP	GO:0000302	response to reactive oxygen species	34/1425	235/18866	0.000190005	0.002604044	0.001926337	301/1277/4318/6648/3082/10516/3240/3569/4233/6649/6382/2643/8061/1800/653361/358/1545/120892/51314/890/8877/5076/9104/80310/3586/8989/1956/4602/374/983/4314/1236/8807/3934	34
GO:0006720	BP	GO:0006720	isoprenoid metabolic process	24/1425	144/18866	0.00019473	0.002641716	0.001954205	7276/24/5947/5919/220/157506/64220/3339/6382/5959/1545/1381/344/8228/1956/338/9227/127/6385/2719/57016/345/3158/336	24
GO:0007263	BP	GO:0007263	nitric oxide mediated signal transduction	9/1425	29/18866	0.000195121	0.002641716	0.001954205	7057/4499/7422/389692/2357/4843/1956/4887/3651	9
GO:0019835	BP	GO:0019835	cytolysis	9/1425	29/18866	0.000195121	0.002641716	0.001954205	8542/729/730/3001/5551/2999/5320/3002/4069	9
GO:0060351	BP	GO:0060351	cartilage development involved in endochondral bone morphogenesis	9/1425	29/18866	0.000195121	0.002641716	0.001954205	1277/6474/871/6781/59341/9350/1280/4322/3207	9
GO:0060441	BP	GO:0060441	epithelial tube branching involved in lung morphogenesis	9/1425	29/18866	0.000195121	0.002641716	0.001954205	3202/157506/10252/9620/3371/3169/2255/7472/7080	9
GO:0072009	BP	GO:0072009	nephron epithelium development	20/1425	110/18866	0.000197216	0.002658963	0.001966963	3976/255743/3237/8826/7490/3217/7422/2302/54361/5076/9241/2625/4435/130497/7021/170690/10736/2719/26585/3207	20
GO:0002921	BP	GO:0002921	negative regulation of humoral immune response	6/1425	13/18866	0.000198302	0.002658963	0.001966963	710/2213/722/2302/1378/725	6
GO:0021520	BP	GO:0021520	spinal cord motor neuron cell fate specification	6/1425	13/18866	0.000198302	0.002658963	0.001966963	3226/3236/4825/64843/3670/8022	6
GO:0048266	BP	GO:0048266	behavioral response to pain	6/1425	13/18866	0.000198302	0.002658963	0.001966963	7057/7060/64856/644139/6335/22953	6
GO:0043367	BP	GO:0043367	CD4-positive, alpha-beta T cell differentiation	16/1425	78/18866	0.000201211	0.002691498	0.001991031	301/91543/861/114836/3569/8651/64332/5734/3718/30009/10538/941/864/2625/4602/4063	16
GO:0007584	BP	GO:0007584	response to nutrient	27/1425	171/18866	0.000202604	0.00270365	0.00200002	3485/4982/10631/3627/1277/1594/2626/218/7421/6781/6696/916/8942/3600/717/7298/3371/83990/2348/3170/57817/1956/9227/6423/2642/3651/5179	27
GO:0032613	BP	GO:0032613	interleukin-10 production	14/1425	63/18866	0.000205459	0.002735202	0.002023361	3082/3620/3569/3123/2213/9636/29126/80380/3718/959/64581/7097/940/353514	14
GO:0070664	BP	GO:0070664	negative regulation of leukocyte proliferation	17/1425	86/18866	0.000206641	0.002737593	0.00202513	3620/3123/2213/29126/80380/56253/941/10457/3559/2302/3586/1493/51083/6385/640/26585/284194	17
GO:0051304	BP	GO:0051304	chromosome separation	18/1425	94/18866	0.000207111	0.002737593	0.00202513	991/1062/891/9232/10460/10403/990/701/9787/1063/11065/699/7272/23397/9212/9700/7153/225689	18
GO:0060349	BP	GO:0060349	bone morphogenesis	18/1425	94/18866	0.000207111	0.002737593	0.00202513	4057/1277/6424/7291/6474/871/6781/60676/4323/59341/1305/9350/116039/389058/1280/6423/4322/3207	18
GO:1902622	BP	GO:1902622	regulation of neutrophil migration	11/1425	42/18866	0.000211033	0.002782844	0.002058604	7060/1803/3554/972/5880/7499/56833/399/728/1236/3576	11
GO:0030071	BP	GO:0030071	regulation of mitotic metaphase/anaphase transition	13/1425	56/18866	0.000216447	0.002847498	0.002106432	991/1062/891/10403/990/701/9787/1063/11065/699/7272/9212/9700	13
GO:0002686	BP	GO:0002686	negative regulation of leukocyte migration	12/1425	49/18866	0.000219602	0.00287545	0.002127109	11117/653/26228/1803/5734/3204/56833/2841/1588/84830/6347/26585	12
GO:2000107	BP	GO:2000107	negative regulation of leukocyte apoptotic process	12/1425	49/18866	0.000219602	0.00287545	0.002127109	171558/3620/84941/1234/3575/972/6352/3665/3718/3059/9212/1236	12
GO:0050851	BP	GO:0050851	antigen receptor-mediated signaling pathway	43/1425	325/18866	0.000229697	0.00300058	0.002219674	10451/3702/26191/2633/3958/861/915/26228/3122/916/3123/53347/3115/3117/2213/3113/8631/917/3127/64332/974/3932/3783/919/3119/4068/7535/7294/50852/3118/5788/940/2625/3120/54900/696/1236/1493/115352/640/148823/931/100423062	43
GO:0050672	BP	GO:0050672	negative regulation of lymphocyte proliferation	16/1425	79/18866	0.00023488	0.003061122	0.00226446	3620/3123/2213/29126/80380/56253/941/10457/3559/2302/3586/1493/51083/6385/640/284194	16
GO:0051781	BP	GO:0051781	positive regulation of cell division	17/1425	87/18866	0.000239031	0.003107958	0.002299106	3481/5154/7042/346389/7060/9493/2252/990/2248/9928/7422/9212/80310/2069/1814/5008/56287	17
GO:0003230	BP	GO:0003230	cardiac atrium development	10/1425	36/18866	0.000241157	0.003121055	0.002308795	6474/2626/7042/1482/9241/3670/57057/2702/7472/6910	10
GO:0031128	BP	GO:0031128	developmental induction	10/1425	36/18866	0.000241157	0.003121055	0.002308795	3227/10252/22943/6496/54361/2255/7472/7080/140628/3207	10
GO:0021700	BP	GO:0021700	developmental maturation	39/1425	287/18866	0.000254935	0.003286529	0.002431204	4057/3202/56975/991/7042/891/10981/23682/3600/6790/29842/10481/6496/83853/10265/4825/7298/9928/675/283/120892/7422/5076/718/712/64581/2625/3169/2046/30819/2069/163175/51083/54738/257062/26585/4653/440712/2266	39
GO:0002719	BP	GO:0002719	negative regulation of cytokine production involved in immune response	8/1425	24/18866	0.000255121	0.003286529	0.002431204	3077/10225/7042/684/3718/30009/3586/336	8
GO:0038111	BP	GO:0038111	interleukin-7-mediated signaling pathway	9/1425	30/18866	0.000260195	0.003334627	0.002466784	1154/8651/3561/8355/8835/3575/3718/3574/8353	9
GO:0021515	BP	GO:0021515	cell differentiation in spinal cord	13/1425	57/18866	0.000261246	0.003334627	0.002466784	3226/3236/170825/374946/4825/64843/10660/3670/57057/58524/8022/5081/64211	13
GO:0032615	BP	GO:0032615	interleukin-12 production	13/1425	57/18866	0.000261246	0.003334627	0.002466784	3620/7057/6504/3106/3718/51311/959/3670/64581/7097/3586/353514/1236	13
GO:0061005	BP	GO:0061005	cell differentiation involved in kidney development	13/1425	57/18866	0.000261246	0.003334627	0.002466784	4318/3976/8826/7490/2302/54361/59/5076/2625/4435/130497/10736/26585	13
GO:0033047	BP	GO:0033047	regulation of mitotic sister chromatid segregation	15/1425	72/18866	0.000263545	0.003352789	0.00248022	991/1062/891/9232/10460/10403/990/701/9787/1063/11065/699/7272/9212/9700	15
GO:0002456	BP	GO:0002456	T cell mediated immunity	19/1425	104/18866	0.000264472	0.003352789	0.00248022	3077/91543/64005/6556/3569/2213/3554/3575/1075/3106/5551/729230/970/30009/133396/5788/2625/925/8807	19
GO:0048525	BP	GO:0048525	negative regulation of viral process	19/1425	104/18866	0.000264472	0.003352789	0.00248022	4057/8091/5359/4599/3669/5806/4939/200316/4938/8638/91543/27350/60489/684/140564/10410/9636/6352/4940	19
GO:0044409	BP	GO:0044409	entry into host	24/1425	147/18866	0.000268244	0.003392892	0.002509886	5806/3690/3678/3123/4233/858/10410/1803/1234/972/23601/6504/3956/1969/941/857/55065/9076/6614/1956/1378/983/3576/6317	24
GO:0003341	BP	GO:0003341	cilium movement	25/1425	156/18866	0.000271464	0.003425854	0.00253427	8701/399949/200162/92749/345895/126820/26074/83853/139212/51364/79819/246176/1770/51314/9104/83659/348807/338/154313/83894/144535/84229/257062/387885/50487	25
GO:0032945	BP	GO:0032945	negative regulation of mononuclear cell proliferation	16/1425	80/18866	0.000273323	0.003441528	0.002545864	3620/3123/2213/29126/80380/56253/941/10457/3559/2302/3586/1493/51083/6385/640/284194	16
GO:0010001	BP	GO:0010001	glial cell differentiation	33/1425	230/18866	0.000274	0.003442273	0.002546416	3976/23529/4920/80045/25825/3569/170825/11221/4919/3908/7431/1031/4825/7101/2358/5076/9241/6280/712/7097/10100/728/2255/1956/6279/983/163175/400746/7080/1814/1746/4653/58158	33
GO:0014068	BP	GO:0014068	positive regulation of phosphatidylinositol 3-kinase signaling	17/1425	88/18866	0.000275744	0.003456401	0.002556867	4920/3082/51384/5154/7042/4919/6352/653361/6403/3059/80310/940/284/4908/5008/4653/1440	17
GO:0002064	BP	GO:0002064	epithelial cell development	32/1425	221/18866	0.000285001	0.003556452	0.002630879	4478/3202/8626/1306/653/8826/6781/4233/57619/54507/7431/29842/10481/6496/6382/11061/4825/7298/1969/579/6768/7422/5624/2302/59/1903/9076/3169/64102/2810/1761/3175	32
GO:0042445	BP	GO:0042445	hormone metabolic process	32/1425	221/18866	0.000285001	0.003556452	0.002630879	7276/5947/220/157506/653/3077/25825/6696/10404/1066/174/5959/1545/1381/54361/8228/2625/3169/9227/1588/1583/6528/51083/405753/127/1081/50506/133/57016/1359/2834/7364	32
GO:0032729	BP	GO:0032729	positive regulation of interferon-gamma production	14/1425	65/18866	0.00029078	0.00362047	0.002678236	26191/914/114836/6556/916/3115/3113/3554/56253/729230/51311/7294/3670/64581	14
GO:1902106	BP	GO:1902106	negative regulation of leukocyte differentiation	19/1425	105/18866	0.000300432	0.003732311	0.002760971	4057/301/861/8651/2213/972/3204/3659/10875/3718/11025/28959/9290/30009/2302/864/55365/3624/1493	19
GO:0010811	BP	GO:0010811	positive regulation of cell-substrate adhesion	21/1425	122/18866	0.000303681	0.003764296	0.002784631	1295/255743/11117/3678/8826/916/3675/8631/2335/7422/1842/54361/2199/1236/6385/4887/5212/246/4653/2243/2266	21
GO:0071542	BP	GO:0071542	dopaminergic neuron differentiation	10/1425	37/18866	0.00030831	0.003796629	0.00280855	63950/2019/5015/22943/7422/3170/3169/6423/7472/4010	10
GO:1905314	BP	GO:1905314	semi-lunar valve development	10/1425	37/18866	0.00030831	0.003796629	0.00280855	7291/2626/11117/7042/64220/6615/2625/57057/2702/140628	10
GO:0010517	BP	GO:0010517	regulation of phospholipase activity	15/1425	73/18866	0.000308877	0.003796629	0.00280855	3702/301/5322/6352/22925/9290/185/5031/283/7294/344/728/1956/4908/4909	15
GO:0010744	BP	GO:0010744	positive regulation of macrophage derived foam cell differentiation	7/1425	19/18866	0.000309693	0.003796629	0.00280855	4481/5322/185/5320/338/247/50487	7
GO:0045091	BP	GO:0045091	regulation of single stranded viral RNA replication via double stranded DNA intermediate	7/1425	19/18866	0.000309693	0.003796629	0.00280855	8091/200316/27350/60489/140564/7153/3576	7
GO:0035710	BP	GO:0035710	CD4-positive, alpha-beta T cell activation	18/1425	97/18866	0.00031116	0.003806255	0.002815671	301/91543/861/114836/3569/8651/64332/5734/29126/3718/30009/10538/941/864/2625/4602/4063/284194	18
GO:0031638	BP	GO:0031638	zymogen activation	13/1425	58/18866	0.000313733	0.003829323	0.002832735	5327/715/51279/5328/5054/3240/7057/4323/27141/922/3816/2243/2266	13
GO:0045059	BP	GO:0045059	positive thymic T cell selection	6/1425	14/18866	0.000324875	0.003948048	0.002920562	915/916/917/972/7535/5788	6
GO:0070486	BP	GO:0070486	leukocyte aggregation	6/1425	14/18866	0.000324875	0.003948048	0.002920562	4478/5880/7535/6280/960/6279	6
GO:0002791	BP	GO:0002791	regulation of peptide secretion	48/1425	381/18866	0.00032797	0.003971907	0.002938211	301/8840/6288/3077/91543/2922/7042/3569/8651/3123/2213/1803/972/23601/5734/6352/56253/3783/4825/51311/27063/959/283/2645/240/3170/3670/7097/3586/6833/7200/4843/1956/7021/6279/3358/2702/84830/1814/81285/4887/57818/640/3651/2740/3814/2243/2266	48
GO:0043277	BP	GO:0043277	apoptotic cell clearance	12/1425	51/18866	0.000328263	0.003971907	0.002938211	301/55113/3690/7057/5880/717/729230/8685/399/718/6347/246	12
GO:0035051	BP	GO:0035051	cardiocyte differentiation	25/1425	158/18866	0.000331537	0.00400284	0.002961094	5308/7291/2626/10252/7042/891/7490/22943/2627/50507/57538/1482/4629/8320/7422/2348/3670/57817/115701/9464/1956/93649/983/26585/6910	25
GO:1903708	BP	GO:1903708	positive regulation of hemopoiesis	30/1425	204/18866	0.000332419	0.004004824	0.002962562	301/3976/9398/4920/3202/861/8651/3123/11221/4323/3600/9636/3575/972/64332/941/3059/399/7535/3559/864/3574/5788/2625/85477/338382/4602/3624/440712/1440	30
GO:0021772	BP	GO:0021772	olfactory bulb development	9/1425	31/18866	0.000342261	0.004114514	0.003043705	389549/170825/9928/8320/120892/10371/7101/1746/340260	9
GO:0046697	BP	GO:0046697	decidualization	8/1425	25/18866	0.000350492	0.004186394	0.003096878	3976/1594/7421/6781/6696/150921/51673/2706	8
GO:0061217	BP	GO:0061217	regulation of mesonephros development	8/1425	25/18866	0.000350492	0.004186394	0.003096878	7490/3217/7422/5076/9241/2625/10736/26585	8
GO:0071677	BP	GO:0071677	positive regulation of mononuclear cell migration	8/1425	25/18866	0.000350492	0.004186394	0.003096878	3627/5054/3958/6352/729230/2358/80310/245937	8
GO:0140013	BP	GO:0140013	meiotic nuclear division	27/1425	177/18866	0.000358313	0.004270665	0.003159217	3976/991/9232/10051/259266/150280/6790/701/675/81930/8438/83540/2827/699/83990/84057/7272/151648/23397/5888/54361/9700/7153/2069/317761/1761/225689	27
GO:0021536	BP	GO:0021536	diencephalon development	15/1425	74/18866	0.000360758	0.004290638	0.003173992	23440/5308/5013/2735/6496/27023/5307/10371/54361/9241/3670/2255/6531/7080/8022	15
GO:0022617	BP	GO:0022617	extracellular matrix disassembly	16/1425	82/18866	0.000366773	0.004352896	0.003220048	7076/10630/4318/4327/256764/3915/3569/4323/1803/4320/4319/4316/960/4314/7177/4322	16
GO:0007565	BP	GO:0007565	female pregnancy	29/1425	196/18866	0.000373606	0.004424577	0.003273073	7076/3485/1829/4318/3976/1594/5618/3077/3678/7421/10135/3620/6781/6696/3675/150921/7005/8061/2192/51673/7422/2706/54361/7056/4316/285/259/133/2834	29
GO:0043030	BP	GO:0043030	regulation of macrophage activation	13/1425	59/18866	0.000374943	0.004430997	0.003277823	284467/26228/3569/7057/2213/972/1075/120892/8877/133396/5788/3586/8530	13
GO:0043588	BP	GO:0043588	skin development	52/1425	425/18866	0.000385839	0.004550122	0.003365945	1829/1290/301/1277/1281/1594/1289/1278/51384/8626/3229/5154/7421/861/7042/8323/9119/3675/4233/6615/22943/4804/135228/60529/9333/81031/9620/3204/2252/3875/144501/5652/1969/6768/1475/3856/9076/2255/1956/7021/3855/2069/3624/51083/25984/8796/2810/1825/247/192666/3857/5266	52
GO:0009914	BP	GO:0009914	hormone transport	42/1425	323/18866	0.000390707	0.004597818	0.003401228	7276/301/3976/3077/2922/3569/6696/3123/1803/6352/59341/4825/185/2645/389692/240/3170/3670/7425/2625/6833/7200/4843/1956/7021/4602/1588/3358/3624/3557/51083/886/57818/640/3651/133/2740/5008/3814/2243/2266/50487	42
GO:0003179	BP	GO:0003179	heart valve morphogenesis	12/1425	52/18866	0.000397777	0.004651569	0.00344099	7291/2626/11117/7042/64220/6615/53834/2625/57057/2702/6910/140628	12
GO:0060425	BP	GO:0060425	lung morphogenesis	12/1425	52/18866	0.000397777	0.004651569	0.00344099	3976/3202/157506/10252/9620/2252/3371/9241/3169/2255/7472/7080	12
GO:0072132	BP	GO:0072132	mesenchyme morphogenesis	12/1425	52/18866	0.000397777	0.004651569	0.00344099	7291/653/7042/6615/72/59/9241/3670/57057/130497/55273/140628	12
GO:0046189	BP	GO:0046189	phenol-containing compound biosynthetic process	11/1425	45/18866	0.00040575	0.004734886	0.003502624	26002/3067/7042/2643/283652/2625/4435/9464/6531/5409/4948	11
GO:0031349	BP	GO:0031349	positive regulation of defense response	48/1425	385/18866	0.00041637	0.004848668	0.003586793	9180/5359/8840/115362/5054/284467/5322/3620/114836/26228/83666/3569/3600/64332/1075/5734/6352/56253/59341/3665/729230/51311/81030/149628/185/4068/120892/7294/145741/2358/718/6280/5320/64581/7097/923/940/1956/6279/353514/1236/2069/4584/3805/8807/5008/5179/50487	48
GO:0046879	BP	GO:0046879	hormone secretion	41/1425	314/18866	0.000417956	0.004856999	0.003592957	301/3976/3077/2922/3569/6696/3123/1803/6352/59341/4825/185/2645/389692/240/3170/3670/7425/2625/6833/7200/4843/1956/7021/4602/1588/3358/3624/3557/51083/886/57818/640/3651/133/2740/5008/3814/2243/2266/50487	41
GO:0002718	BP	GO:0002718	regulation of cytokine production involved in immune response	16/1425	83/18866	0.000423019	0.00489544	0.003621393	3077/10225/91543/7042/3569/684/3554/972/3718/729230/10417/30009/3586/2625/3805/336	16
GO:0048708	BP	GO:0048708	astrocyte differentiation	16/1425	83/18866	0.000423019	0.00489544	0.003621393	3976/23529/4920/25825/3569/4919/7431/7101/2358/9241/6280/712/10100/728/1956/6279	16
GO:0046718	BP	GO:0046718	viral entry into host cell	22/1425	134/18866	0.000437925	0.005015838	0.003710457	5806/3690/3678/3123/858/10410/1803/1234/972/23601/6504/3956/1969/941/857/55065/9076/6614/1956/1378/983/6317	22
GO:0071295	BP	GO:0071295	cellular response to vitamin	9/1425	32/18866	0.000444557	0.005015838	0.003710457	10631/1277/1594/7421/3600/3371/83990/2348/5179	9
GO:0002544	BP	GO:0002544	chronic inflammatory response	7/1425	20/18866	0.000445537	0.005015838	0.003710457	3620/7057/6352/6280/3586/6279/1588	7
GO:0002689	BP	GO:0002689	negative regulation of leukocyte chemotaxis	7/1425	20/18866	0.000445537	0.005015838	0.003710457	26228/1803/56833/2841/1588/6347/26585	7
GO:0003215	BP	GO:0003215	cardiac right ventricle morphogenesis	7/1425	20/18866	0.000445537	0.005015838	0.003710457	2626/7042/1482/3670/2625/57057/9464	7
GO:0030903	BP	GO:0030903	notochord development	7/1425	20/18866	0.000445537	0.005015838	0.003710457	6491/2735/1305/1969/9241/286204/1280	7
GO:0039692	BP	GO:0039692	single stranded viral RNA replication via double stranded DNA intermediate	7/1425	20/18866	0.000445537	0.005015838	0.003710457	8091/200316/27350/60489/140564/7153/3576	7
GO:0042089	BP	GO:0042089	cytokine biosynthetic process	7/1425	20/18866	0.000445537	0.005015838	0.003710457	10643/10644/941/940/2625/2069/79589	7
GO:0042474	BP	GO:0042474	middle ear morphogenesis	7/1425	20/18866	0.000445537	0.005015838	0.003710457	3199/579/116039/9241/6899/130497/10736	7
GO:0072087	BP	GO:0072087	renal vesicle development	7/1425	20/18866	0.000445537	0.005015838	0.003710457	3976/54361/5076/4435/130497/10736/26585	7
GO:0034163	BP	GO:0034163	regulation of toll-like receptor 9 signaling pathway	5/1425	10/18866	0.000445766	0.005015838	0.003710457	26191/91543/338382/115352/23547	5
GO:2000018	BP	GO:2000018	regulation of male gonad development	5/1425	10/18866	0.000445766	0.005015838	0.003710457	7490/10371/54361/6736/1761	5
GO:2000659	BP	GO:2000659	regulation of interleukin-1-mediated signaling pathway	5/1425	10/18866	0.000445766	0.005015838	0.003710457	3569/3554/81030/7850/3557	5
GO:0032653	BP	GO:0032653	regulation of interleukin-10 production	13/1425	60/18866	0.000446012	0.005015838	0.003710457	3082/3620/3569/3123/2213/29126/80380/3718/959/64581/7097/940/353514	13
GO:0048545	BP	GO:0048545	response to steroid hormone	44/1425	346/18866	0.000466566	0.005236429	0.003873639	3485/1829/301/1277/5732/4015/8626/218/861/7042/6781/3569/6696/5176/7057/6382/7298/8061/358/857/79820/7101/2706/84709/4654/4129/3670/7097/3586/9076/3169/1956/374/1261/189/3557/84830/81285/257062/3651/133/7035/4246/336	44
GO:0034114	BP	GO:0034114	regulation of heterotypic cell-cell adhesion	8/1425	26/18866	0.00047299	0.005266143	0.00389562	8631/3932/3586/960/3557/246/2243/2266	8
GO:0060706	BP	GO:0060706	cell differentiation involved in embryonic placenta development	8/1425	26/18866	0.00047299	0.005266143	0.00389562	3976/144455/9021/6615/8320/6768/3856/79733	8
GO:0060740	BP	GO:0060740	prostate gland epithelium morphogenesis	8/1425	26/18866	0.00047299	0.005266143	0.00389562	3239/8626/10481/3371/9241/3169/2255/23213	8
GO:0090025	BP	GO:0090025	regulation of monocyte chemotaxis	8/1425	26/18866	0.00047299	0.005266143	0.00389562	3627/5054/6352/729230/56833/2358/26585/245937	8
GO:0031341	BP	GO:0031341	regulation of cell killing	17/1425	92/18866	0.000475826	0.005287164	0.003911171	6372/3075/114836/26228/2213/3575/56253/3106/5551/4068/5788/64581/4843/3805/8807/922/2208	17
GO:0030856	BP	GO:0030856	regulation of epithelial cell differentiation	26/1425	171/18866	0.00048028	0.005326044	0.003939932	4318/3976/1594/5618/6424/5054/8626/10252/7421/861/135228/3204/4825/2487/857/7422/5624/2302/5076/2625/1903/4435/130497/55273/2810/247	26
GO:0033045	BP	GO:0033045	regulation of sister chromatid segregation	16/1425	84/18866	0.000486523	0.005384571	0.003983227	991/1062/891/9232/10460/10403/990/701/9787/1063/11065/699/7272/9212/9700/225689	16
GO:0032570	BP	GO:0032570	response to progesterone	11/1425	46/18866	0.000497314	0.005482244	0.004055481	1829/5732/7042/7057/7298/8061/857/79820/2706/7097/257062	11
GO:0045581	BP	GO:0045581	negative regulation of T cell differentiation	11/1425	46/18866	0.000497314	0.005482244	0.004055481	301/861/8651/972/3659/10875/3718/30009/2302/864/1493	11
GO:0018158	BP	GO:0018158	protein oxidation	6/1425	15/18866	0.000506947	0.005566435	0.00411776	4016/4015/4017/84171/388630/336	6
GO:0043374	BP	GO:0043374	CD8-positive, alpha-beta T cell differentiation	6/1425	15/18866	0.000506947	0.005566435	0.00411776	861/8651/3659/8320/864/2841	6
GO:1905330	BP	GO:1905330	regulation of morphogenesis of an epithelium	27/1425	181/18866	0.000513581	0.005628203	0.004163453	3627/3976/115908/3239/4920/3082/57664/5154/8323/22943/4919/9620/2252/3217/7422/54361/5076/9241/2625/4435/2255/10736/6423/7472/23213/2719/26585	27
GO:0006022	BP	GO:0006022	aminoglycan metabolic process	26/1425	172/18866	0.000526028	0.005743043	0.004248406	1116/2331/11227/9953/93010/3082/1117/4060/4969/3600/3339/6382/633/4166/374907/347365/3698/960/284/3161/3697/6385/64579/9955/2719/60495	26
GO:0042742	BP	GO:0042742	defense response to bacterium	44/1425	348/18866	0.000527605	0.005743043	0.004248406	5919/4057/51316/5054/6372/3240/10578/6556/3569/3512/81035/9636/79792/163351/284297/10417/6403/1969/56833/8970/283/2358/6280/5320/7097/3586/2634/7425/57817/58985/728/4843/6279/6364/6037/4069/4025/100423062/2243/3934/5266/245937/117159/245932	44
GO:0002381	BP	GO:0002381	immunoglobulin production involved in immunoglobulin mediated immune response	13/1425	61/18866	0.000528179	0.005743043	0.004248406	23529/23075/3123/10875/9156/202309/959/30009/10538/3119/5788/3586/940	13
GO:0003170	BP	GO:0003170	heart valve development	13/1425	61/18866	0.000528179	0.005743043	0.004248406	7291/6474/2626/11117/7042/64220/6615/53834/2625/57057/2702/6910/140628	13
GO:0017015	BP	GO:0017015	regulation of transforming growth factor beta receptor signaling pathway	21/1425	127/18866	0.000530539	0.005757484	0.004259089	114990/4015/255743/11117/124857/10252/94031/7057/3675/858/135228/54829/81031/857/2348/4435/93649/203100/7080/79674/3175	21
GO:1904894	BP	GO:1904894	positive regulation of receptor signaling pathway via STAT	17/1425	93/18866	0.000542007	0.005870516	0.004342704	3976/23529/5618/83666/3569/8651/9021/3600/3575/6352/3059/1545/1489/133396/3670/3586/5008	17
GO:0002573	BP	GO:0002573	myeloid leukocyte differentiation	30/1425	210/18866	0.000546708	0.005909951	0.004371876	4057/4318/3976/8840/302/9398/4920/56975/861/3123/3600/135228/972/3204/3665/11025/9290/10538/1969/55509/3059/7422/133396/7097/2625/10100/1236/3624/2719/1440	30
GO:0090288	BP	GO:0090288	negative regulation of cellular response to growth factor stimulus	27/1425	182/18866	0.000560601	0.006048414	0.004474304	114990/11117/124857/10252/94031/7057/858/22943/4804/135228/54829/81031/11061/81848/9350/857/54361/9241/2625/64102/203100/6423/7080/23213/79674/3175/26585	27
GO:0003338	BP	GO:0003338	metanephros morphogenesis	9/1425	33/18866	0.000570696	0.006121813	0.004528601	3976/7490/2302/54361/5076/4435/2255/10736/26585	9
GO:0021988	BP	GO:0021988	olfactory lobe development	9/1425	33/18866	0.000570696	0.006121813	0.004528601	389549/170825/9928/8320/120892/10371/7101/1746/340260	9
GO:0046640	BP	GO:0046640	regulation of alpha-beta T cell proliferation	9/1425	33/18866	0.000570696	0.006121813	0.004528601	26191/916/29126/3659/729230/7535/5788/940/284194	9
GO:0009620	BP	GO:0009620	response to fungus	12/1425	54/18866	0.00057449	0.0061389	0.00454124	5919/4057/5806/5322/10578/10417/6280/64581/57817/6279/117159/245932	12
GO:0032623	BP	GO:0032623	interleukin-2 production	12/1425	54/18866	0.00057449	0.0061389	0.00454124	301/2633/861/6556/919/729230/30009/941/5788/64581/940/2625	12
GO:0031960	BP	GO:0031960	response to corticosteroid	25/1425	164/18866	0.000587574	0.00626671	0.004635788	3485/301/1277/218/6781/3569/5176/6382/7298/8061/358/2706/4654/4129/3670/3586/9076/1956/374/1261/189/3557/3651/133/336	25
GO:0030509	BP	GO:0030509	BMP signaling pathway	24/1425	155/18866	0.000595935	0.006343746	0.004692775	11167/9518/4920/6424/2626/653/3077/7042/94031/3675/22943/8200/6425/644815/9350/9241/286204/55273/7021/6423/23213/2719/26585/7044	24
GO:0030225	BP	GO:0030225	macrophage differentiation	11/1425	47/18866	0.000605521	0.006421284	0.004750133	4318/3976/4920/3123/3600/3059/7422/133396/7097/10100/3624	11
GO:0048483	BP	GO:0048483	autonomic nervous system development	11/1425	47/18866	0.000605521	0.006421284	0.004750133	3212/8626/2335/2676/6405/10371/6899/2625/3196/9464/7021	11
GO:0040036	BP	GO:0040036	regulation of fibroblast growth factor receptor signaling pathway	10/1425	40/18866	0.000609411	0.006450275	0.004771579	56975/10252/7057/5015/4804/81848/54361/9241/2625/23213	10
GO:0045778	BP	GO:0045778	positive regulation of ossification	17/1425	94/18866	0.000615945	0.006507088	0.004813607	4057/1192/115908/8840/3082/255743/56975/8626/7042/3569/9636/240/54361/116039/130497/9365/6423	17
GO:0007179	BP	GO:0007179	transforming growth factor beta receptor signaling pathway	29/1425	202/18866	0.000618185	0.006516331	0.004820444	2331/114990/1281/9518/1278/4015/255743/11117/124857/10252/7042/94031/7057/3675/858/8200/135228/54829/81031/4053/857/2348/4435/93649/203100/7080/79674/3175/7044	29
GO:0010518	BP	GO:0010518	positive regulation of phospholipase activity	13/1425	62/18866	0.000622787	0.006516331	0.004820444	3702/5322/6352/9290/185/5031/283/7294/344/728/1956/4908/4909	13
GO:0030888	BP	GO:0030888	regulation of B cell proliferation	13/1425	62/18866	0.000622787	0.006516331	0.004820444	10451/23529/22806/2213/972/196/3574/5788/3586/1493/51237/115352/640	13
GO:0042107	BP	GO:0042107	cytokine metabolic process	7/1425	21/18866	0.000624998	0.006516331	0.004820444	10643/10644/941/940/2625/2069/79589	7
GO:0048485	BP	GO:0048485	sympathetic nervous system development	7/1425	21/18866	0.000624998	0.006516331	0.004820444	8626/2676/6405/10371/2625/9464/7021	7
GO:0061213	BP	GO:0061213	positive regulation of mesonephros development	7/1425	21/18866	0.000624998	0.006516331	0.004820444	7490/3217/7422/5076/9241/2625/26585	7
GO:2000738	BP	GO:2000738	positive regulation of stem cell differentiation	7/1425	21/18866	0.000624998	0.006516331	0.004820444	3214/2626/7042/2627/1482/221662/6910	7
GO:0034698	BP	GO:0034698	response to gonadotropin	8/1425	27/18866	0.00062801	0.006523357	0.004825642	7490/3675/2627/890/2706/2046/6528/3624	8
GO:1900120	BP	GO:1900120	regulation of receptor binding	8/1425	27/18866	0.00062801	0.006523357	0.004825642	4318/302/4015/7262/3077/3200/9241/3586	8
GO:0034109	BP	GO:0034109	homotypic cell-cell adhesion	16/1425	86/18866	0.000638349	0.006618426	0.004895969	10630/1829/1192/10627/3690/5329/2335/6352/3315/3956/7499/10398/170692/640/2243/2266	16
GO:1903046	BP	GO:1903046	meiotic cell cycle process	28/1425	193/18866	0.000642945	0.006653708	0.004922069	3976/991/9232/10051/259266/150280/6790/701/675/81930/8438/83540/2827/699/83990/84057/7272/151648/23397/5888/54361/995/9700/7153/2069/317761/1761/225689	28
GO:1903844	BP	GO:1903844	regulation of cellular response to transforming growth factor beta stimulus	21/1425	129/18866	0.000656018	0.006776423	0.005012847	114990/4015/255743/11117/124857/10252/94031/7057/3675/858/135228/54829/81031/857/2348/4435/93649/203100/7080/79674/3175	21
GO:0007189	BP	GO:0007189	adenylate cyclase-activating G protein-coupled receptor signaling pathway	23/1425	147/18866	0.000661307	0.006805854	0.005034619	3627/5732/976/30817/8477/4283/347088/5734/6373/2015/79924/2827/90226/10149/221188/1903/146/2642/1814/84658/133/2740/84873	23
GO:0051384	BP	GO:0051384	response to glucocorticoid	23/1425	147/18866	0.000661307	0.006805854	0.005034619	3485/301/218/6781/3569/5176/6382/7298/8061/358/2706/4654/4129/3670/3586/9076/1956/374/189/3557/3651/133/336	23
GO:0045620	BP	GO:0045620	negative regulation of lymphocyte differentiation	12/1425	55/18866	0.00068503	0.007037008	0.005205614	301/861/8651/972/3659/10875/3718/30009/2302/864/3624/1493	12
GO:0007589	BP	GO:0007589	body fluid secretion	17/1425	95/18866	0.000698367	0.007160827	0.00529721	362/302/79864/5618/4939/7421/8835/5029/27023/3783/4883/358/857/7422/2255/6531/6582	17
GO:0008608	BP	GO:0008608	attachment of spindle microtubules to kinetochore	9/1425	34/18866	0.000724681	0.007403426	0.005476672	1062/891/11004/10403/4751/83540/151648/9212/57082	9
GO:0018149	BP	GO:0018149	peptide cross-linking	9/1425	34/18866	0.000724681	0.007403426	0.005476672	301/1281/7057/2335/9333/2162/633/1475/5266	9
GO:0001942	BP	GO:0001942	hair follicle development	16/1425	87/18866	0.000728337	0.007416636	0.005486444	8626/3229/5154/7042/8323/6615/22943/4804/135228/60529/9620/2252/2255/1956/3624/51083	16
GO:0002287	BP	GO:0002287	alpha-beta T cell activation involved in immune response	13/1425	63/18866	0.000731293	0.007416636	0.005486444	301/114836/3569/64332/5734/3718/30009/10538/941/8320/2625/4602/4063	13
GO:0002293	BP	GO:0002293	alpha-beta T cell differentiation involved in immune response	13/1425	63/18866	0.000731293	0.007416636	0.005486444	301/114836/3569/64332/5734/3718/30009/10538/941/8320/2625/4602/4063	13
GO:0046635	BP	GO:0046635	positive regulation of alpha-beta T cell activation	13/1425	63/18866	0.000731293	0.007416636	0.005486444	301/26191/861/916/8651/64332/729230/941/7535/864/5788/940/4602	13
GO:0002820	BP	GO:0002820	negative regulation of adaptive immune response	11/1425	48/18866	0.000732645	0.007416872	0.005486618	3077/2213/3575/3718/30009/722/2302/5788/1378/725/246	11
GO:0021675	BP	GO:0021675	nerve development	15/1425	79/18866	0.000747102	0.007504912	0.005551745	3213/3198/3212/4804/3200/2048/6405/10371/5076/3670/6899/4908/23213/4909/3232	15
GO:0050000	BP	GO:0050000	chromosome localization	15/1425	79/18866	0.000747102	0.007504912	0.005551745	84722/55143/1062/891/11004/81610/10403/9787/79998/9928/1063/81930/83540/9212/3833	15
GO:0051303	BP	GO:0051303	establishment of chromosome localization	15/1425	79/18866	0.000747102	0.007504912	0.005551745	84722/55143/1062/891/11004/81610/10403/9787/79998/9928/1063/81930/83540/9212/3833	15
GO:0002292	BP	GO:0002292	T cell differentiation involved in immune response	14/1425	71/18866	0.000749949	0.007504912	0.005551745	301/114836/3569/64332/5734/10875/3718/30009/10538/941/8320/2625/4602/4063	14
GO:0051785	BP	GO:0051785	positive regulation of nuclear division	14/1425	71/18866	0.000749949	0.007504912	0.005551745	3481/6790/9787/11065/8877/54361/9212/51203/9700/940/2069/1814/1761/225689	14
GO:0038083	BP	GO:0038083	peptidyl-tyrosine autophosphorylation	10/1425	41/18866	0.000752106	0.007504912	0.005551745	3702/8826/3932/857/7535/7294/7422/1956/640/26585	10
GO:0048286	BP	GO:0048286	lung alveolus development	10/1425	41/18866	0.000752106	0.007504912	0.005551745	3976/3202/5154/64220/2627/1907/3169/2255/93649/7080	10
GO:0050832	BP	GO:0050832	defense response to fungus	10/1425	41/18866	0.000752106	0.007504912	0.005551745	5919/4057/5322/10578/10417/6280/57817/6279/117159/245932	10
GO:0007187	BP	GO:0007187	G protein-coupled receptor signaling pathway, coupled to cyclic nucleotide second messenger	35/1425	263/18866	0.00075618	0.007511469	0.005556596	3627/301/5732/976/30817/8477/4283/347088/5734/6373/2015/4883/79924/2827/8685/2358/90226/10149/221188/1903/2357/3358/146/2829/2642/3352/1814/6347/4887/84658/133/2740/3360/219874/84873	35
GO:0019372	BP	GO:0019372	lipoxygenase pathway	6/1425	16/18866	0.000759496	0.007511469	0.005556596	241/240/5444/246/247/50487	6
GO:0034374	BP	GO:0034374	low-density lipoprotein particle remodeling	6/1425	16/18866	0.000759496	0.007511469	0.005556596	5322/185/5320/338/50487/336	6
GO:0042035	BP	GO:0042035	regulation of cytokine biosynthetic process	6/1425	16/18866	0.000759496	0.007511469	0.005556596	10643/10644/941/2625/2069/79589	6
GO:0060572	BP	GO:0060572	morphogenesis of an epithelial bud	6/1425	16/18866	0.000759496	0.007511469	0.005556596	8626/157506/9241/2255/7472/23213	6
GO:0033632	BP	GO:0033632	regulation of cell-cell adhesion mediated by integrin	5/1425	11/18866	0.000766456	0.007566885	0.00559759	23075/916/8631/1803/6352	5
GO:0019935	BP	GO:0019935	cyclic-nucleotide-mediated signaling	31/1425	224/18866	0.000769275	0.007581299	0.005608253	3627/5732/976/30817/8477/4283/7057/347088/5734/6373/2015/79924/358/2827/196/90226/10149/221188/1903/3358/187/146/51083/2642/1814/81285/4887/84658/133/2740/84873	31
GO:0002712	BP	GO:0002712	regulation of B cell mediated immunity	12/1425	56/18866	0.000812825	0.007982285	0.005904881	23529/2213/30009/722/2302/5788/718/3586/940/1378/725/2208	12
GO:0002889	BP	GO:0002889	regulation of immunoglobulin mediated immune response	12/1425	56/18866	0.000812825	0.007982285	0.005904881	23529/2213/30009/722/2302/5788/718/3586/940/1378/725/2208	12
GO:0009074	BP	GO:0009074	aromatic amino acid family catabolic process	8/1425	28/18866	0.000821547	0.00799754	0.005916166	8564/3242/3067/3620/3081/8942/259307/6999	8
GO:0010894	BP	GO:0010894	negative regulation of steroid biosynthetic process	8/1425	28/18866	0.000821547	0.00799754	0.005916166	1594/653/6615/2672/54361/340895/27120/9965	8
GO:0060512	BP	GO:0060512	prostate gland morphogenesis	8/1425	28/18866	0.000821547	0.00799754	0.005916166	3239/8626/10481/3371/9241/3169/2255/23213	8
GO:0072376	BP	GO:0072376	protein activation cascade	8/1425	28/18866	0.000821547	0.00799754	0.005916166	710/2152/2335/2162/2192/7035/2243/2266	8
GO:0072378	BP	GO:0072378	blood coagulation, fibrin clot formation	8/1425	28/18866	0.000821547	0.00799754	0.005916166	710/2152/2335/2162/2192/7035/2243/2266	8
GO:0031532	BP	GO:0031532	actin cytoskeleton reorganization	18/1425	105/18866	0.000835749	0.008107488	0.0059975	8572/301/10788/29984/8477/26228/26499/59341/2252/79778/203447/3059/55561/2255/3645/4908/9723/1440	18
GO:0045621	BP	GO:0045621	positive regulation of lymphocyte differentiation	18/1425	105/18866	0.000835749	0.008107488	0.0059975	301/861/8651/11221/4323/3600/3575/972/64332/941/399/7535/3559/864/3574/5788/2625/4602	18
GO:0045931	BP	GO:0045931	positive regulation of mitotic cell cycle	25/1425	168/18866	0.000842063	0.008140429	0.006021868	301/3481/891/6790/10403/990/9787/675/9510/11065/8877/995/9212/8318/51203/9700/940/3169/2255/1956/983/51514/2069/1814/1761	25
GO:0060538	BP	GO:0060538	skeletal muscle organ development	25/1425	168/18866	0.000842063	0.008140429	0.006021868	4223/63950/7291/6474/3236/1134/245806/7490/64220/858/3235/53834/27063/5307/8320/857/4654/6899/93649/221662/150572/1144/11023/22953/5081	25
GO:0042130	BP	GO:0042130	negative regulation of T cell proliferation	13/1425	64/18866	0.000855263	0.008231036	0.006088894	3620/3123/29126/80380/56253/941/10457/3559/2302/3586/1493/6385/284194	13
GO:0060135	BP	GO:0060135	maternal process involved in female pregnancy	13/1425	64/18866	0.000855263	0.008231036	0.006088894	1829/3976/1594/7421/6781/6696/3675/150921/51673/2706/54361/4316/285	13
GO:0003151	BP	GO:0003151	outflow tract morphogenesis	15/1425	80/18866	0.000856436	0.008231036	0.006088894	5308/7291/7042/2627/1482/7422/2348/9241/3670/6899/57057/9464/2702/6423/4887	15
GO:0071459	BP	GO:0071459	protein localization to chromosome, centromeric region	7/1425	22/18866	0.000857338	0.008231036	0.006088894	1058/10403/7272/9212/83903/983/57082	7
GO:0051146	BP	GO:0051146	striated muscle cell differentiation	38/1425	295/18866	0.000863013	0.008271279	0.006118664	8038/3627/8740/2318/9518/3481/4015/6474/2626/124857/5738/26509/891/4283/7490/858/22943/4323/2627/6382/50507/57538/1482/27063/4629/7422/4654/3856/6899/57817/115701/93649/983/221662/26585/150572/6910/22953	38
GO:0035148	BP	GO:0035148	tube formation	23/1425	150/18866	0.000879824	0.008417943	0.006227159	115908/3198/7291/653/7042/8323/57619/6491/9620/6768/7422/2348/8092/54361/5076/9241/2625/2255/130497/6423/6385/133/26585	23
GO:0048839	BP	GO:0048839	inner ear development	28/1425	197/18866	0.000891024	0.008510497	0.006295626	55584/115908/3198/4920/220/7042/5013/8323/4919/2048/9620/53904/2487/890/2706/5076/713/6899/2625/341640/9547/2255/1280/6385/55283/10083/8022/246213	28
GO:0044706	BP	GO:0044706	multi-multicellular organism process	31/1425	226/18866	0.000893185	0.008516558	0.006300109	7076/3485/1829/4318/3976/1594/5618/3077/3678/7421/10135/3620/6781/6696/3675/150921/7005/8061/203447/2192/51673/7422/2706/54361/7056/4316/285/27120/259/133/2834	31
GO:0003203	BP	GO:0003203	endocardial cushion morphogenesis	9/1425	35/18866	0.000910905	0.008655926	0.006403206	7291/653/7042/6615/9241/3670/57057/55273/140628	9
GO:0048333	BP	GO:0048333	mesodermal cell differentiation	9/1425	35/18866	0.000910905	0.008655926	0.006403206	8091/3690/3675/22943/5076/3624/10736/6423/3207	9
GO:0046890	BP	GO:0046890	regulation of lipid biosynthetic process	29/1425	207/18866	0.000919684	0.008723944	0.006453522	2171/301/1594/157506/653/5154/7421/6615/23682/1066/972/50846/2672/2358/344/8877/54361/9104/718/33/340895/338/3358/27120/1081/9965/133/345/50487	29
GO:0001709	BP	GO:0001709	cell fate determination	10/1425	42/18866	0.000921191	0.008723944	0.006453522	2627/3199/4654/5076/10660/3670/2625/343472/4909/64641	10
GO:0014812	BP	GO:0014812	muscle cell migration	18/1425	106/18866	0.000937033	0.008858936	0.006553383	10631/5327/301/8840/5328/6282/5054/3690/5154/8826/7060/6352/50507/9510/5031/3486/80310/93649	18
GO:0022404	BP	GO:0022404	molting cycle process	16/1425	89/18866	0.000941058	0.008866929	0.006559296	8626/3229/5154/7042/8323/6615/22943/4804/135228/60529/9620/2252/2255/1956/3624/51083	16
GO:0022405	BP	GO:0022405	hair cycle process	16/1425	89/18866	0.000941058	0.008866929	0.006559296	8626/3229/5154/7042/8323/6615/22943/4804/135228/60529/9620/2252/2255/1956/3624/51083	16
GO:0045840	BP	GO:0045840	positive regulation of mitotic nuclear division	12/1425	57/18866	0.000959913	0.00902933	0.006679431	3481/6790/9787/11065/8877/9212/51203/9700/940/2069/1814/1761	12
GO:0050829	BP	GO:0050829	defense response to Gram-negative bacterium	15/1425	81/18866	0.000979014	0.009183001	0.006793109	5919/4057/5054/6372/6556/3569/79792/284297/6403/8970/58985/4843/6037/4069/245932	15
GO:0030879	BP	GO:0030879	mammary gland development	22/1425	142/18866	0.000979542	0.009183001	0.006793109	5618/3202/4939/7421/3205/8835/3235/27023/675/1969/857/7422/128239/54361/2625/3219/2255/2001/374/1588/6531/7472	22
GO:0042770	BP	GO:0042770	signal transduction in response to DNA damage	21/1425	133/18866	0.00098565	0.009209306	0.006812568	6672/7291/144455/891/6615/6790/972/22925/1647/675/27063/10538/149628/51512/995/2305/960/983/51514/79733/2810	21
GO:0072175	BP	GO:0072175	epithelial tube formation	21/1425	133/18866	0.00098565	0.009209306	0.006812568	115908/7291/653/7042/8323/57619/6491/9620/6768/2348/8092/54361/5076/9241/2625/2255/130497/6423/6385/133/26585	21
GO:0046883	BP	GO:0046883	regulation of hormone secretion	35/1425	267/18866	0.000992209	0.009255087	0.006846434	301/3976/3077/2922/3569/6696/3123/1803/6352/4825/185/2645/240/3170/3670/6833/7200/4843/1956/7021/4602/1588/3358/3624/51083/886/57818/640/3651/2740/5008/3814/2243/2266/50487	35
GO:0019933	BP	GO:0019933	cAMP-mediated signaling	28/1425	199/18866	0.001043735	0.009719453	0.007189948	3627/5732/976/30817/8477/4283/347088/5734/6373/2015/79924/2827/196/90226/10149/221188/1903/187/146/51083/2642/1814/81285/4887/84658/133/2740/84873	28
GO:0051983	BP	GO:0051983	regulation of chromosome segregation	18/1425	107/18866	0.001048617	0.009748647	0.007211545	991/1062/891/11004/9232/10460/10403/990/701/9787/4751/1063/11065/699/7272/9212/9700/225689	18
GO:0010718	BP	GO:0010718	positive regulation of epithelial to mesenchymal transition	11/1425	50/18866	0.001053729	0.009763623	0.007222623	10630/1277/7291/7042/3569/6615/4017/8092/286204/3670/6317	11
GO:0048546	BP	GO:0048546	digestive tract morphogenesis	11/1425	50/18866	0.001053729	0.009763623	0.007222623	3239/6474/2626/8626/64220/6425/2735/2255/1956/10736/6423	11
GO:0046427	BP	GO:0046427	positive regulation of receptor signaling pathway via JAK-STAT	16/1425	90/18866	0.001065814	0.009842902	0.00728127	3976/23529/5618/83666/3569/8651/9021/3600/6352/3059/1545/1489/133396/3670/3586/5008	16
GO:0098773	BP	GO:0098773	skin epidermis development	16/1425	90/18866	0.001065814	0.009842902	0.00728127	8626/3229/5154/7042/8323/6615/22943/4804/135228/60529/9620/2252/2255/1956/3624/51083	16
GO:0002920	BP	GO:0002920	regulation of humoral immune response	21/1425	134/18866	0.00108744	0.009979082	0.007382008	710/715/716/3426/3075/729/730/2213/717/722/2302/713/5788/718/712/728/1378/1236/922/725/2208	21
GO:0045995	BP	GO:0045995	regulation of embryonic development	21/1425	134/18866	0.00108744	0.009979082	0.007382008	1290/1289/7262/6615/5015/22943/3908/9620/203447/54361/3170/286204/3586/2625/130497/983/3557/6423/7472/23213/10655	21
GO:0001838	BP	GO:0001838	embryonic epithelial tube formation	20/1425	125/18866	0.001087716	0.009979082	0.007382008	115908/7291/653/7042/8323/57619/6491/9620/6768/2348/8092/54361/5076/9241/2625/130497/6423/6385/133/26585	20
GO:0048593	BP	GO:0048593	camera-type eye morphogenesis	20/1425	125/18866	0.001087716	0.009979082	0.007382008	1295/362/5308/197021/7291/220/51384/57010/64220/2048/6496/10265/1969/7422/5076/1296/7021/91156/7472/10083	20
GO:0090185	BP	GO:0090185	negative regulation of kidney development	6/1425	17/18866	0.001099187	0.01006776	0.007447608	4318/7490/5076/2625/4435/130497	6
GO:0051047	BP	GO:0051047	positive regulation of secretion	42/1425	340/18866	0.001111203	0.010161131	0.007516679	6288/8564/3077/2922/7042/3569/6696/3123/23601/5734/6382/56253/5029/22925/3783/4825/27063/358/283/2645/3670/7097/3586/8647/7200/85477/1956/4602/6279/1588/3624/51083/6385/1814/81285/4887/640/3651/3814/2243/2266/50487	42
GO:0002369	BP	GO:0002369	T cell cytokine production	10/1425	43/18866	0.001120214	0.010176795	0.007528266	3077/91543/6556/3569/3554/729230/30009/133396/2625/8807	10
GO:0002823	BP	GO:0002823	negative regulation of adaptive immune response based on somatic recombination of immune receptors built from immunoglobulin superfamily domains	10/1425	43/18866	0.001120214	0.010176795	0.007528266	3077/2213/3575/3718/30009/722/2302/5788/1378/725	10
GO:0010470	BP	GO:0010470	regulation of gastrulation	10/1425	43/18866	0.001120214	0.010176795	0.007528266	1290/1289/5015/22943/3170/286204/3586/130497/3557/6423	10
GO:0150077	BP	GO:0150077	regulation of neuroinflammatory response	10/1425	43/18866	0.001120214	0.010176795	0.007528266	4318/284467/26228/3569/1075/120892/8877/5788/8530/4314	10
GO:0051055	BP	GO:0051055	negative regulation of lipid biosynthetic process	12/1425	58/18866	0.001128481	0.010235234	0.007571497	1594/653/5154/6615/2672/8877/54361/33/340895/27120/9965/345	12
GO:0010092	BP	GO:0010092	specification of animal organ identity	9/1425	36/18866	0.001134154	0.010253344	0.007584893	3227/10252/22943/5076/3670/2255/7472/140628/3207	9
GO:1905332	BP	GO:1905332	positive regulation of morphogenesis of an epithelium	9/1425	36/18866	0.001134154	0.010253344	0.007584893	3976/3217/7422/54361/5076/9241/2625/7472/26585	9
GO:0034121	BP	GO:0034121	regulation of toll-like receptor signaling pathway	14/1425	74/18866	0.001149005	0.010354478	0.007659707	4057/26191/91543/3659/3665/2672/23643/857/7097/338382/92747/285852/115352/23547	14
GO:0003283	BP	GO:0003283	atrial septum development	7/1425	23/18866	0.001152766	0.010354478	0.007659707	2626/7042/1482/3670/57057/2702/6910	7
GO:0035743	BP	GO:0035743	CD4-positive, alpha-beta T cell cytokine production	7/1425	23/18866	0.001152766	0.010354478	0.007659707	91543/3569/3554/30009/133396/2625/8807	7
GO:0046135	BP	GO:0046135	pyrimidine nucleoside catabolic process	7/1425	23/18866	0.001152766	0.010354478	0.007659707	1806/1890/200316/27350/60489/7378/140564	7
GO:0001909	BP	GO:0001909	leukocyte mediated cytotoxicity	18/1425	108/18866	0.001171328	0.010504292	0.007770532	6372/114836/26228/2213/80329/3575/79465/1075/56253/3106/5551/4068/5788/4843/3002/3805/8807/57823	18
GO:1904019	BP	GO:1904019	epithelial cell apoptotic process	19/1425	117/18866	0.001195072	0.010700022	0.007915322	6424/5054/57124/3569/7057/6496/22925/3875/959/356/3856/3586/2625/284/1870/6347/3651/2243/2266	19
GO:0002517	BP	GO:0002517	T cell tolerance induction	5/1425	12/18866	0.001232445	0.010929375	0.008084986	3620/916/29851/3106/3559	5
GO:0002713	BP	GO:0002713	negative regulation of B cell mediated immunity	5/1425	12/18866	0.001232445	0.010929375	0.008084986	2213/722/2302/1378/725	5
GO:0002890	BP	GO:0002890	negative regulation of immunoglobulin mediated immune response	5/1425	12/18866	0.001232445	0.010929375	0.008084986	2213/722/2302/1378/725	5
GO:0016554	BP	GO:0016554	cytidine to uridine editing	5/1425	12/18866	0.001232445	0.010929375	0.008084986	200316/27350/60489/140564/54502	5
GO:0060900	BP	GO:0060900	embryonic camera-type eye formation	5/1425	12/18866	0.001232445	0.010929375	0.008084986	7291/220/51384/64220/5076	5
GO:0072540	BP	GO:0072540	T-helper 17 cell lineage commitment	5/1425	12/18866	0.001232445	0.010929375	0.008084986	114836/3569/30009/10538/4063	5
GO:0050679	BP	GO:0050679	positive regulation of epithelial cell proliferation	29/1425	211/18866	0.001246302	0.011034714	0.008162911	3481/7291/3690/8626/653/3912/3915/2152/7060/858/6352/2252/185/283/7422/128239/116039/5076/9241/3586/6899/9076/728/2255/1956/130497/374/187/7472	29
GO:0006979	BP	GO:0006979	response to oxidative stress	53/1425	458/18866	0.001251623	0.011060966	0.00818233	493869/761/301/1277/4318/6648/3082/10516/9124/51384/2626/3240/29957/3569/4233/6649/4323/6382/2643/50507/22925/3315/8061/1800/653361/358/9833/1545/120892/5742/51314/890/240/2706/8877/5076/9104/80310/3586/10218/8989/1956/4602/374/983/4314/1236/8807/4025/50506/5179/139189/3934	53
GO:0021545	BP	GO:0021545	cranial nerve development	11/1425	51/18866	0.001253232	0.011060966	0.00818233	3213/3198/3212/3200/2048/6405/10371/5076/3670/6899/3232	11
GO:0018958	BP	GO:0018958	phenol-containing compound metabolic process	18/1425	109/18866	0.001306039	0.011490675	0.008500207	26002/3067/7042/10404/2643/283652/4129/2625/4435/9464/6528/405753/6531/1081/1814/50506/5409/4948	18
GO:0021510	BP	GO:0021510	spinal cord development	18/1425	109/18866	0.001306039	0.011490675	0.008500207	3226/3236/170825/374946/27023/4825/64843/9241/10660/3670/3218/57057/58524/5212/8022/5081/340260/64211	18
GO:0061844	BP	GO:0061844	antimicrobial humoral immune response mediated by antimicrobial peptide	14/1425	75/18866	0.00131633	0.011562978	0.008553693	4057/3627/6372/10578/4283/6373/8970/283/6280/9547/5968/6037/2919/3576	14
GO:0008543	BP	GO:0008543	fibroblast growth factor receptor signaling pathway	19/1425	118/18866	0.001325732	0.011627254	0.008601241	2591/56975/10252/8826/79801/7057/5015/4804/53834/2252/2248/81848/54361/9241/2625/2255/9365/9965/23213	19
GO:0014066	BP	GO:0014066	regulation of phosphatidylinositol 3-kinase signaling	20/1425	127/18866	0.001328848	0.011636282	0.008607919	4920/3082/7291/51384/5154/7042/4919/6352/55165/653361/6403/3059/80310/940/284/1956/4908/5008/4653/1440	20
GO:0006026	BP	GO:0006026	aminoglycan catabolic process	13/1425	67/18866	0.001337411	0.011674615	0.008636276	1116/2331/1117/4060/4969/3339/6382/633/960/3161/6385/2719/60495	13
GO:0072678	BP	GO:0072678	T cell migration	13/1425	67/18866	0.001337411	0.011674615	0.008636276	3627/4478/8740/64005/6352/6373/2833/729230/7499/3683/7535/6364/6347	13
GO:0010758	BP	GO:0010758	regulation of macrophage chemotaxis	8/1425	30/18866	0.001351091	0.011682691	0.008642251	5919/26228/7057/6352/59341/56833/728/1588	8
GO:0045939	BP	GO:0045939	negative regulation of steroid metabolic process	8/1425	30/18866	0.001351091	0.011682691	0.008642251	1594/653/6615/2672/54361/340895/27120/9965	8
GO:0048265	BP	GO:0048265	response to pain	8/1425	30/18866	0.001351091	0.011682691	0.008642251	7057/7060/2643/64856/8989/644139/6335/22953	8
GO:0010463	BP	GO:0010463	mesenchymal cell proliferation	10/1425	44/18866	0.001352997	0.011682691	0.008642251	6474/5154/2252/7422/6899/9464/130497/10736/7472/2719	10
GO:0031670	BP	GO:0031670	cellular response to nutrient	10/1425	44/18866	0.001352997	0.011682691	0.008642251	10631/1277/1594/7421/3600/3371/83990/2348/3170/5179	10
GO:0033046	BP	GO:0033046	negative regulation of sister chromatid segregation	10/1425	44/18866	0.001352997	0.011682691	0.008642251	991/891/9232/10403/701/1063/699/7272/9212/9700	10
GO:1905521	BP	GO:1905521	regulation of macrophage migration	10/1425	44/18866	0.001352997	0.011682691	0.008642251	5919/11117/26228/7057/4323/6352/59341/56833/728/1588	10
GO:0045582	BP	GO:0045582	positive regulation of T cell differentiation	16/1425	92/18866	0.001357648	0.011686667	0.008645191	301/861/8651/11221/3575/972/64332/941/399/7535/3559/864/3574/5788/2625/4602	16
GO:0060606	BP	GO:0060606	tube closure	16/1425	92/18866	0.001357648	0.011686667	0.008645191	115908/7291/7042/8323/57619/6491/9620/6768/2348/8092/5076/9241/2255/6423/6385/133	16
GO:0002793	BP	GO:0002793	positive regulation of peptide secretion	27/1425	193/18866	0.001384684	0.011901027	0.008803764	6288/3077/2922/7042/3569/3123/23601/5734/56253/3783/4825/27063/283/2645/3670/7097/3586/7200/1956/6279/81285/4887/640/3651/3814/2243/2266	27
GO:0060428	BP	GO:0060428	lung epithelium development	9/1425	37/18866	0.001399604	0.011992309	0.00887129	3202/64220/2627/2252/2302/3169/2255/7472/7080	9
GO:2000273	BP	GO:2000273	positive regulation of signaling receptor activity	9/1425	37/18866	0.001399604	0.011992309	0.00887129	3077/2048/729230/653361/374/2069/6347/23237/26585	9
GO:0032637	BP	GO:0032637	interleukin-8 production	17/1425	101/18866	0.001418013	0.012112827	0.008960443	1116/301/26191/965/5054/914/3569/2152/972/284297/51311/5788/64581/7097/3586/4843/336	17
GO:0060191	BP	GO:0060191	regulation of lipase activity	17/1425	101/18866	0.001418013	0.012112827	0.008960443	3702/301/5322/6352/22925/9290/185/5031/283/7294/344/728/1956/4908/4909/345/336	17
GO:0002821	BP	GO:0002821	positive regulation of adaptive immune response	18/1425	110/18866	0.001453671	0.012398433	0.009171719	301/23529/91543/6556/3569/8631/3554/64332/29126/3106/729230/30009/941/5788/718/940/2625/2208	18
GO:0046660	BP	GO:0046660	female sex differentiation	19/1425	119/18866	0.001468348	0.012504497	0.00925018	5806/8626/4327/7490/64220/4323/174/675/9510/1299/283/7422/54361/7425/2255/1588/2069/3624/431707	19
GO:0071622	BP	GO:0071622	regulation of granulocyte chemotaxis	11/1425	52/18866	0.001482745	0.012607852	0.009326637	5919/7057/7060/1803/972/6352/5880/59341/728/1236/3576	11
GO:0033555	BP	GO:0033555	multicellular organismal response to stress	14/1425	76/18866	0.001503542	0.012765228	0.009443055	3620/7057/7060/1803/2643/7101/64856/8989/3358/4887/644139/5179/6335/22953	14
GO:0001759	BP	GO:0001759	organ induction	7/1425	24/18866	0.001522385	0.012885983	0.009532384	3227/10252/22943/2255/7472/140628/3207	7
GO:0033622	BP	GO:0033622	integrin activation	7/1425	24/18866	0.001522385	0.012885983	0.009532384	54751/8631/2335/5734/9928/6403/51237	7
GO:0014909	BP	GO:0014909	smooth muscle cell migration	16/1425	93/18866	0.001527132	0.012887051	0.009533173	10631/5327/8840/5328/6282/5054/3690/5154/8826/6352/50507/9510/5031/3486/80310/93649	16
GO:0030510	BP	GO:0030510	regulation of BMP signaling pathway	16/1425	93/18866	0.001527132	0.012887051	0.009533173	11167/6424/2626/94031/3675/22943/8200/6425/9350/9241/286204/7021/6423/23213/2719/26585	16
GO:0042093	BP	GO:0042093	T-helper cell differentiation	12/1425	60/18866	0.00153959	0.012933156	0.00956728	301/114836/3569/64332/5734/3718/30009/10538/941/2625/4602/4063	12
GO:0051784	BP	GO:0051784	negative regulation of nuclear division	12/1425	60/18866	0.00153959	0.012933156	0.00956728	3976/991/891/9232/10040/10403/701/1063/699/7272/9212/1761	12
GO:0032740	BP	GO:0032740	positive regulation of interleukin-17 production	6/1425	18/18866	0.001544188	0.012933156	0.00956728	114836/3569/3600/8877/5008/4063	6
GO:0034501	BP	GO:0034501	protein localization to kinetochore	6/1425	18/18866	0.001544188	0.012933156	0.00956728	10403/7272/9212/83903/983/57082	6
GO:0071371	BP	GO:0071371	cellular response to gonadotropin stimulus	6/1425	18/18866	0.001544188	0.012933156	0.00956728	7490/2627/890/2046/6528/3624	6
GO:0033002	BP	GO:0033002	muscle cell proliferation	32/1425	244/18866	0.00158365	0.013230216	0.009787029	4318/8840/6648/10135/7042/891/3569/7057/4969/2627/3600/2735/6352/1482/4883/9510/5031/283/1264/9241/3486/80310/3586/57057/284/1956/4602/93649/983/2069/7472/6910	32
GO:0060840	BP	GO:0060840	artery development	17/1425	102/18866	0.0015844	0.013230216	0.009787029	1281/3198/4016/4015/7042/64220/4804/81031/7422/2348/9241/6899/9464/7021/338/93649/2702	17
GO:0019216	BP	GO:0019216	regulation of lipid metabolic process	50/1425	431/18866	0.001604968	0.013381932	0.009899261	10451/5919/2171/301/1594/50486/7291/157506/653/5154/7421/80183/1154/8651/9021/6615/23682/12/1066/8835/972/50846/11010/27063/2672/185/857/2358/344/8877/54361/9104/718/8647/33/2046/340895/338/1236/3358/51083/27120/1081/1814/9965/133/345/3158/50487/336	50
GO:0051985	BP	GO:0051985	negative regulation of chromosome segregation	10/1425	45/18866	0.001623639	0.013517402	0.009999475	991/891/9232/10403/701/1063/699/7272/9212/9700	10
GO:0002440	BP	GO:0002440	production of molecular mediator of immune response	38/1425	306/18866	0.001696091	0.014023178	0.010373622	26191/23529/23075/3077/10225/91543/7042/6556/3569/3123/684/2213/3554/3598/3575/972/10875/9156/3718/729230/202309/10417/959/30009/10538/3119/133396/10721/5788/7097/3586/940/2625/3805/51237/8807/115352/336	38
GO:0002828	BP	GO:0002828	regulation of type 2 immune response	8/1425	31/18866	0.001701988	0.014023178	0.010373622	301/91543/3620/3569/972/729230/30009/2625	8
GO:0034368	BP	GO:0034368	protein-lipid complex remodeling	8/1425	31/18866	0.001701988	0.014023178	0.010373622	5322/185/344/5320/338/345/50487/336	8
GO:0034369	BP	GO:0034369	plasma lipoprotein particle remodeling	8/1425	31/18866	0.001701988	0.014023178	0.010373622	5322/185/344/5320/338/345/50487/336	8
GO:0070229	BP	GO:0070229	negative regulation of lymphocyte apoptotic process	8/1425	31/18866	0.001701988	0.014023178	0.010373622	171558/3620/84941/3575/972/6352/3718/9212	8
GO:1902624	BP	GO:1902624	positive regulation of neutrophil migration	8/1425	31/18866	0.001701988	0.014023178	0.010373622	7060/3554/972/5880/7499/728/1236/3576	8
GO:1903792	BP	GO:1903792	negative regulation of anion transport	8/1425	31/18866	0.001701988	0.014023178	0.010373622	6424/285966/7057/22925/338440/7200/130497/2564	8
GO:0030500	BP	GO:0030500	regulation of bone mineralization	14/1425	77/18866	0.001712424	0.014088352	0.010421834	4057/1594/4256/5167/7291/56975/9636/240/54361/116039/166929/130497/9365/26585	14
GO:0042472	BP	GO:0042472	inner ear morphogenesis	17/1425	103/18866	0.001766935	0.014515411	0.01073775	55584/115908/3198/4920/220/5013/8323/2048/9620/53904/2487/5076/6899/2625/2255/1280/10083	17
GO:0031343	BP	GO:0031343	positive regulation of cell killing	12/1425	61/18866	0.001787282	0.01464676	0.010834915	114836/26228/56253/3106/5551/4068/5788/64581/4843/8807/922/2208	12
GO:0030203	BP	GO:0030203	glycosaminoglycan metabolic process	23/1425	158/18866	0.001790801	0.01464676	0.010834915	2331/11227/9953/93010/3082/4060/4969/3600/3339/6382/633/4166/347365/3698/960/284/3161/3697/6385/64579/9955/2719/60495	23
GO:1903707	BP	GO:1903707	negative regulation of hemopoiesis	23/1425	158/18866	0.001790801	0.01464676	0.010834915	4057/301/3202/3205/861/8651/2213/972/3204/3659/10875/29909/3718/11025/28959/9290/30009/2302/864/55365/3218/3624/1493	23
GO:0006898	BP	GO:0006898	receptor-mediated endocytosis	40/1425	328/18866	0.001828395	0.014932339	0.011046172	302/6288/6424/5054/4599/3690/4600/3240/3077/4481/8542/3512/81035/858/22943/2213/3339/9332/27091/22925/8685/857/7422/2358/344/2348/78989/718/6614/284/338/4908/1814/117156/259/23237/3576/133/26585/345	40
GO:0008217	BP	GO:0008217	regulation of blood pressure	26/1425	187/18866	0.001836225	0.014974361	0.011077258	10631/1278/6648/10135/1066/1907/2643/4883/79924/185/5742/59/4843/170690/2702/146/623/2642/1814/81285/133/2740/3816/1359/22953/10911	26
GO:0002430	BP	GO:0002430	complement receptor mediated signaling pathway	5/1425	13/18866	0.001878784	0.015144303	0.011202971	2358/728/2357/1378/2359	5
GO:0003337	BP	GO:0003337	mesenchymal to epithelial transition involved in metanephros morphogenesis	5/1425	13/18866	0.001878784	0.015144303	0.011202971	3976/5076/4435/10736/26585	5
GO:0007501	BP	GO:0007501	mesodermal cell fate specification	5/1425	13/18866	0.001878784	0.015144303	0.011202971	22943/5076/10736/6423/3207	5
GO:0008228	BP	GO:0008228	opsonization	5/1425	13/18866	0.001878784	0.015144303	0.011202971	5806/5322/10417/722/725	5
GO:0030656	BP	GO:0030656	regulation of vitamin metabolic process	5/1425	13/18866	0.001878784	0.015144303	0.011202971	1594/157506/7421/6615/2672	5
GO:0032429	BP	GO:0032429	regulation of phospholipase A2 activity	5/1425	13/18866	0.001878784	0.015144303	0.011202971	301/22925/185/283/1956	5
GO:0060601	BP	GO:0060601	lateral sprouting from an epithelium	5/1425	13/18866	0.001878784	0.015144303	0.011202971	8626/9620/9241/2255/23213	5
GO:0061029	BP	GO:0061029	eyelid development in camera-type eye	5/1425	13/18866	0.001878784	0.015144303	0.011202971	7291/64220/116039/1956/3624	5
GO:0001818	BP	GO:0001818	negative regulation of cytokine production	43/1425	360/18866	0.001892277	0.015231053	0.011267145	4057/301/26191/2633/3082/7291/3077/10225/3620/7042/6556/7057/3123/684/2213/2627/9636/6504/5734/81031/29126/80380/284297/3718/51311/30009/1969/10457/51191/2302/5788/2841/3586/2625/353514/1236/3624/7850/23547/79589/5004/284194/336	43
GO:1901343	BP	GO:1901343	negative regulation of vasculature development	28/1425	207/18866	0.001904345	0.015306102	0.011322662	4223/3627/1284/10516/5054/3202/11117/7042/7490/5176/7057/7060/4804/3339/11061/1647/729230/1969/9510/356/240/54361/10218/285/1870/64102/23213/9723	28
GO:1902107	BP	GO:1902107	positive regulation of leukocyte differentiation	23/1425	159/18866	0.001947632	0.015604472	0.011543381	301/3976/9398/4920/861/8651/3123/11221/4323/3600/3575/972/64332/941/3059/399/7535/3559/864/3574/5788/2625/4602	23
GO:0003206	BP	GO:0003206	cardiac chamber morphogenesis	20/1425	131/18866	0.00194986	0.015604472	0.011543381	8701/6474/2626/653/7042/2627/53834/1482/9510/9241/3670/6899/2625/57057/9464/2702/6423/7472/4887/6910	20
GO:0045667	BP	GO:0045667	regulation of osteoblast differentiation	20/1425	131/18866	0.00194986	0.015604472	0.011543381	4057/1192/115908/8840/3082/7291/255743/56975/8626/3569/3199/2735/54361/9241/4435/344901/9464/374/6423/26585	20
GO:0045992	BP	GO:0045992	negative regulation of embryonic development	7/1425	25/18866	0.001978121	0.015807963	0.011693913	1290/1289/6615/22943/2625/6423/23213	7
GO:0052126	BP	GO:0052126	movement in host environment	24/1425	169/18866	0.002025483	0.016163299	0.011956772	5806/3690/3678/3123/4233/858/10410/1803/1234/972/23601/6504/3956/1969/941/857/55065/9076/6614/1956/1378/983/3576/6317	24
GO:0002294	BP	GO:0002294	CD4-positive, alpha-beta T cell differentiation involved in immune response	12/1425	62/18866	0.002066761	0.016432883	0.012156197	301/114836/3569/64332/5734/3718/30009/10538/941/2625/4602/4063	12
GO:0060393	BP	GO:0060393	regulation of pathway-restricted SMAD protein phosphorylation	12/1425	62/18866	0.002066761	0.016432883	0.012156197	9518/11117/653/3077/7042/22943/8200/7272/9241/3624/26585/7044	12
GO:0010831	BP	GO:0010831	positive regulation of myotube differentiation	9/1425	39/18866	0.002079706	0.016432883	0.012156197	8740/9518/6474/4283/4323/4654/6899/221662/150572	9
GO:2000816	BP	GO:2000816	negative regulation of mitotic sister chromatid separation	9/1425	39/18866	0.002079706	0.016432883	0.012156197	991/891/9232/10403/701/1063/699/7272/9212	9
GO:0001701	BP	GO:0001701	in utero embryonic development	45/1425	383/18866	0.002086642	0.016432883	0.012156197	3976/3481/7291/7262/157506/653/144455/891/729/9021/10568/6615/2627/6491/135398/55723/9133/9508/8061/4751/675/203447/8320/6768/7422/4071/430/3856/9241/3586/2625/4435/284/9464/1956/55273/338/79733/7472/166863/133/4010/402569/27022/1825	45
GO:0002922	BP	GO:0002922	positive regulation of humoral immune response	6/1425	19/18866	0.002113955	0.016432883	0.012156197	729/2213/5788/718/1236/2208	6
GO:0042693	BP	GO:0042693	muscle cell fate commitment	6/1425	19/18866	0.002113955	0.016432883	0.012156197	7490/22943/1482/4654/6899/2255	6
GO:0060602	BP	GO:0060602	branch elongation of an epithelium	6/1425	19/18866	0.002113955	0.016432883	0.012156197	3239/157506/10252/3371/2255/374	6
GO:0060749	BP	GO:0060749	mammary gland alveolus development	6/1425	19/18866	0.002113955	0.016432883	0.012156197	5618/3202/8835/27023/7422/374	6
GO:0061377	BP	GO:0061377	mammary gland lobule development	6/1425	19/18866	0.002113955	0.016432883	0.012156197	5618/3202/8835/27023/7422/374	6
GO:0072077	BP	GO:0072077	renal vesicle morphogenesis	6/1425	19/18866	0.002113955	0.016432883	0.012156197	3976/54361/5076/4435/10736/26585	6
GO:0090026	BP	GO:0090026	positive regulation of monocyte chemotaxis	6/1425	19/18866	0.002113955	0.016432883	0.012156197	3627/5054/6352/729230/2358/245937	6
GO:2000696	BP	GO:2000696	regulation of epithelial cell differentiation involved in kidney development	6/1425	19/18866	0.002113955	0.016432883	0.012156197	4318/3976/5076/2625/4435/130497	6
GO:0009164	BP	GO:0009164	nucleoside catabolic process	8/1425	32/18866	0.002121132	0.016432883	0.012156197	1806/1890/200316/27350/60489/51816/7378/140564	8
GO:0010165	BP	GO:0010165	response to X-ray	8/1425	32/18866	0.002121132	0.016432883	0.012156197	301/8091/675/5888/2625/57817/7056/6423	8
GO:0010743	BP	GO:0010743	regulation of macrophage derived foam cell differentiation	8/1425	32/18866	0.002121132	0.016432883	0.012156197	3690/4481/5322/185/5320/338/247/50487	8
GO:0034367	BP	GO:0034367	protein-containing complex remodeling	8/1425	32/18866	0.002121132	0.016432883	0.012156197	5322/185/344/5320/338/345/50487/336	8
GO:0045589	BP	GO:0045589	regulation of regulatory T cell differentiation	8/1425	32/18866	0.002121132	0.016432883	0.012156197	861/8651/11221/3659/3559/940/1378/1493	8
GO:0050482	BP	GO:0050482	arachidonic acid secretion	8/1425	32/18866	0.002121132	0.016432883	0.012156197	301/624/5322/22925/5320/391013/1814/50487	8
GO:0060317	BP	GO:0060317	cardiac epithelial to mesenchymal transition	8/1425	32/18866	0.002121132	0.016432883	0.012156197	7291/51384/10252/7042/6615/9241/55273/7472	8
GO:1903963	BP	GO:1903963	arachidonate transport	8/1425	32/18866	0.002121132	0.016432883	0.012156197	301/624/5322/22925/5320/391013/1814/50487	8
GO:0034599	BP	GO:0034599	cellular response to oxidative stress	38/1425	310/18866	0.002138784	0.016546657	0.01224036	493869/301/4318/6648/3082/10516/51384/2626/29957/3569/4233/6649/2643/50507/22925/3315/1800/653361/358/9833/1545/120892/51314/890/240/2706/8877/5076/9104/80310/3586/1956/4602/983/4314/8807/5179/3934	38
GO:0002824	BP	GO:0002824	positive regulation of adaptive immune response based on somatic recombination of immune receptors built from immunoglobulin superfamily domains	17/1425	105/18866	0.002185326	0.016883307	0.012489397	301/23529/91543/6556/3569/3554/64332/29126/3106/729230/30009/941/5788/718/940/2625/2208	17
GO:1904892	BP	GO:1904892	regulation of receptor signaling pathway via STAT	22/1425	151/18866	0.002200991	0.016971627	0.012554732	3976/23529/5618/83666/3569/8651/9021/3600/8835/3575/6352/1647/3718/3059/1545/857/1489/133396/5788/3670/3586/5008	22
GO:0031016	BP	GO:0031016	pancreas development	14/1425	79/18866	0.002202843	0.016971627	0.012554732	301/3481/653/3569/4233/2627/4825/579/3170/3670/2255/10232/3651/3175	14
GO:2000116	BP	GO:2000116	regulation of cysteine-type endopeptidase activity	31/1425	239/18866	0.00221026	0.017005285	0.01257963	4057/8740/4318/25816/3082/8626/5329/2152/7057/2537/4804/3932/834/1800/358/27141/7422/356/27074/332/5076/6280/64581/8530/960/7021/6279/6423/2810/4102/6582	31
GO:0002429	BP	GO:0002429	immune response-activating cell surface receptor signaling pathway	54/1425	481/18866	0.002217679	0.017015426	0.012587132	10451/3702/5359/26191/2633/3958/861/915/26228/64005/3122/916/3123/2214/53347/3115/3117/2213/3113/8631/917/3127/64332/974/3932/3783/919/3119/4068/7535/2212/7294/50852/2358/3118/5788/940/2625/3120/728/54900/2357/696/1378/1236/644150/2359/1493/4584/115352/640/148823/931/100423062	54
GO:0002757	BP	GO:0002757	immune response-activating signal transduction	54/1425	481/18866	0.002217679	0.017015426	0.012587132	10451/3702/5359/26191/2633/3958/861/915/26228/64005/3122/916/3123/2214/53347/3115/3117/2213/3113/8631/917/3127/64332/974/3932/3783/919/3119/4068/7535/2212/7294/50852/2358/3118/5788/940/2625/3120/728/54900/2357/696/1378/1236/644150/2359/1493/4584/115352/640/148823/931/100423062	54
GO:0046425	BP	GO:0046425	regulation of receptor signaling pathway via JAK-STAT	21/1425	142/18866	0.002277711	0.017452019	0.012910101	3976/23529/5618/83666/3569/8651/9021/3600/8835/6352/1647/3718/3059/1545/857/1489/133396/5788/3670/3586/5008	21
GO:0061180	BP	GO:0061180	mammary gland epithelium development	13/1425	71/18866	0.002312754	0.017696217	0.013090746	5618/3202/7421/27023/675/1969/128239/54361/2625/2255/2001/374/7472	13
GO:0009798	BP	GO:0009798	axis specification	15/1425	88/18866	0.002322432	0.017745927	0.013127519	5308/6781/7490/5015/6491/6790/6496/9350/168507/3170/4435/2255/10736/2719/50805	15
GO:1901654	BP	GO:1901654	response to ketone	27/1425	200/18866	0.002335572	0.01782192	0.013183734	1829/4478/5732/3239/7042/6696/5176/7057/768/5734/10481/7298/8061/3371/358/5031/857/79820/196/2706/4129/7097/9076/1956/1236/257062/167127	27
GO:0090101	BP	GO:0090101	negative regulation of transmembrane receptor protein serine/threonine kinase signaling pathway	20/1425	133/18866	0.00234282	0.017852803	0.01320658	114990/11117/124857/10252/94031/858/22943/135228/54829/81031/9350/857/9241/57057/203100/6423/7080/79674/3175/26585	20
GO:0010830	BP	GO:0010830	regulation of myotube differentiation	12/1425	63/18866	0.002380989	0.018094217	0.013385166	3627/8740/9518/6474/4283/4323/1482/4654/6899/93649/221662/150572	12
GO:2000514	BP	GO:2000514	regulation of CD4-positive, alpha-beta T cell activation	12/1425	63/18866	0.002380989	0.018094217	0.013385166	301/861/8651/64332/29126/3718/30009/941/864/2625/4602/284194	12
GO:0060350	BP	GO:0060350	endochondral bone morphogenesis	11/1425	55/18866	0.002385142	0.018101118	0.01339027	1277/6474/871/6781/4323/59341/1305/9350/1280/4322/3207	11
GO:0007605	BP	GO:0007605	sensory perception of sound	22/1425	152/18866	0.002394421	0.018146845	0.013424097	55584/2070/1277/5077/3198/150677/339768/388551/4919/56914/53904/64699/2706/332/51473/6899/1280/83715/10083/340990/22953/246213	22
GO:0002312	BP	GO:0002312	B cell activation involved in immune response	14/1425	80/18866	0.002488445	0.018833845	0.013932304	23529/23075/3569/2213/9156/3956/202309/959/30009/10538/4064/5788/3586/940	14
GO:0046636	BP	GO:0046636	negative regulation of alpha-beta T cell activation	9/1425	40/18866	0.002506565	0.018894083	0.013976865	301/3077/861/8651/29126/3718/30009/864/284194	9
GO:0072210	BP	GO:0072210	metanephric nephron development	9/1425	40/18866	0.002506565	0.018894083	0.013976865	3976/7490/54361/5076/4435/130497/7021/10736/26585	9
GO:1905819	BP	GO:1905819	negative regulation of chromosome separation	9/1425	40/18866	0.002506565	0.018894083	0.013976865	991/891/9232/10403/701/1063/699/7272/9212	9
GO:0032743	BP	GO:0032743	positive regulation of interleukin-2 production	7/1425	26/18866	0.002532643	0.018962526	0.014027495	301/861/729230/941/5788/64581/940	7
GO:0040037	BP	GO:0040037	negative regulation of fibroblast growth factor receptor signaling pathway	7/1425	26/18866	0.002532643	0.018962526	0.014027495	10252/7057/4804/81848/54361/2625/23213	7
GO:0050926	BP	GO:0050926	regulation of positive chemotaxis	7/1425	26/18866	0.002532643	0.018962526	0.014027495	2152/1233/7422/2255/285/4908/3576	7
GO:0072202	BP	GO:0072202	cell differentiation involved in metanephros development	7/1425	26/18866	0.002532643	0.018962526	0.014027495	3976/54361/5076/4435/130497/10736/26585	7
GO:0072273	BP	GO:0072273	metanephric nephron morphogenesis	7/1425	26/18866	0.002532643	0.018962526	0.014027495	3976/7490/54361/5076/4435/10736/26585	7
GO:0007260	BP	GO:0007260	tyrosine phosphorylation of STAT protein	15/1425	89/18866	0.00260244	0.019458998	0.01439476	3976/23529/83666/3569/8651/9021/3600/6352/3718/3059/857/1489/133396/3670/5008	15
GO:0070286	BP	GO:0070286	axonemal dynein complex assembly	8/1425	33/18866	0.002617272	0.01951757	0.014438089	92749/126820/139212/51364/79819/348807/352909/387885	8
GO:0120255	BP	GO:0120255	olefinic compound biosynthetic process	8/1425	33/18866	0.002617272	0.01951757	0.014438089	653/240/54361/1588/27120/133/246/247	8
GO:0014020	BP	GO:0014020	primary neural tube formation	16/1425	98/18866	0.00266436	0.019827959	0.014667698	115908/7291/653/7042/8323/57619/6491/9620/6768/2348/8092/5076/9241/6423/6385/133	16
GO:0021953	BP	GO:0021953	central nervous system neuron differentiation	26/1425	192/18866	0.002666004	0.019827959	0.014667698	23440/3226/3236/170825/374946/22943/2048/4825/64843/8320/10371/7101/10660/3670/57057/3624/6423/7472/7080/58524/1746/8022/5081/340260/64211/431707	26
GO:0019882	BP	GO:0019882	antigen processing and presentation	30/1425	232/18866	0.002700866	0.020046197	0.014829139	83871/3077/1062/6556/3122/11004/3111/7057/10981/3123/24137/3115/3117/2213/9493/3113/3127/972/10437/10875/3106/3108/653361/3119/81930/3109/3118/3120/925/1236	30
GO:0031952	BP	GO:0031952	regulation of protein autophosphorylation	10/1425	48/18866	0.002707704	0.020046197	0.014829139	5167/5154/8826/10040/857/10457/7422/5788/80310/26585	10
GO:0043370	BP	GO:0043370	regulation of CD4-positive, alpha-beta T cell differentiation	10/1425	48/18866	0.002707704	0.020046197	0.014829139	301/861/8651/64332/3718/30009/941/864/2625/4602	10
GO:0002437	BP	GO:0002437	inflammatory response to antigenic stimulus	12/1425	64/18866	0.002733079	0.020046197	0.014829139	3568/3123/2213/3559/133396/718/923/3586/940/2625/1236/3557	12
GO:0046637	BP	GO:0046637	regulation of alpha-beta T cell differentiation	12/1425	64/18866	0.002733079	0.020046197	0.014829139	301/861/8651/64332/3718/30009/941/7535/864/257101/2625/4602	12
GO:0001771	BP	GO:0001771	immunological synapse formation	5/1425	14/18866	0.002742067	0.020046197	0.014829139	4478/3958/5551/923/1236	5
GO:0001886	BP	GO:0001886	endothelial cell morphogenesis	5/1425	14/18866	0.002742067	0.020046197	0.014829139	1306/6781/4233/11061/64102	5
GO:0021527	BP	GO:0021527	spinal cord association neuron differentiation	5/1425	14/18866	0.002742067	0.020046197	0.014829139	170825/10660/8022/5081/64211	5
GO:0046131	BP	GO:0046131	pyrimidine ribonucleoside metabolic process	5/1425	14/18866	0.002742067	0.020046197	0.014829139	200316/27350/60489/7378/140564	5
GO:0046133	BP	GO:0046133	pyrimidine ribonucleoside catabolic process	5/1425	14/18866	0.002742067	0.020046197	0.014829139	200316/27350/60489/7378/140564	5
GO:0051709	BP	GO:0051709	regulation of killing of cells of other organism	5/1425	14/18866	0.002742067	0.020046197	0.014829139	6372/5551/64581/4843/2208	5
GO:0060707	BP	GO:0060707	trophoblast giant cell differentiation	5/1425	14/18866	0.002742067	0.020046197	0.014829139	3976/144455/9021/6615/79733	5
GO:0070669	BP	GO:0070669	response to interleukin-2	5/1425	14/18866	0.002742067	0.020046197	0.014829139	3560/3561/3718/3559/4435	5
GO:0001755	BP	GO:0001755	neural crest cell migration	11/1425	56/18866	0.002769486	0.020220148	0.014957819	5308/7291/2335/6405/10371/2348/8092/3670/6899/9464/9723	11
GO:0007051	BP	GO:0007051	spindle organization	25/1425	183/18866	0.002827101	0.020613817	0.015249036	991/84722/1062/891/24137/10460/259266/9493/6491/6790/284403/10403/4605/9787/79998/4751/83540/22974/7272/80258/332/9212/9700/3833/225689	25
GO:0007188	BP	GO:0007188	adenylate cyclase-modulating G protein-coupled receptor signaling pathway	30/1425	233/18866	0.002882073	0.020987212	0.015525254	3627/5732/976/30817/8477/4283/347088/5734/6373/2015/4883/79924/2827/8685/2358/90226/10149/221188/1903/2357/146/2642/3352/1814/4887/84658/133/2740/3360/84873	30
GO:0007259	BP	GO:0007259	receptor signaling pathway via JAK-STAT	23/1425	164/18866	0.002918669	0.021225989	0.015701889	3976/23529/5618/83666/3569/8651/9021/3600/8835/6352/1647/3718/729230/3059/1545/857/1489/133396/5788/3670/3586/6347/5008	23
GO:0042692	BP	GO:0042692	muscle cell differentiation	45/1425	390/18866	0.00295896	0.021490987	0.01589792	8038/3627/8740/2318/9518/6648/3481/4015/255743/6474/2626/124857/5738/26509/891/4283/7490/150921/858/22943/4323/2627/6382/50507/57538/1482/27063/4629/7422/54361/4654/3856/6899/57817/115701/2255/93649/983/2069/133/221662/26585/150572/6910/22953	45
GO:0097696	BP	GO:0097696	receptor signaling pathway via STAT	24/1425	174/18866	0.002990804	0.021694021	0.016048114	3976/23529/5618/83666/3569/8651/9021/3600/8835/3575/6352/1647/3718/729230/3059/1545/857/1489/133396/5788/3670/3586/6347/5008	24
GO:0051321	BP	GO:0051321	meiotic cell cycle	32/1425	254/18866	0.003008916	0.02178862	0.016118094	3976/991/9232/10051/259266/150280/6790/701/9156/4751/675/81930/8438/83540/2827/699/83990/84057/7272/151648/23397/5888/54361/995/9700/7153/2069/317761/51207/1761/440822/225689	32
GO:0008544	BP	GO:0008544	epidermis development	53/1425	477/18866	0.003011658	0.02178862	0.016118094	1829/2171/301/1594/5308/6424/51384/8626/3229/5154/7421/861/7042/8323/9119/3123/6615/22943/4804/135228/60529/9333/2735/10481/9620/3204/2252/3875/144501/5652/1969/6768/1475/3856/2255/1956/1474/2012/3855/2069/3624/51083/25984/55283/10083/4909/8796/2810/1825/247/192666/3857/5266	53
GO:0002455	BP	GO:0002455	humoral immune response mediated by circulating immunoglobulin	22/1425	155/18866	0.00306305	0.022131727	0.016371906	710/715/51279/716/3426/729/3123/730/2213/717/9156/3119/722/2302/713/5788/718/712/1378/725/100423062/2208	22
GO:2000181	BP	GO:2000181	negative regulation of blood vessel morphogenesis	26/1425	194/18866	0.003077493	0.02220732	0.016427827	4223/3627/1284/10516/5054/3202/11117/7042/5176/7057/7060/4804/3339/11061/1647/729230/1969/9510/356/240/54361/285/1870/64102/23213/9723	26
GO:0031640	BP	GO:0031640	killing of cells of other organism	12/1425	65/18866	0.003126293	0.022472247	0.016623806	4057/6372/8542/10578/5551/8970/64581/57817/4843/4069/2208/117159	12
GO:0048247	BP	GO:0048247	lymphocyte chemotaxis	12/1425	65/18866	0.003126293	0.022472247	0.016623806	3627/8740/6288/6352/6373/2833/729230/9547/6364/6347/6354/6362	12
GO:0060389	BP	GO:0060389	pathway-restricted SMAD protein phosphorylation	12/1425	65/18866	0.003126293	0.022472247	0.016623806	9518/11117/653/3077/7042/22943/8200/7272/9241/3624/26585/7044	12
GO:0032663	BP	GO:0032663	regulation of interleukin-2 production	10/1425	49/18866	0.003176049	0.022610035	0.016725734	301/2633/861/729230/30009/941/5788/64581/940/2625	10
GO:0070231	BP	GO:0070231	T cell apoptotic process	10/1425	49/18866	0.003176049	0.022610035	0.016725734	171558/3958/3620/3575/6352/29126/3718/3559/356/5133	10
GO:0031954	BP	GO:0031954	positive regulation of protein autophosphorylation	7/1425	27/18866	0.003199264	0.022610035	0.016725734	5154/8826/10040/10457/7422/80310/26585	7
GO:1901623	BP	GO:1901623	regulation of lymphocyte chemotaxis	7/1425	27/18866	0.003199264	0.022610035	0.016725734	3627/8740/6352/729230/9547/6347/6354	7
GO:0007094	BP	GO:0007094	mitotic spindle assembly checkpoint	8/1425	34/18866	0.003199608	0.022610035	0.016725734	991/891/10403/701/1063/699/7272/9212	8
GO:0007202	BP	GO:0007202	activation of phospholipase C activity	8/1425	34/18866	0.003199608	0.022610035	0.016725734	3702/9290/5031/283/7294/728/1956/4909	8
GO:0031577	BP	GO:0031577	spindle checkpoint	8/1425	34/18866	0.003199608	0.022610035	0.016725734	991/891/10403/701/1063/699/7272/9212	8
GO:0060795	BP	GO:0060795	cell fate commitment involved in formation of primary germ layer	8/1425	34/18866	0.003199608	0.022610035	0.016725734	22943/2627/8320/5076/2001/10736/6423/3207	8
GO:0070232	BP	GO:0070232	regulation of T cell apoptotic process	8/1425	34/18866	0.003199608	0.022610035	0.016725734	171558/3958/3620/3575/6352/29126/3718/5133	8
GO:0071173	BP	GO:0071173	spindle assembly checkpoint	8/1425	34/18866	0.003199608	0.022610035	0.016725734	991/891/10403/701/1063/699/7272/9212	8
GO:0071174	BP	GO:0071174	mitotic spindle checkpoint	8/1425	34/18866	0.003199608	0.022610035	0.016725734	991/891/10403/701/1063/699/7272/9212	8
GO:1902692	BP	GO:1902692	regulation of neuroblast proliferation	8/1425	34/18866	0.003199608	0.022610035	0.016725734	23440/63950/284467/259266/6496/120892/7422/11023	8
GO:0042542	BP	GO:0042542	response to hydrogen peroxide	21/1425	146/18866	0.003201699	0.022610035	0.016725734	301/1277/3082/3240/3569/4233/6382/8061/358/1545/120892/8877/5076/80310/3586/8989/4602/374/983/8807/3934	21
GO:0060760	BP	GO:0060760	positive regulation of response to cytokine stimulus	11/1425	57/18866	0.00320221	0.022610035	0.016725734	837/83666/3554/972/3665/834/81030/2672/7294/3574/7097	11
GO:0050680	BP	GO:0050680	negative regulation of epithelial cell proliferation	24/1425	175/18866	0.003224455	0.022738318	0.016820631	7421/7042/5176/7057/11221/858/8200/4804/135228/11061/675/857/240/864/9104/3670/2625/2069/64102/6423/6347/23213/2810/2719	24
GO:0042113	BP	GO:0042113	B cell activation	39/1425	328/18866	0.003238545	0.022749082	0.016828594	10451/23529/23075/22806/55024/3569/684/2213/4323/3575/972/974/8935/9156/3956/3718/202309/970/959/30009/10538/56833/7535/196/2302/3574/4064/5788/3586/940/54900/3624/1493/51237/115352/640/3175/931/100423062	39
GO:0001843	BP	GO:0001843	neural tube closure	15/1425	91/18866	0.003246373	0.022749082	0.016828594	115908/7291/7042/8323/57619/6491/9620/6768/2348/8092/5076/9241/6423/6385/133	15
GO:0042475	BP	GO:0042475	odontogenesis of dentin-containing tooth	15/1425	91/18866	0.003246373	0.022749082	0.016828594	4982/5054/56975/8626/54757/256764/4804/3371/6899/2255/9464/58524/1746/133/431707	15
GO:0046849	BP	GO:0046849	bone remodeling	15/1425	91/18866	0.003246373	0.022749082	0.016828594	4982/115908/51384/3690/3569/6696/8200/5880/50507/9290/1969/3574/53832/1956/26585	15
GO:0060021	BP	GO:0060021	roof of mouth development	15/1425	91/18866	0.003246373	0.022749082	0.016828594	4223/7291/124857/7042/6615/60529/2048/8092/116039/6899/9464/130497/1280/3624/11023	15
GO:0062197	BP	GO:0062197	cellular response to chemical stress	42/1425	360/18866	0.003274181	0.02291516	0.016951449	493869/301/4318/362/6648/3082/10516/51384/624/2626/29957/3569/4233/6649/2643/50507/59341/22925/3315/1800/653361/358/9833/1545/857/120892/51314/890/240/2706/8877/5076/9104/80310/3586/1956/4602/983/4314/8807/5179/3934	42
GO:0008585	BP	GO:0008585	female gonad development	16/1425	100/18866	0.003282911	0.022947466	0.016975348	5806/4327/7490/4323/174/675/9510/1299/283/7422/54361/7425/1588/2069/3624/431707	16
GO:0043281	BP	GO:0043281	regulation of cysteine-type endopeptidase activity involved in apoptotic process	28/1425	215/18866	0.003314699	0.023140667	0.017118268	8740/4318/25816/3082/8626/5329/2152/7057/2537/4804/3932/834/1800/358/7422/356/27074/332/5076/6280/64581/960/7021/6279/6423/2810/4102/6582	28
GO:0001570	BP	GO:0001570	vasculogenesis	14/1425	83/18866	0.003533258	0.024635638	0.018224171	7490/10052/1482/1969/857/7422/2305/57057/4435/55273/93649/187/133/6910	14
GO:0050922	BP	GO:0050922	negative regulation of chemotaxis	12/1425	66/18866	0.003564034	0.024746873	0.018306456	26228/7057/1803/56833/6405/10371/2841/285/1588/6347/26585/9723	12
GO:0033048	BP	GO:0033048	negative regulation of mitotic sister chromatid segregation	9/1425	42/18866	0.003566957	0.024746873	0.018306456	991/891/9232/10403/701/1063/699/7272/9212	9
GO:0098760	BP	GO:0098760	response to interleukin-7	9/1425	42/18866	0.003566957	0.024746873	0.018306456	1154/8651/3561/8355/8835/3575/3718/3574/8353	9
GO:0098761	BP	GO:0098761	cellular response to interleukin-7	9/1425	42/18866	0.003566957	0.024746873	0.018306456	1154/8651/3561/8355/8835/3575/3718/3574/8353	9
GO:0090100	BP	GO:0090100	positive regulation of transmembrane receptor protein serine/threonine kinase signaling pathway	17/1425	110/18866	0.003605262	0.024981555	0.018480062	9518/255743/2626/653/3077/7042/7057/8200/81031/7272/286204/4435/93649/3624/23213/2719/7044	17
GO:0001961	BP	GO:0001961	positive regulation of cytokine-mediated signaling pathway	10/1425	50/18866	0.003706629	0.025552678	0.018902549	837/83666/3554/972/3665/834/81030/2672/7294/3574	10
GO:0030728	BP	GO:0030728	ovulation	6/1425	21/18866	0.00371059	0.025552678	0.018902549	7130/4327/174/9510/2069/3624	6
GO:0033630	BP	GO:0033630	positive regulation of cell adhesion mediated by integrin	6/1425	21/18866	0.00371059	0.025552678	0.018902549	3976/7042/916/8631/6352/6423	6
GO:0035455	BP	GO:0035455	response to interferon-alpha	6/1425	21/18866	0.00371059	0.025552678	0.018902549	4600/684/10410/149628/27074/2625	6
GO:0046641	BP	GO:0046641	positive regulation of alpha-beta T cell proliferation	6/1425	21/18866	0.00371059	0.025552678	0.018902549	26191/916/729230/7535/5788/940	6
GO:0050708	BP	GO:0050708	regulation of protein secretion	41/1425	352/18866	0.003741156	0.025731402	0.01903476	301/8840/6288/91543/7042/3569/8651/3123/2213/1803/23601/5734/6352/56253/3783/4825/51311/27063/959/283/2645/240/3170/3670/7097/3586/6833/7200/4843/1956/7021/2702/84830/1814/81285/57818/640/3651/2740/2243/2266	41
GO:0032602	BP	GO:0032602	chemokine production	13/1425	75/18866	0.00380775	0.026125002	0.019325925	7291/6372/3569/972/59341/1969/3574/6280/64581/7097/3586/6279/245937	13
GO:0048844	BP	GO:0048844	artery morphogenesis	13/1425	75/18866	0.00380775	0.026125002	0.019325925	1281/3198/7042/64220/7422/2348/9241/6899/9464/7021/338/93649/2702	13
GO:0033623	BP	GO:0033623	regulation of integrin activation	5/1425	15/18866	0.003859627	0.026351283	0.019493315	54751/8631/5734/9928/6403	5
GO:0035745	BP	GO:0035745	T-helper 2 cell cytokine production	5/1425	15/18866	0.003859627	0.026351283	0.019493315	91543/3569/30009/133396/2625	5
GO:0036159	BP	GO:0036159	inner dynein arm assembly	5/1425	15/18866	0.003859627	0.026351283	0.019493315	126820/139212/51364/348807/387885	5
GO:0051315	BP	GO:0051315	attachment of mitotic spindle microtubules to kinetochore	5/1425	15/18866	0.003859627	0.026351283	0.019493315	1062/11004/10403/83540/9212	5
GO:0006691	BP	GO:0006691	leukotriene metabolic process	8/1425	35/18866	0.003877742	0.026375046	0.019510895	5322/241/1800/1357/240/7097/246/4051	8
GO:0021522	BP	GO:0021522	spinal cord motor neuron differentiation	8/1425	35/18866	0.003877742	0.026375046	0.019510895	3226/3236/4825/64843/10660/3670/57057/8022	8
GO:0045066	BP	GO:0045066	regulatory T cell differentiation	8/1425	35/18866	0.003877742	0.026375046	0.019510895	861/8651/11221/3659/3559/940/1378/1493	8
GO:0007519	BP	GO:0007519	skeletal muscle tissue development	22/1425	158/18866	0.003882021	0.026375046	0.019510895	4223/63950/7291/6474/3236/1134/245806/858/3235/27063/5307/8320/857/4654/6899/93649/221662/150572/1144/11023/22953/5081	22
GO:0003180	BP	GO:0003180	aortic valve morphogenesis	7/1425	28/18866	0.003991836	0.027055241	0.020014068	7291/2626/11117/6615/2625/57057/140628	7
GO:0010575	BP	GO:0010575	positive regulation of vascular endothelial growth factor production	7/1425	28/18866	0.003991836	0.027055241	0.020014068	2626/3569/1545/718/3670/728/23213	7
GO:0000079	BP	GO:0000079	regulation of cyclin-dependent protein serine/threonine kinase activity	16/1425	102/18866	0.004015262	0.027150908	0.020084837	26524/84722/891/9077/1033/1031/990/9133/1647/890/51191/995/1956/93649/10309/2810	16
GO:0032677	BP	GO:0032677	regulation of interleukin-8 production	15/1425	93/18866	0.004015686	0.027150908	0.020084837	301/26191/965/5054/914/3569/2152/972/284297/51311/5788/64581/7097/3586/336	15
GO:0030111	BP	GO:0030111	regulation of Wnt signaling pathway	43/1425	375/18866	0.004045398	0.027318683	0.020208948	3485/164284/1277/115908/8840/4920/6424/57664/26524/59352/861/8323/374946/3675/259266/22943/6425/2735/6496/1482/2487/55789/857/3489/120892/2348/51473/9241/3670/7097/388630/115701/4435/27123/2255/1956/27120/6423/23213/8796/56033/2719/26585	43
GO:2000146	BP	GO:2000146	negative regulation of cell motility	42/1425	365/18866	0.004192275	0.028276312	0.020917353	7076/4223/1281/6672/5054/11117/653/26228/6781/5176/7057/684/11221/126820/1803/972/5734/3204/1647/1800/2192/56833/1545/10371/54361/2841/9241/9104/3486/2625/285/93649/1588/84830/6423/7080/6347/23213/26585/6910/247/225689	42
GO:0050856	BP	GO:0050856	regulation of T cell receptor signaling pathway	9/1425	43/18866	0.004214624	0.028392722	0.021003467	26191/2633/3958/53347/3932/3783/4068/50852/1236	9
GO:0046456	BP	GO:0046456	icosanoid biosynthetic process	11/1425	59/18866	0.004229914	0.028461353	0.021054236	2171/301/5322/241/972/1907/5742/240/246/247/50487	11
GO:0060193	BP	GO:0060193	positive regulation of lipase activity	13/1425	76/18866	0.004283221	0.028716114	0.021242695	3702/5322/6352/9290/185/5031/283/7294/344/728/1956/4908/4909	13
GO:0072091	BP	GO:0072091	regulation of stem cell proliferation	13/1425	76/18866	0.004283221	0.028716114	0.021242695	23440/63950/8091/284467/259266/6496/2192/120892/7422/7101/5788/4435/11023	13
GO:1903524	BP	GO:1903524	positive regulation of blood circulation	13/1425	76/18866	0.004283221	0.028716114	0.021242695	5732/7042/1907/2643/1482/857/1956/2702/146/81285/133/2243/2266	13
GO:0035272	BP	GO:0035272	exocrine system development	10/1425	51/18866	0.004305019	0.028827605	0.02132517	3481/3082/5154/7042/29842/2252/10371/2255/1956/3651	10
GO:0090068	BP	GO:0090068	positive regulation of cell cycle process	36/1425	302/18866	0.004363701	0.029185519	0.021589937	301/8091/3481/144455/891/9493/2627/6790/2735/81610/10403/990/9787/9928/1647/9510/11065/8877/51512/54361/995/9212/8318/51203/9700/940/2255/1956/983/51514/79733/2069/1814/2810/1761/225689	36
GO:0030099	BP	GO:0030099	myeloid cell differentiation	48/1425	431/18866	0.004400105	0.029392117	0.021742767	4057/4318/3976/8840/302/9398/87/4920/4015/3202/56975/3205/3958/861/7057/3123/8355/3600/135228/9636/972/23601/3204/3665/29909/3718/11025/3217/9290/10538/1969/55509/3059/7422/133396/10398/7097/3218/2625/10100/85477/338382/1236/3624/8353/2719/440712/1440	48
GO:0045844	BP	GO:0045844	positive regulation of striated muscle tissue development	14/1425	85/18866	0.004410398	0.029392117	0.021742767	6474/891/2627/2735/4654/6899/57817/57057/93649/983/7472/221662/26585/6910	14
GO:0048636	BP	GO:0048636	positive regulation of muscle organ development	14/1425	85/18866	0.004410398	0.029392117	0.021742767	6474/891/2627/2735/4654/6899/57817/57057/93649/983/7472/221662/26585/6910	14
GO:0006766	BP	GO:0006766	vitamin metabolic process	19/1425	131/18866	0.004466624	0.029660513	0.021941313	5947/1594/316/5167/157506/7421/6615/2672/8875/1381/2348/9104/55065/9227/1583/55/4051/8277/6947	19
GO:0019218	BP	GO:0019218	regulation of steroid metabolic process	19/1425	131/18866	0.004466624	0.029660513	0.021941313	1594/653/7421/6615/1066/50846/2672/185/54361/8647/33/340895/338/51083/27120/1081/9965/133/336	19
GO:0046887	BP	GO:0046887	positive regulation of hormone secretion	19/1425	131/18866	0.004466624	0.029660513	0.021941313	3077/2922/6696/3123/4825/2645/3670/7200/1956/4602/1588/3624/51083/640/3651/3814/2243/2266/50487	19
GO:0010812	BP	GO:0010812	negative regulation of cell-substrate adhesion	12/1425	68/18866	0.004587391	0.030210995	0.022348531	10631/1277/2633/5054/7057/4323/3204/3956/2192/285/9723/4653	12
GO:1904888	BP	GO:1904888	cranial skeletal system development	12/1425	68/18866	0.004587391	0.030210995	0.022348531	3198/7291/8626/157506/7042/4323/3199/55165/10265/6899/10736/1746	12
GO:2000241	BP	GO:2000241	regulation of reproductive process	23/1425	170/18866	0.004594221	0.030210995	0.022348531	7076/3976/3239/7262/991/7490/5176/6615/259266/6790/203447/2827/7272/7422/10371/54361/995/9104/6736/3624/23213/1761/225689	23
GO:0001539	BP	GO:0001539	cilium or flagellum-dependent cell motility	18/1425	122/18866	0.004633626	0.030210995	0.022348531	8701/399949/92749/345895/126820/83853/139212/246176/80258/51314/55567/9104/83659/338/144535/84229/257062/50487	18
GO:0060285	BP	GO:0060285	cilium-dependent cell motility	18/1425	122/18866	0.004633626	0.030210995	0.022348531	8701/399949/92749/345895/126820/83853/139212/246176/80258/51314/55567/9104/83659/338/144535/84229/257062/50487	18
GO:0001889	BP	GO:0001889	liver development	20/1425	141/18866	0.004644358	0.030210995	0.022348531	301/3082/3077/144455/3569/4233/2627/6790/2735/7298/2487/54361/9104/3586/57817/9076/1956/79733/3651/3175	20
GO:0001893	BP	GO:0001893	maternal placenta development	8/1425	36/18866	0.004661624	0.030210995	0.022348531	3976/1594/7421/6781/6696/150921/51673/2706	8
GO:0006213	BP	GO:0006213	pyrimidine nucleoside metabolic process	8/1425	36/18866	0.004661624	0.030210995	0.022348531	1806/1890/200316/27350/60489/7378/140564/7083	8
GO:0010543	BP	GO:0010543	regulation of platelet activation	8/1425	36/18866	0.004661624	0.030210995	0.022348531	10630/5154/6403/7294/7056/170692/640/2266	8
GO:0033280	BP	GO:0033280	response to vitamin D	8/1425	36/18866	0.004661624	0.030210995	0.022348531	3627/1594/7421/6781/6696/3600/3371/5179	8
GO:0045841	BP	GO:0045841	negative regulation of mitotic metaphase/anaphase transition	8/1425	36/18866	0.004661624	0.030210995	0.022348531	991/891/10403/701/1063/699/7272/9212	8
GO:0050931	BP	GO:0050931	pigment cell differentiation	8/1425	36/18866	0.004661624	0.030210995	0.022348531	5167/10981/23682/283652/4435/81285/80070/4948	8
GO:0002291	BP	GO:0002291	T cell activation via T cell receptor contact with antigen bound to MHC molecule on antigen presenting cell	4/1425	10/18866	0.004701173	0.030210995	0.022348531	3958/10875/3683/3109	4
GO:0002524	BP	GO:0002524	hypersensitivity	4/1425	10/18866	0.004701173	0.030210995	0.022348531	2213/718/2625/1236	4
GO:0002664	BP	GO:0002664	regulation of T cell tolerance induction	4/1425	10/18866	0.004701173	0.030210995	0.022348531	3620/916/3106/3559	4
GO:0002676	BP	GO:0002676	regulation of chronic inflammatory response	4/1425	10/18866	0.004701173	0.030210995	0.022348531	3620/6352/3586/1588	4
GO:0006569	BP	GO:0006569	tryptophan catabolic process	4/1425	10/18866	0.004701173	0.030210995	0.022348531	8564/3620/8942/6999	4
GO:0034154	BP	GO:0034154	toll-like receptor 7 signaling pathway	4/1425	10/18866	0.004701173	0.030210995	0.022348531	26191/91543/285852/23547	4
GO:0035860	BP	GO:0035860	glial cell-derived neurotrophic factor receptor signaling pathway	4/1425	10/18866	0.004701173	0.030210995	0.022348531	9518/2676/2625/23213	4
GO:0042436	BP	GO:0042436	indole-containing compound catabolic process	4/1425	10/18866	0.004701173	0.030210995	0.022348531	8564/3620/8942/6999	4
GO:0046218	BP	GO:0046218	indolalkylamine catabolic process	4/1425	10/18866	0.004701173	0.030210995	0.022348531	8564/3620/8942/6999	4
GO:0048570	BP	GO:0048570	notochord morphogenesis	4/1425	10/18866	0.004701173	0.030210995	0.022348531	2735/1969/9241/286204	4
GO:0060513	BP	GO:0060513	prostatic bud formation	4/1425	10/18866	0.004701173	0.030210995	0.022348531	8626/9241/2255/23213	4
GO:0061140	BP	GO:0061140	lung secretory cell differentiation	4/1425	10/18866	0.004701173	0.030210995	0.022348531	3202/2627/2255/7080	4
GO:0070383	BP	GO:0070383	DNA cytosine deamination	4/1425	10/18866	0.004701173	0.030210995	0.022348531	200316/27350/60489/140564	4
GO:0071104	BP	GO:0071104	response to interleukin-9	4/1425	10/18866	0.004701173	0.030210995	0.022348531	3561/3718/4435/3578	4
GO:1902023	BP	GO:1902023	L-arginine transport	4/1425	10/18866	0.004701173	0.030210995	0.022348531	6556/55244/84889/6582	4
GO:2000425	BP	GO:2000425	regulation of apoptotic cell clearance	4/1425	10/18866	0.004701173	0.030210995	0.022348531	717/718/6347/246	4
GO:0051271	BP	GO:0051271	negative regulation of cellular component movement	45/1425	400/18866	0.0047415	0.030435082	0.022514299	7076/4223/1281/87/6672/5054/11117/653/26228/6781/5176/7057/684/11221/126820/1803/972/5734/3204/1647/1800/2192/56833/1545/6405/10371/54361/2841/9241/9104/3486/2625/285/93649/1588/84830/6423/7080/6347/23213/26585/9723/6910/247/225689	45
GO:1903555	BP	GO:1903555	regulation of tumor necrosis factor superfamily cytokine production	17/1425	113/18866	0.004773831	0.030475381	0.02254411	4057/26191/7291/914/6504/29126/10417/23643/10457/5788/2841/3670/7097/3586/284/23547/5004	17
GO:0006925	BP	GO:0006925	inflammatory cell apoptotic process	6/1425	22/18866	0.004780559	0.030475381	0.02254411	301/3569/1234/6352/3665/356	6
GO:0042454	BP	GO:0042454	ribonucleoside catabolic process	6/1425	22/18866	0.004780559	0.030475381	0.02254411	200316/27350/60489/51816/7378/140564	6
GO:0045663	BP	GO:0045663	positive regulation of myoblast differentiation	6/1425	22/18866	0.004780559	0.030475381	0.02254411	8740/4283/4654/3486/221662/150572	6
GO:0060487	BP	GO:0060487	lung epithelial cell differentiation	6/1425	22/18866	0.004780559	0.030475381	0.02254411	3202/2627/2302/3169/2255/7080	6
GO:0090189	BP	GO:0090189	regulation of branching involved in ureteric bud morphogenesis	6/1425	22/18866	0.004780559	0.030475381	0.02254411	3217/7422/5076/9241/10736/26585	6
GO:0060411	BP	GO:0060411	cardiac septum morphogenesis	13/1425	77/18866	0.004805414	0.030598858	0.022635452	8701/2626/653/7042/2627/53834/1482/9241/3670/6899/57057/2702/6910	13
GO:0043903	BP	GO:0043903	regulation of symbiotic process	29/1425	231/18866	0.004817301	0.030604675	0.022639755	4057/8091/5359/4599/3669/6372/5806/4939/200316/4938/8638/91543/27350/60489/3123/684/858/140564/10410/9636/972/6352/4940/3956/857/27074/940/7153/3576	29
GO:0048738	BP	GO:0048738	cardiac muscle tissue development	29/1425	231/18866	0.004817301	0.030604675	0.022639755	1829/2626/653/7042/891/7490/22943/2627/10052/2735/50507/57538/2248/1482/27063/4629/7422/9241/3670/57817/115701/57057/93649/983/2702/7472/26585/6910/140628	29
GO:0032732	BP	GO:0032732	positive regulation of interleukin-1 production	11/1425	60/18866	0.004833865	0.030674968	0.022691754	6288/3569/79792/3315/834/51311/149628/3670/64581/353514/5004	11
GO:0014910	BP	GO:0014910	regulation of smooth muscle cell migration	14/1425	86/18866	0.0049108	0.03095311	0.02289751	10631/8840/5328/6282/5054/5154/8826/6352/50507/9510/5031/3486/80310/93649	14
GO:0042509	BP	GO:0042509	regulation of tyrosine phosphorylation of STAT protein	14/1425	86/18866	0.0049108	0.03095311	0.02289751	3976/23529/83666/3569/8651/9021/3600/6352/3059/857/1489/133396/3670/5008	14
GO:0045445	BP	GO:0045445	myoblast differentiation	14/1425	86/18866	0.0049108	0.03095311	0.02289751	3627/8740/4283/6382/3956/5307/4654/3670/3486/9547/93649/221662/26585/150572	14
GO:1901863	BP	GO:1901863	positive regulation of muscle tissue development	14/1425	86/18866	0.0049108	0.03095311	0.02289751	6474/891/2627/2735/4654/6899/57817/57057/93649/983/7472/221662/26585/6910	14
GO:0035116	BP	GO:0035116	embryonic hindlimb morphogenesis	7/1425	29/18866	0.004924634	0.03095311	0.02289751	7291/8626/60529/5307/116039/130497/2719	7
GO:0050855	BP	GO:0050855	regulation of B cell receptor signaling pathway	7/1425	29/18866	0.004924634	0.03095311	0.02289751	26191/861/26228/2213/115352/640/148823	7
GO:2000108	BP	GO:2000108	positive regulation of leukocyte apoptotic process	7/1425	29/18866	0.004924634	0.03095311	0.02289751	301/3620/6352/29126/3586/5133/640	7
GO:0070167	BP	GO:0070167	regulation of biomineral tissue development	15/1425	95/18866	0.004927638	0.03095311	0.02289751	4057/1594/4256/5167/7291/56975/9636/54829/240/54361/116039/166929/130497/9365/26585	15
GO:0110149	BP	GO:0110149	regulation of biomineralization	15/1425	95/18866	0.004927638	0.03095311	0.02289751	4057/1594/4256/5167/7291/56975/9636/54829/240/54361/116039/166929/130497/9365/26585	15
GO:0085029	BP	GO:0085029	extracellular matrix assembly	9/1425	44/18866	0.004950471	0.031061562	0.022977736	1278/10516/4015/11117/3912/30008/4629/4239/22798	9
GO:0032330	BP	GO:0032330	regulation of chondrocyte differentiation	10/1425	52/18866	0.004976989	0.031144296	0.023038938	8840/6474/4017/8200/11173/579/85477/10736/26585/3207	10
GO:0045839	BP	GO:0045839	negative regulation of mitotic nuclear division	10/1425	52/18866	0.004976989	0.031144296	0.023038938	991/891/9232/10040/10403/701/1063/699/7272/9212	10
GO:0035265	BP	GO:0035265	organ growth	25/1425	191/18866	0.004980407	0.031144296	0.023038938	5618/10516/26524/2626/7042/891/6781/7490/2627/2735/2252/2121/1482/9350/3574/9241/57817/57057/344901/2255/983/1588/7472/4322/6910	25
GO:0071496	BP	GO:0071496	cellular response to external stimulus	38/1425	326/18866	0.005051562	0.03155388	0.023341928	10631/440738/8740/1277/1594/3077/7421/10135/81788/7378/3600/79792/5734/3659/1647/834/8061/51311/27063/3371/358/120892/838/83990/2348/54361/4654/5788/3170/90226/4316/1956/93649/6423/2642/5179/389493/3934	38
GO:0030900	BP	GO:0030900	forebrain development	44/1425	391/18866	0.005160903	0.03216968	0.023797465	23440/63950/1281/5308/220/389549/5013/3912/170825/374946/5015/10460/259266/22943/6491/2048/55970/2735/6496/284403/27023/9928/5307/358/8320/120892/597/10371/7101/54361/9241/3670/2173/2255/1956/3624/6531/7080/886/1746/8022/340260/64211/431707	44
GO:0002224	BP	GO:0002224	toll-like receptor signaling pathway	21/1425	152/18866	0.005161682	0.03216968	0.023797465	4057/26191/91543/81035/3659/3665/51311/2672/23643/857/6280/7097/338382/6279/338/92747/285852/115352/23547/2243/2266	21
GO:0042698	BP	GO:0042698	ovulation cycle	12/1425	69/18866	0.005180472	0.03225075	0.023857436	5806/4327/7042/5176/174/9510/4316/1956/2069/3624/4808/3814	12
GO:0050953	BP	GO:0050953	sensory perception of light stimulus	28/1425	222/18866	0.005195066	0.032305548	0.023897973	24/2070/1277/5145/197021/4060/157506/6004/57010/6425/10052/6496/53904/10265/4990/5959/1545/7101/5076/343035/7287/9227/1261/5995/1280/7045/10083/9626	28
GO:0002295	BP	GO:0002295	T-helper cell lineage commitment	5/1425	16/18866	0.005268777	0.032582304	0.024102703	114836/3569/30009/10538/4063	5
GO:0002830	BP	GO:0002830	positive regulation of type 2 immune response	5/1425	16/18866	0.005268777	0.032582304	0.024102703	91543/3620/3569/972/2625	5
GO:0045869	BP	GO:0045869	negative regulation of single stranded viral RNA replication via double stranded DNA intermediate	5/1425	16/18866	0.005268777	0.032582304	0.024102703	8091/200316/27350/60489/140564	5
GO:0051770	BP	GO:0051770	positive regulation of nitric-oxide synthase biosynthetic process	5/1425	16/18866	0.005268777	0.032582304	0.024102703	10135/120892/7097/6347/2208	5
GO:0072283	BP	GO:0072283	metanephric renal vesicle morphogenesis	5/1425	16/18866	0.005268777	0.032582304	0.024102703	3976/5076/4435/10736/26585	5
GO:0016525	BP	GO:0016525	negative regulation of angiogenesis	25/1425	192/18866	0.005326875	0.032905103	0.024341493	4223/3627/1284/10516/5054/3202/11117/7042/5176/7057/7060/4804/3339/11061/1647/729230/1969/9510/356/240/285/1870/64102/23213/9723	25
GO:0046545	BP	GO:0046545	development of primary female sexual characteristics	16/1425	105/18866	0.005360154	0.033074048	0.02446647	5806/4327/7490/4323/174/675/9510/1299/283/7422/54361/7425/1588/2069/3624/431707	16
GO:2001234	BP	GO:2001234	negative regulation of apoptotic signaling pathway	29/1425	233/18866	0.005437735	0.033515678	0.024793164	2070/4318/6648/3082/5054/624/2626/653/5329/64114/3958/7057/6615/2537/972/3315/120892/356/3574/54361/9241/960/2255/1280/6423/3651/4102/2243/2266	29
GO:0030512	BP	GO:0030512	negative regulation of transforming growth factor beta receptor signaling pathway	14/1425	87/18866	0.005456022	0.033591273	0.024849085	114990/11117/124857/10252/94031/858/135228/54829/81031/857/203100/7080/79674/3175	14
GO:0006027	BP	GO:0006027	glycosaminoglycan catabolic process	11/1425	61/18866	0.005504113	0.033738397	0.02495792	2331/4060/4969/3339/6382/633/960/3161/6385/2719/60495	11
GO:0021872	BP	GO:0021872	forebrain generation of neurons	11/1425	61/18866	0.005504113	0.033738397	0.02495792	23440/170825/259266/10371/7101/3624/7080/1746/340260/64211/431707	11
GO:0090303	BP	GO:0090303	positive regulation of wound healing	11/1425	61/18866	0.005504113	0.033738397	0.02495792	10630/301/8840/5054/2152/7057/6403/64581/9076/7056/50506	11
GO:1902041	BP	GO:1902041	regulation of extrinsic apoptotic signaling pathway via death domain receptors	11/1425	61/18866	0.005504113	0.033738397	0.02495792	6672/3082/5054/653/64114/3958/7057/356/6423/2243/2266	11
GO:0016485	BP	GO:0016485	protein processing	28/1425	223/18866	0.005525286	0.033831008	0.025026429	5327/715/51279/5328/5054/3240/25825/2152/7057/4323/1066/50846/9508/834/165/27141/119587/120892/8530/7850/1081/922/4102/3816/1359/8532/2243/2266	28
GO:0045730	BP	GO:0045730	respiratory burst	8/1425	37/18866	0.005561491	0.033940916	0.025107734	6556/3512/11221/5880/653361/56833/1043/64581	8
GO:0048048	BP	GO:0048048	embryonic eye morphogenesis	8/1425	37/18866	0.005561491	0.033940916	0.025107734	7291/220/51384/64220/4237/6496/8076/5076	8
GO:1902100	BP	GO:1902100	negative regulation of metaphase/anaphase transition of cell cycle	8/1425	37/18866	0.005561491	0.033940916	0.025107734	991/891/10403/701/1063/699/7272/9212	8
GO:0016202	BP	GO:0016202	regulation of striated muscle tissue development	21/1425	153/18866	0.005568899	0.033948985	0.025113702	4015/7291/6474/891/22943/2627/2735/2248/1482/1063/4654/9241/6899/57817/57057/93649/983/7472/221662/26585/6910	21
GO:0050954	BP	GO:0050954	sensory perception of mechanical stimulus	23/1425	173/18866	0.005694164	0.034674724	0.025650567	55584/2070/1277/5077/3198/150677/339768/388551/4919/56914/53904/64699/2706/332/51473/6899/8989/1280/83715/10083/340990/22953/246213	23
GO:0009855	BP	GO:0009855	determination of bilateral symmetry	19/1425	134/18866	0.005725673	0.034732065	0.025692984	8701/5308/2626/92749/6491/1482/30009/9350/8320/579/168507/2302/2348/10660/6899/57057/2255/9464/26585	19
GO:0034754	BP	GO:0034754	cellular hormone metabolic process	19/1425	134/18866	0.005725673	0.034732065	0.025692984	7276/5947/220/157506/653/6696/174/5959/1545/1381/54361/8228/9227/1588/1583/127/133/57016/7364	19
GO:0032731	BP	GO:0032731	positive regulation of interleukin-1 beta production	10/1425	53/18866	0.005728487	0.034732065	0.025692984	3569/79792/3315/834/51311/149628/3670/64581/353514/5004	10
GO:0032964	BP	GO:0032964	collagen biosynthetic process	10/1425	53/18866	0.005728487	0.034732065	0.025692984	1277/1289/4261/11117/871/3569/7431/9508/54361/4602	10
GO:0006775	BP	GO:0006775	fat-soluble vitamin metabolic process	9/1425	45/18866	0.005782179	0.035019539	0.025905643	5947/1594/7421/6615/2672/1381/9227/1583/4051	9
GO:0071356	BP	GO:0071356	cellular response to tumor necrosis factor	35/1425	297/18866	0.005852801	0.035408814	0.026193608	1116/4982/10631/51330/8740/1277/2633/965/837/255743/7057/6352/3875/834/970/27063/959/11173/8970/8877/4654/3856/2634/2625/57817/2635/9076/338/6364/6347/6354/3576/8115/6362/3934	35
GO:0001841	BP	GO:0001841	neural tube formation	16/1425	106/18866	0.005882179	0.03547113	0.026239706	115908/7291/653/7042/8323/57619/6491/9620/6768/2348/8092/5076/9241/6423/6385/133	16
GO:0002708	BP	GO:0002708	positive regulation of lymphocyte mediated immunity	16/1425	106/18866	0.005882179	0.03547113	0.026239706	23529/91543/114836/3569/3554/56253/3106/30009/4068/5788/718/940/2625/3805/8807/2208	16
GO:1904029	BP	GO:1904029	regulation of cyclin-dependent protein kinase activity	16/1425	106/18866	0.005882179	0.03547113	0.026239706	26524/84722/891/9077/1033/1031/990/9133/1647/890/51191/995/1956/93649/10309/2810	16
GO:0061008	BP	GO:0061008	hepaticobiliary system development	20/1425	144/18866	0.005888554	0.035471223	0.026239776	301/3082/3077/144455/3569/4233/2627/6790/2735/7298/2487/54361/9104/3586/57817/9076/1956/79733/3651/3175	20
GO:0001952	BP	GO:0001952	regulation of cell-matrix adhesion	18/1425	125/18866	0.0059917	0.035944527	0.026589902	10631/5328/5054/8826/29984/916/7057/4323/8631/3204/7422/54361/1236/6385/3175/26585/9723/4653	18
GO:0007368	BP	GO:0007368	determination of left/right symmetry	18/1425	125/18866	0.0059917	0.035944527	0.026589902	8701/5308/2626/92749/6491/1482/30009/9350/8320/579/168507/2302/2348/10660/6899/57057/2255/9464	18
GO:0014065	BP	GO:0014065	phosphatidylinositol 3-kinase signaling	21/1425	154/18866	0.006002205	0.035944527	0.026589902	4920/3082/7291/51384/5154/7042/4919/6352/55165/653361/6403/3059/80310/940/2625/284/1956/4908/5008/4653/1440	21
GO:0061351	BP	GO:0061351	neural precursor cell proliferation	21/1425	154/18866	0.006002205	0.035944527	0.026589902	23440/63950/284467/79801/8323/259266/7005/2735/6496/9928/9833/120892/7422/7101/644943/2173/728/7472/11023/58158/64211	21
GO:0003401	BP	GO:0003401	axis elongation	7/1425	30/18866	0.006012235	0.035944527	0.026589902	3239/157506/10252/3371/2255/374/6423	7
GO:0034110	BP	GO:0034110	regulation of homotypic cell-cell adhesion	7/1425	30/18866	0.006012235	0.035944527	0.026589902	10630/5329/6352/3956/170692/640/2266	7
GO:0071711	BP	GO:0071711	basement membrane organization	7/1425	30/18866	0.006012235	0.035944527	0.026589902	1282/3912/858/4320/857/22795/22798	7
GO:0006590	BP	GO:0006590	thyroid hormone generation	6/1425	23/18866	0.006060957	0.036119675	0.026719467	10404/2625/6528/405753/1081/50506	6
GO:0031639	BP	GO:0031639	plasminogen activation	6/1425	23/18866	0.006060957	0.036119675	0.026719467	5327/5328/5054/7057/2243/2266	6
GO:0060479	BP	GO:0060479	lung cell differentiation	6/1425	23/18866	0.006060957	0.036119675	0.026719467	3202/2627/2302/3169/2255/7080	6
GO:0009799	BP	GO:0009799	specification of symmetry	19/1425	135/18866	0.006204805	0.036937461	0.027324423	8701/5308/2626/92749/6491/1482/30009/9350/8320/579/168507/2302/2348/10660/6899/57057/2255/9464/26585	19
GO:0070527	BP	GO:0070527	platelet aggregation	11/1425	62/18866	0.006245502	0.037140099	0.027474323	10630/1192/10627/3690/2335/3315/10398/170692/640/2243/2266	11
GO:0045787	BP	GO:0045787	positive regulation of cell cycle	44/1425	396/18866	0.006459955	0.038374474	0.02838745	301/8091/3481/84722/144455/7042/891/9493/2627/6790/2735/81610/10403/990/9787/9928/1647/8061/675/9510/11065/7101/8877/51512/54361/995/9212/8318/3586/51203/9700/940/3169/2255/1956/983/51514/79733/2069/1814/2810/1761/389493/225689	44
GO:0042531	BP	GO:0042531	positive regulation of tyrosine phosphorylation of STAT protein	12/1425	71/18866	0.006548977	0.038762425	0.028674436	3976/23529/83666/3569/9021/3600/6352/3059/1489/133396/3670/5008	12
GO:0006584	BP	GO:0006584	catecholamine metabolic process	10/1425	54/18866	0.006565616	0.038762425	0.028674436	26002/3067/7042/2643/4129/2625/9464/6531/1814/5409	10
GO:0009712	BP	GO:0009712	catechol-containing compound metabolic process	10/1425	54/18866	0.006565616	0.038762425	0.028674436	26002/3067/7042/2643/4129/2625/9464/6531/1814/5409	10
GO:0030857	BP	GO:0030857	negative regulation of epithelial cell differentiation	10/1425	54/18866	0.006565616	0.038762425	0.028674436	4318/8626/10252/3204/2487/857/7422/1903/4435/130497	10
GO:0032757	BP	GO:0032757	positive regulation of interleukin-8 production	10/1425	54/18866	0.006565616	0.038762425	0.028674436	965/5054/914/3569/2152/972/51311/64581/7097/336	10
GO:0010742	BP	GO:0010742	macrophage derived foam cell differentiation	8/1425	38/18866	0.006587805	0.038762425	0.028674436	3690/4481/5322/185/5320/338/247/50487	8
GO:0032689	BP	GO:0032689	negative regulation of interferon-gamma production	8/1425	38/18866	0.006587805	0.038762425	0.028674436	10225/3123/29126/80380/3586/2625/3624/284194	8
GO:0032733	BP	GO:0032733	positive regulation of interleukin-10 production	8/1425	38/18866	0.006587805	0.038762425	0.028674436	3082/3569/29126/959/64581/7097/940/353514	8
GO:0090077	BP	GO:0090077	foam cell differentiation	8/1425	38/18866	0.006587805	0.038762425	0.028674436	3690/4481/5322/185/5320/338/247/50487	8
GO:0044843	BP	GO:0044843	cell cycle G1/S phase transition	36/1425	310/18866	0.006604997	0.038797122	0.028700103	301/586/7465/26524/144455/891/6790/2735/81610/1033/56241/1031/990/4998/7298/9928/1647/2672/9510/10457/128239/890/51512/995/8318/6241/2255/1956/56892/983/79733/3624/57663/55388/6347/2810	36
GO:0015849	BP	GO:0015849	organic acid transport	40/1425	353/18866	0.006607613	0.038797122	0.028700103	10630/8714/2171/301/624/8564/5322/6556/7057/64220/55244/1066/387700/283130/9123/345274/10599/22925/2348/5320/8647/7200/348932/4843/84889/130497/391013/56301/189/54716/366/115111/1814/11254/6538/4948/6582/284111/246213/50487	40
GO:1903845	BP	GO:1903845	negative regulation of cellular response to transforming growth factor beta stimulus	14/1425	89/18866	0.006692196	0.03925244	0.029036924	114990/11117/124857/10252/94031/858/135228/54829/81031/857/203100/7080/79674/3175	14
GO:0010863	BP	GO:0010863	positive regulation of phospholipase C activity	9/1425	46/18866	0.006717613	0.039318829	0.029086036	3702/9290/5031/283/7294/728/1956/4908/4909	9
GO:0032309	BP	GO:0032309	icosanoid secretion	9/1425	46/18866	0.006717613	0.039318829	0.029086036	301/624/5322/22925/5320/4843/391013/1814/50487	9
GO:0040013	BP	GO:0040013	negative regulation of locomotion	44/1425	397/18866	0.006750415	0.039469406	0.029197424	7076/4223/1281/6672/5054/11117/653/26228/6781/5176/7057/684/11221/126820/1803/972/5734/3204/1647/1800/2192/56833/1545/6405/10371/54361/2841/9241/9104/3486/2625/285/93649/1588/84830/6423/7080/6347/23213/26585/9723/6910/247/225689	44
GO:0014902	BP	GO:0014902	myotube differentiation	17/1425	117/18866	0.006796249	0.039695786	0.029364888	8038/3627/8740/9518/6474/5738/26509/4283/858/4323/1482/4654/6899/93649/221662/150572/22953	17
GO:0010721	BP	GO:0010721	negative regulation of cell development	39/1425	343/18866	0.00686303	0.040018776	0.02960382	10631/4057/1281/2633/26228/3569/6696/374946/11221/259266/22943/4804/3199/2048/7431/6496/59341/4825/3956/2487/64843/2192/2672/120892/6405/7422/10371/7101/430/9241/10660/3670/1903/3196/344901/1814/1746/9723/11023	39
GO:0021604	BP	GO:0021604	cranial nerve structural organization	4/1425	11/18866	0.006949583	0.040018776	0.02960382	3212/6405/10371/5076	4
GO:0034378	BP	GO:0034378	chylomicron assembly	4/1425	11/18866	0.006949583	0.040018776	0.02960382	344/338/345/336	4
GO:0035747	BP	GO:0035747	natural killer cell chemotaxis	4/1425	11/18866	0.006949583	0.040018776	0.02960382	6352/9547/6347/6354	4
GO:0051712	BP	GO:0051712	positive regulation of killing of cells of other organism	4/1425	11/18866	0.006949583	0.040018776	0.02960382	5551/64581/4843/2208	4
GO:0060159	BP	GO:0060159	regulation of dopamine receptor signaling pathway	4/1425	11/18866	0.006949583	0.040018776	0.02960382	858/120892/1814/85397	4
GO:0060525	BP	GO:0060525	prostate glandular acinus development	4/1425	11/18866	0.006949583	0.040018776	0.02960382	3239/8626/10481/3169	4
GO:0061307	BP	GO:0061307	cardiac neural crest cell differentiation involved in heart development	4/1425	11/18866	0.006949583	0.040018776	0.02960382	5308/7291/2348/9464	4
GO:0061308	BP	GO:0061308	cardiac neural crest cell development involved in heart development	4/1425	11/18866	0.006949583	0.040018776	0.02960382	5308/7291/2348/9464	4
GO:0070189	BP	GO:0070189	kynurenine metabolic process	4/1425	11/18866	0.006949583	0.040018776	0.02960382	8564/3620/8942/6999	4
GO:0098883	BP	GO:0098883	synapse pruning	4/1425	11/18866	0.006949583	0.040018776	0.02960382	22943/713/718/712	4
GO:1903980	BP	GO:1903980	positive regulation of microglial cell activation	4/1425	11/18866	0.006949583	0.040018776	0.02960382	284467/26228/1075/120892	4
GO:2000551	BP	GO:2000551	regulation of T-helper 2 cell cytokine production	4/1425	11/18866	0.006949583	0.040018776	0.02960382	91543/3569/30009/2625	4
GO:1901861	BP	GO:1901861	regulation of muscle tissue development	21/1425	156/18866	0.006951989	0.040018776	0.02960382	4015/7291/6474/891/22943/2627/2735/2248/1482/1063/4654/9241/6899/57817/57057/93649/983/7472/221662/26585/6910	21
GO:0007093	BP	GO:0007093	mitotic cell cycle checkpoint	22/1425	166/18866	0.006997336	0.040164502	0.029711621	8091/7465/991/144455/891/6790/63967/10403/990/701/4998/1647/1063/699/7272/51512/995/9212/7153/983/79733/2810	22
GO:0048532	BP	GO:0048532	anatomical structure arrangement	5/1425	17/18866	0.007006106	0.040164502	0.029711621	3212/9928/6405/10371/5076	5
GO:0051382	BP	GO:0051382	kinetochore assembly	5/1425	17/18866	0.007006106	0.040164502	0.029711621	1062/1058/9787/1063/64105	5
GO:0060263	BP	GO:0060263	regulation of respiratory burst	5/1425	17/18866	0.007006106	0.040164502	0.029711621	3512/11221/5880/56833/64581	5
GO:0050792	BP	GO:0050792	regulation of viral process	27/1425	217/18866	0.007159614	0.041002391	0.030331447	4057/8091/5359/4599/3669/5806/4939/200316/4938/8638/91543/27350/60489/3123/684/858/140564/10410/9636/972/6352/4940/3956/27074/940/7153/3576	27
GO:0050830	BP	GO:0050830	defense response to Gram-positive bacterium	15/1425	99/18866	0.007254165	0.041418443	0.030639221	5919/3569/79792/163351/284297/1969/8970/283/5320/7097/2634/728/6037/4069/245932	15
GO:0008045	BP	GO:0008045	motor neuron axon guidance	7/1425	31/18866	0.00726939	0.041418443	0.030639221	3199/5880/399/6405/10371/9241/8022	7
GO:0050858	BP	GO:0050858	negative regulation of antigen receptor-mediated signaling pathway	7/1425	31/18866	0.00726939	0.041418443	0.030639221	26191/2633/3958/53347/2213/4068/115352	7
GO:0061037	BP	GO:0061037	negative regulation of cartilage development	7/1425	31/18866	0.00726939	0.041418443	0.030639221	8840/8200/2487/11173/579/9241/26585	7
GO:2000515	BP	GO:2000515	negative regulation of CD4-positive, alpha-beta T cell activation	7/1425	31/18866	0.00726939	0.041418443	0.030639221	301/861/29126/3718/30009/864/284194	7
GO:0061035	BP	GO:0061035	regulation of cartilage development	12/1425	72/18866	0.007332526	0.041735542	0.030873795	8840/6474/4017/8200/2487/11173/579/9241/85477/10736/26585/3207	12
GO:0051209	BP	GO:0051209	release of sequestered calcium ion into cytosol	17/1425	118/18866	0.007397171	0.042060572	0.031114235	3627/4283/1234/6263/6373/3932/5031/356/5788/387129/8989/1236/3358/187/623/2829/55283	17
GO:0048634	BP	GO:0048634	regulation of muscle organ development	21/1425	157/18866	0.00747099	0.042437049	0.031392733	4015/7291/6474/891/22943/2627/2735/2248/1482/1063/4654/9241/6899/57817/57057/93649/983/7472/221662/26585/6910	21
GO:0002438	BP	GO:0002438	acute inflammatory response to antigenic stimulus	6/1425	24/18866	0.007573814	0.042673468	0.031567624	2213/133396/718/923/2625/1236	6
GO:0003272	BP	GO:0003272	endocardial cushion formation	6/1425	24/18866	0.007573814	0.042673468	0.031567624	653/7042/6615/9241/57057/55273	6
GO:0021871	BP	GO:0021871	forebrain regionalization	6/1425	24/18866	0.007573814	0.042673468	0.031567624	63950/389549/170825/6496/8320/7080	6
GO:0034123	BP	GO:0034123	positive regulation of toll-like receptor signaling pathway	6/1425	24/18866	0.007573814	0.042673468	0.031567624	4057/26191/91543/857/7097/285852	6
GO:0034505	BP	GO:0034505	tooth mineralization	6/1425	24/18866	0.007573814	0.042673468	0.031567624	1277/56975/54757/256764/54829/6899	6
GO:0090103	BP	GO:0090103	cochlea morphogenesis	6/1425	24/18866	0.007573814	0.042673468	0.031567624	115908/3198/53904/2487/5076/6899	6
GO:0098581	BP	GO:0098581	detection of external biotic stimulus	6/1425	24/18866	0.007573814	0.042673468	0.031567624	3123/3106/284297/23643/64581/7097	6
GO:0098743	BP	GO:0098743	cell aggregation	6/1425	24/18866	0.007573814	0.042673468	0.031567624	4057/4920/4256/56914/1280/340260	6
GO:0007601	BP	GO:0007601	visual perception	27/1425	218/18866	0.007601399	0.042785673	0.031650627	24/2070/1277/5145/197021/4060/157506/6004/57010/6425/10052/6496/53904/10265/4990/5959/1545/7101/5076/343035/7287/9227/1261/5995/1280/7045/9626	27
GO:0072089	BP	GO:0072089	stem cell proliferation	18/1425	128/18866	0.007657582	0.043058461	0.031852421	23440/63950/8091/284467/861/259266/7005/6496/2192/120892/7422/7101/5788/4435/10736/6423/11023/58158	18
GO:0007431	BP	GO:0007431	salivary gland development	8/1425	39/18866	0.007751186	0.043485896	0.032168616	3082/5154/7042/29842/2252/10371/2255/1956	8
GO:0031076	BP	GO:0031076	embryonic camera-type eye development	8/1425	39/18866	0.007751186	0.043485896	0.032168616	7291/220/51384/157506/64220/6496/5076/2255	8
GO:0042551	BP	GO:0042551	neuron maturation	9/1425	47/18866	0.007764782	0.043485896	0.032168616	10265/120892/718/712/2046/30819/163175/54738/4653	9
GO:0042572	BP	GO:0042572	retinol metabolic process	9/1425	47/18866	0.007764782	0.043485896	0.032168616	7276/220/157506/5959/1545/8228/9227/127/57016	9
GO:0002705	BP	GO:0002705	positive regulation of leukocyte mediated immunity	19/1425	138/18866	0.00784171	0.043872678	0.032454737	23529/91543/114836/26228/3569/3554/56253/3106/30009/4068/5788/718/940/2625/4843/3805/8807/2208/50487	19
GO:0070301	BP	GO:0070301	cellular response to hydrogen peroxide	15/1425	100/18866	0.007954975	0.044410126	0.032852313	301/3082/3569/4233/358/1545/120892/8877/5076/80310/3586/4602/983/8807/3934	15
GO:0032835	BP	GO:0032835	glomerulus development	11/1425	64/18866	0.007961658	0.044410126	0.032852313	8826/7490/2302/59/5076/9241/80310/284/130497/285/23213	11
GO:2000401	BP	GO:2000401	regulation of lymphocyte migration	11/1425	64/18866	0.007961658	0.044410126	0.032852313	3627/4478/8740/6352/729230/9547/6364/84830/6347/6354/148823	11
GO:0060402	BP	GO:0060402	calcium ion transport into cytosol	21/1425	158/18866	0.008021124	0.044697133	0.033064626	3627/4283/1234/6263/6373/3932/59341/5031/857/356/5788/387129/8989/1236/3358/187/623/2829/55283/931/22953	21
GO:0051283	BP	GO:0051283	negative regulation of sequestering of calcium ion	17/1425	119/18866	0.008040147	0.044713798	0.033076954	3627/4283/1234/6263/6373/3932/5031/356/5788/387129/8989/1236/3358/187/623/2829/55283	17
GO:0071706	BP	GO:0071706	tumor necrosis factor superfamily cytokine production	17/1425	119/18866	0.008040147	0.044713798	0.033076954	4057/26191/7291/914/6504/29126/10417/23643/10457/5788/2841/3670/7097/3586/284/23547/5004	17
GO:0030178	BP	GO:0030178	negative regulation of Wnt signaling pathway	27/1425	219/18866	0.008065403	0.044809582	0.03314781	3485/164284/115908/4920/6424/26524/8323/374946/22943/6425/2735/6496/1482/2487/857/3489/9241/3670/388630/115701/4435/27123/27120/6423/56033/2719/26585	27
GO:0051155	BP	GO:0051155	positive regulation of striated muscle cell differentiation	12/1425	73/18866	0.008187838	0.045399364	0.0335841	8740/9518/6474/4283/4323/4654/6899/57817/93649/221662/26585/150572	12
GO:0051966	BP	GO:0051966	regulation of synaptic transmission, glutamatergic	12/1425	73/18866	0.008187838	0.045399364	0.0335841	4920/8564/22943/27091/2897/729230/120892/1956/1814/6347/4887/594857	12
GO:0097191	BP	GO:0097191	extrinsic apoptotic signaling pathway	28/1425	230/18866	0.008361548	0.046274299	0.034231332	51330/2070/50486/6672/3082/5054/653/64114/3958/7042/7057/2537/3875/970/8794/857/597/356/3574/3856/5788/2255/1280/3624/6423/2243/3934/2266	28
GO:2001233	BP	GO:2001233	regulation of apoptotic signaling pathway	45/1425	413/18866	0.008362225	0.046274299	0.034231332	51330/2070/4318/50486/6648/6672/3082/5054/624/2626/8626/653/5329/64114/3958/7057/6615/2537/4804/972/1075/3932/3315/27141/857/120892/356/3574/54361/5788/9241/6280/53832/960/2255/6279/3002/1280/3624/6423/3651/2810/4102/2243/2266	45
GO:0032680	BP	GO:0032680	regulation of tumor necrosis factor production	16/1425	110/18866	0.008396186	0.046370222	0.034302291	4057/26191/7291/914/6504/10417/23643/10457/5788/2841/3670/7097/3586/284/23547/5004	16
GO:1901989	BP	GO:1901989	positive regulation of cell cycle phase transition	16/1425	110/18866	0.008396186	0.046370222	0.034302291	301/891/2735/81610/990/9787/9510/11065/995/8318/9700/2255/1956/983/51514/225689	16
GO:0002724	BP	GO:0002724	regulation of T cell cytokine production	7/1425	32/18866	0.008710902	0.047871339	0.03541274	3077/91543/3569/3554/729230/30009/2625	7
GO:0003176	BP	GO:0003176	aortic valve development	7/1425	32/18866	0.008710902	0.047871339	0.03541274	7291/2626/11117/6615/2625/57057/140628	7
GO:0032350	BP	GO:0032350	regulation of hormone metabolic process	7/1425	32/18866	0.008710902	0.047871339	0.03541274	157506/653/54361/2625/51083/405753/133	7
GO:0050869	BP	GO:0050869	negative regulation of B cell activation	7/1425	32/18866	0.008710902	0.047871339	0.03541274	55024/2213/2302/3586/3624/1493/640	7
GO:0051968	BP	GO:0051968	positive regulation of synaptic transmission, glutamatergic	7/1425	32/18866	0.008710902	0.047871339	0.03541274	4920/8564/27091/729230/1956/6347/594857	7
GO:0014911	BP	GO:0014911	positive regulation of smooth muscle cell migration	9/1425	48/18866	0.0089318	0.048940646	0.036203758	10631/8840/6282/8826/6352/50507/9510/5031/80310	9
GO:0048701	BP	GO:0048701	embryonic cranial skeleton morphogenesis	9/1425	48/18866	0.0089318	0.048940646	0.036203758	3198/7291/157506/4323/3199/10265/6899/10736/1746	9
GO:1900274	BP	GO:1900274	regulation of phospholipase C activity	9/1425	48/18866	0.0089318	0.048940646	0.036203758	3702/9290/5031/283/7294/728/1956/4908/4909	9
GO:0009072	BP	GO:0009072	aromatic amino acid family metabolic process	8/1425	40/18866	0.009062341	0.049319783	0.036484223	8564/3242/3067/3620/3081/8942/259307/6999	8
GO:0016572	BP	GO:0016572	histone phosphorylation	8/1425	40/18866	0.009062341	0.049319783	0.036484223	8091/7291/891/6790/890/9212/83903/983	8
GO:0030501	BP	GO:0030501	positive regulation of bone mineralization	8/1425	40/18866	0.009062341	0.049319783	0.036484223	4057/56975/9636/240/54361/116039/130497/9365	8
GO:0001710	BP	GO:0001710	mesodermal cell fate commitment	5/1425	18/18866	0.009106844	0.049319783	0.036484223	22943/5076/10736/6423/3207	5
GO:0043031	BP	GO:0043031	negative regulation of macrophage activation	5/1425	18/18866	0.009106844	0.049319783	0.036484223	284467/2213/133396/5788/8530	5
GO:0043652	BP	GO:0043652	engulfment of apoptotic cell	5/1425	18/18866	0.009106844	0.049319783	0.036484223	55113/7057/5880/399/246	5
GO:0051782	BP	GO:0051782	negative regulation of cell division	5/1425	18/18866	0.009106844	0.049319783	0.036484223	144455/259266/56241/9212/79733	5
GO:0070230	BP	GO:0070230	positive regulation of lymphocyte apoptotic process	5/1425	18/18866	0.009106844	0.049319783	0.036484223	3620/6352/29126/3586/5133	5
GO:0072079	BP	GO:0072079	nephron tubule formation	5/1425	18/18866	0.009106844	0.049319783	0.036484223	5076/9241/2625/130497/26585	5
GO:0090190	BP	GO:0090190	positive regulation of branching involved in ureteric bud morphogenesis	5/1425	18/18866	0.009106844	0.049319783	0.036484223	3217/7422/5076/9241/26585	5
GO:0150078	BP	GO:0150078	positive regulation of neuroinflammatory response	5/1425	18/18866	0.009106844	0.049319783	0.036484223	284467/26228/3569/1075/120892	5
GO:0006801	BP	GO:0006801	superoxide metabolic process	12/1425	74/18866	0.00911918	0.049319783	0.036484223	6648/10516/6649/2643/50507/653361/2358/9104/64581/4843/1956/50506	12
GO:0006869	BP	GO:0006869	lipid transport	43/1425	393/18866	0.009119995	0.049319783	0.036484223	5104/8714/24/2171/301/5359/302/55113/624/3690/4481/5322/8542/6696/154664/7057/64220/80832/1066/345274/10599/22925/3783/185/857/344/338440/5320/8647/4843/391013/4602/338/9227/5444/1588/3624/51083/366/1814/345/50487/336	43
GO:0032652	BP	GO:0032652	regulation of interleukin-1 production	16/1425	111/18866	0.009142462	0.049319783	0.036484223	301/6288/3569/79792/3315/834/51311/149628/8877/3670/64581/3586/1903/353514/1236/5004	16
GO:0042303	BP	GO:0042303	molting cycle	16/1425	111/18866	0.009142462	0.049319783	0.036484223	8626/3229/5154/7042/8323/6615/22943/4804/135228/60529/9620/2252/2255/1956/3624/51083	16
GO:0042633	BP	GO:0042633	hair cycle	16/1425	111/18866	0.009142462	0.049319783	0.036484223	8626/3229/5154/7042/8323/6615/22943/4804/135228/60529/9620/2252/2255/1956/3624/51083	16
GO:0062023	CC	GO:0062023	collagen-containing extracellular matrix	124/1503	427/19559	2.54E-40	1.34E-37	1.16E-37	7076/2331/10631/1295/5104/710/79883/5919/1290/301/1277/4318/84034/1292/1293/6275/27286/115908/5359/1281/9518/1289/1284/302/1278/1282/4016/90187/10516/5054/4256/5265/255743/4060/11117/1306/5118/871/3958/7042/3912/3915/2152/55214/5176/7057/4969/256076/6649/4237/7060/12/4017/54507/3339/30008/1303/2335/3908/2162/54829/1075/25878/7373/4053/6277/10875/633/1305/9508/284297/3956/8076/3371/8728/2192/9510/…	124
GO:0005788	CC	GO:0005788	endoplasmic reticulum lumen	65/1503	308/19559	4.91E-14	1.29E-11	1.12E-11	7076/1295/493869/1290/1277/11167/1292/1293/1281/1289/1284/1278/1282/5265/56975/1306/5329/5154/871/3912/3915/8542/3569/6696/121506/55214/7057/54507/1066/1303/2335/1075/3053/7373/414/174/11098/1305/3956/3371/1299/79642/5959/11173/5624/54361/64856/718/81578/3486/1356/80310/1296/7425/3698/338/10232/1280/51237/416/2719/5179/2243/2266/336	65
GO:0009897	CC	GO:0009897	external side of plasma membrane	78/1503	417/19559	1.36E-13	2.38E-11	2.06E-11	79054/5104/3627/301/9180/5618/3568/3077/3678/4481/914/23627/915/57124/4283/10663/916/2152/7057/3675/3123/2214/6338/3560/3561/2213/917/3554/1234/9332/3598/80329/3575/972/79465/969/29126/974/6382/80380/29851/2833/921/9936/2015/729230/51311/959/6403/941/2676/1233/3559/356/2348/133396/5788/343413/923/940/925/7056/696/5133/1236/1493/2829/7472/6340/6402/762/11086/931/100423062/2206/2208/2243/2266	78
GO:0005604	CC	GO:0005604	basement membrane	33/1503	103/19559	5.72E-13	7.51E-11	6.50E-11	7076/1295/1289/1284/302/1282/4016/255743/1306/3912/3915/55214/5176/7060/4017/3339/30008/2335/3908/3371/2192/9510/1299/283/256158/64856/1296/22795/22798/341640/954/1280/7045	33
GO:0005581	CC	GO:0005581	collagen trimer	30/1503	87/19559	7.41E-13	7.78E-11	6.74E-11	1295/1290/1277/84034/1292/1293/115908/1281/1289/1284/1278/1282/4015/4060/11117/1306/4481/81035/256076/1303/7373/1305/1299/8685/78989/713/81578/712/1296/1280	30
GO:0042613	CC	GO:0042613	MHC class II protein complex	13/1503	16/19559	1.40E-12	1.22E-10	1.06E-10	3122/3111/3123/3115/3117/3113/3127/972/3108/3119/3109/3118/3120	13
GO:0042611	CC	GO:0042611	MHC protein complex	14/1503	25/19559	4.69E-10	3.52E-08	3.05E-08	3122/3111/3123/3115/3117/3113/3127/972/3106/3108/3119/3109/3118/3120	14
GO:0031091	CC	GO:0031091	platelet alpha granule	23/1503	91/19559	2.56E-07	1.68E-05	1.45E-05	7076/5104/710/87/3481/3082/5054/5265/3690/5154/7042/7057/12/135228/2335/2162/3671/6403/7422/5004/7044/2243/2266	23
GO:0031093	CC	GO:0031093	platelet alpha granule lumen	19/1503	67/19559	4.07E-07	2.37E-05	2.05E-05	7076/710/87/3481/3082/5054/5265/5154/7042/7057/12/2335/2162/3671/7422/5004/7044/2243/2266	19
GO:0031983	CC	GO:0031983	vesicle lumen	52/1503	328/19559	4.56E-07	2.39E-05	2.07E-05	7076/1116/7276/710/5919/4057/2171/302/51316/87/3481/5836/6282/3082/5054/5265/5806/3240/5154/2922/7042/7057/51816/12/2335/2162/79792/3671/1075/3101/1521/6036/7422/356/240/718/6280/1956/6279/338/6037/4069/2919/5004/7044/5179/6947/2243/3934/2266/10321/6317	52
GO:0098644	CC	GO:0098644	complex of collagen trimers	10/1503	21/19559	1.12E-06	5.34E-05	4.63E-05	1295/1290/1277/1281/1289/1284/1278/1282/4060/1280	10
GO:0060205	CC	GO:0060205	cytoplasmic vesicle lumen	50/1503	326/19559	2.03E-06	8.89E-05	7.70E-05	7076/1116/7276/710/5919/4057/2171/302/51316/87/3481/5836/6282/3082/5054/5265/5806/3240/5154/2922/7042/7057/51816/12/2335/2162/79792/3671/1075/3101/1521/6036/7422/356/240/718/6280/6279/6037/4069/2919/5004/7044/5179/6947/2243/3934/2266/10321/6317	50
GO:0034774	CC	GO:0034774	secretory granule lumen	49/1503	322/19559	3.21E-06	0.000129783	0.000112414	7076/1116/7276/710/5919/4057/2171/302/51316/87/3481/5836/6282/3082/5054/5265/5806/3240/5154/2922/7042/7057/51816/12/2335/2162/79792/3671/1075/3101/1521/6036/7422/240/718/6280/6279/6037/4069/2919/5004/7044/5179/6947/2243/3934/2266/10321/6317	49
GO:0071556	CC	GO:0071556	integral component of lumenal side of endoplasmic reticulum membrane	11/1503	29/19559	5.03E-06	0.000170606	0.000147773	3122/3123/3115/3117/3113/3127/972/3106/3119/3118/3120	11
GO:0098553	CC	GO:0098553	lumenal side of endoplasmic reticulum membrane	11/1503	29/19559	5.03E-06	0.000170606	0.000147773	3122/3123/3115/3117/3113/3127/972/3106/3119/3118/3120	11
GO:0030669	CC	GO:0030669	clathrin-coated endocytic vesicle membrane	13/1503	40/19559	5.20E-06	0.000170606	0.000147773	4920/6572/3122/3123/3115/3117/3113/3127/972/3119/3118/3120/338	13
GO:0045177	CC	GO:0045177	apical part of cell	60/1503	433/19559	5.98E-06	0.000184712	0.000159991	3485/10630/5327/1829/301/4478/9180/362/3077/2151/6781/8323/10568/684/55244/6338/259266/57619/60676/1803/2335/9123/50507/59341/51364/1800/9376/4645/358/5031/6337/84417/23704/283953/2348/286204/8647/10149/57817/9076/348932/146894/728/960/1956/6564/54716/7380/405753/9365/6340/1814/10083/50506/762/3814/340990/7348/6582/22953	60
GO:0072562	CC	GO:0072562	blood microparticle	28/1503	148/19559	7.32E-06	0.000213519	0.000184943	710/4478/1192/715/51279/716/3240/3075/8542/3512/12/2335/2162/72/722/10878/713/718/1356/3698/5444/3697/259/922/5004/2243/2266/336	28
GO:0016324	CC	GO:0016324	apical plasma membrane	52/1503	361/19559	8.23E-06	0.000218883	0.000189589	3485/10630/1829/301/4478/9180/362/2151/6781/8323/10568/684/55244/6338/259266/57619/60676/1803/2335/9123/50507/59341/51364/1800/9376/358/5031/6337/84417/23704/283953/2348/286204/8647/10149/9076/348932/146894/960/1956/6564/54716/7380/9365/6340/50506/762/3814/340990/7348/6582/22953	52
GO:0005583	CC	GO:0005583	fibrillar collagen trimer	7/1503	12/19559	8.76E-06	0.000218883	0.000189589	1290/1277/1281/1289/1278/4060/1280	7
GO:0098643	CC	GO:0098643	banded collagen fibril	7/1503	12/19559	8.76E-06	0.000218883	0.000189589	1290/1277/1281/1289/1278/4060/1280	7
GO:0001772	CC	GO:0001772	immunological synapse	12/1503	39/19559	2.24E-05	0.00053538	0.000463728	10451/3958/916/3001/8631/3932/56253/399/7535/923/940/3002	12
GO:0000940	CC	GO:0000940	condensed chromosome outer kinetochore	7/1503	14/19559	3.31E-05	0.000754608	0.000653615	891/220134/10403/701/1063/699/221150	7
GO:0000779	CC	GO:0000779	condensed chromosome, centromeric region	23/1503	122/19559	4.93E-05	0.001077381	0.00093319	1062/891/11004/1058/6790/220134/10403/701/4751/1063/83540/64151/64105/699/55355/151648/54821/79682/332/147841/9212/221150/57082	23
GO:0098576	CC	GO:0098576	lumenal side of membrane	11/1503	36/19559	5.29E-05	0.001110668	0.000962022	3122/3123/3115/3117/3113/3127/972/3106/3119/3118/3120	11
GO:0030667	CC	GO:0030667	secretory granule membrane	43/1503	306/19559	8.65E-05	0.001746239	0.001512532	5104/2171/5328/965/10788/3690/976/26002/5329/64114/8826/3958/6556/154664/684/858/135228/160364/23601/11010/3106/11025/3683/6403/857/2212/27074/22918/2358/27180/147744/5788/7097/728/2357/960/1378/53831/6402/84658/762/55/1143	43
GO:0000780	CC	GO:0000780	condensed nuclear chromosome, centromeric region	10/1503	32/19559	9.35E-05	0.001818302	0.001574951	891/1058/6790/10403/701/83540/64105/699/151648/9212	10
GO:0045334	CC	GO:0045334	clathrin-coated endocytic vesicle	14/1503	59/19559	0.000116887	0.002191627	0.001898311	4920/6572/3122/3123/3115/3117/3113/3127/972/3119/3118/3120/338/1493	14
GO:0030666	CC	GO:0030666	endocytic vesicle membrane	27/1503	164/19559	0.000132302	0.002395116	0.002074567	83871/4920/6572/4481/6556/81035/3122/10981/3123/3115/3117/23682/3113/3127/9332/972/5880/3106/3119/8685/857/54361/3118/7097/3120/338382/338	27
GO:0000777	CC	GO:0000777	condensed chromosome kinetochore	20/1503	106/19559	0.000147471	0.002580737	0.002235345	1062/891/11004/1058/220134/10403/701/4751/1063/83540/64105/699/55355/151648/54821/79682/332/147841/221150/57082	20
GO:0000778	CC	GO:0000778	condensed nuclear chromosome kinetochore	7/1503	17/19559	0.000152472	0.002582181	0.002236596	891/1058/10403/701/83540/64105/699	7
GO:0005819	CC	GO:0005819	spindle	48/1503	367/19559	0.000203994	0.003346777	0.002898863	26524/991/84722/55143/1062/891/79801/11004/24137/822/10460/259266/9493/6790/81610/284403/220134/642273/990/701/9787/79998/3315/9928/4751/1063/10112/81930/22974/7272/80258/151648/827/332/150468/51473/9212/83903/51203/9700/644943/221150/4117/3833/55200/983/402569/225689	48
GO:0005614	CC	GO:0005614	interstitial matrix	6/1503	13/19559	0.000218156	0.003470657	0.003006163	54507/7373/3371/1842/64856/5212	6
GO:0098636	CC	GO:0098636	protein complex involved in cell adhesion	10/1503	36/19559	0.000277572	0.004286035	0.003712415	255743/3690/11117/3678/3675/9358/3683/941/940/1493	10
GO:0000776	CC	GO:0000776	kinetochore	23/1503	137/19559	0.00030159	0.004523851	0.003918403	1062/891/11004/1058/220134/10403/701/4751/1063/81930/83540/64105/699/7272/55355/151648/54821/79682/332/147841/9212/221150/57082	23
GO:0000775	CC	GO:0000775	chromosome, centromeric region	29/1503	196/19559	0.000495774	0.007230038	0.006262408	55143/1062/891/11004/6615/1058/6790/220134/10403/701/4751/1063/81930/83540/64151/64105/699/7272/55355/11339/151648/54821/79682/332/147841/9212/157570/221150/57082	29
GO:0030665	CC	GO:0030665	clathrin-coated vesicle membrane	20/1503	118/19559	0.000640351	0.009086062	0.007870033	4920/6572/9182/915/3122/3123/3115/3117/3113/917/3127/3575/972/3119/3118/3120/1956/338/374/2069	20
GO:0005902	CC	GO:0005902	microvillus	17/1503	93/19559	0.000659718	0.009114524	0.007894685	10630/4478/362/10788/3690/5154/64005/768/9936/1800/120892/3169/960/284/55200/83715/10083	17
GO:0034364	CC	GO:0034364	high-density lipoprotein particle	8/1503	27/19559	0.000704663	0.009485855	0.008216319	6289/6288/8542/344/338/5444/345/336	8
GO:0012507	CC	GO:0012507	ER to Golgi transport vesicle membrane	13/1503	62/19559	0.000732964	0.009620149	0.00833264	3122/3123/3115/3117/3113/3127/972/3106/3119/2348/3118/3120/374	13
GO:0000793	CC	GO:0000793	condensed chromosome	31/1503	222/19559	0.00087905	0.011256125	0.009749666	1062/891/11004/1058/10051/150280/6790/220134/10403/701/4751/675/1063/83540/64151/64105/699/55355/151648/54821/23397/79682/332/5888/493861/147841/9212/7153/221150/57082/317761	31
GO:0005930	CC	GO:0005930	axoneme	20/1503	122/19559	0.000986733	0.01233416	0.010683423	8701/200162/92749/345895/126820/2735/26074/1063/79819/1770/80258/51314/51473/55567/348807/4117/158798/154313/144535/387885	20
GO:0030139	CC	GO:0030139	endocytic vesicle	40/1503	313/19559	0.001043576	0.012741339	0.011036107	83871/4057/6288/4920/6572/3240/4481/5322/10578/6556/81035/3122/10981/3123/3115/3117/23682/3113/1803/3127/9332/972/7431/5880/3106/653361/3119/8685/857/8877/54361/3118/7097/3120/338382/1956/338/1493/1814/117156	40
GO:0097014	CC	GO:0097014	ciliary plasm	20/1503	124/19559	0.001213259	0.014476386	0.012538945	8701/200162/92749/345895/126820/2735/26074/1063/79819/1770/80258/51314/51473/55567/348807/4117/158798/154313/144535/387885	20
GO:0034358	CC	GO:0034358	plasma lipoprotein particle	9/1503	36/19559	0.001281844	0.014629737	0.012671772	6289/6288/4481/8542/344/338/5444/345/336	9
GO:1990777	CC	GO:1990777	lipoprotein particle	9/1503	36/19559	0.001281844	0.014629737	0.012671772	6289/6288/4481/8542/344/338/5444/345/336	9
GO:0070820	CC	GO:0070820	tertiary granule	24/1503	164/19559	0.001690803	0.018886633	0.016358948	4057/7130/4318/5328/965/5806/3240/3958/6556/160364/79792/23601/22918/2358/2357/1378/53831/4069/2919/84658/1143/5004/6947/10321	24
GO:0000794	CC	GO:0000794	condensed nuclear chromosome	17/1503	103/19559	0.002123549	0.02322632	0.020117835	891/1058/10051/150280/6790/10403/701/4751/675/83540/64105/699/151648/23397/5888/9212/317761	17
GO:0032994	CC	GO:0032994	protein-lipid complex	9/1503	39/19559	0.002342009	0.02509295	0.021734645	6289/6288/4481/8542/344/338/5444/345/336	9
GO:1904724	CC	GO:1904724	tertiary granule lumen	11/1503	55/19559	0.002730877	0.028674213	0.024836612	4057/7130/4318/5806/3240/79792/4069/2919/5004/6947/10321	11
GO:0072686	CC	GO:0072686	mitotic spindle	20/1503	133/19559	0.002861811	0.029459816	0.025517073	1062/822/10460/259266/9493/6790/81610/220134/81930/22974/80258/150468/51473/9212/51203/9700/221150/4117/3833/983	20
GO:0005858	CC	GO:0005858	axonemal dynein complex	6/1503	20/19559	0.003086821	0.030576999	0.026484739	92749/126820/79819/1770/51314/55567	6
GO:0071682	CC	GO:0071682	endocytic vesicle lumen	6/1503	20/19559	0.003086821	0.030576999	0.026484739	4057/6288/3240/10578/338/117156	6
GO:0005775	CC	GO:0005775	vacuolar lumen	24/1503	173/19559	0.00345856	0.033624889	0.029124716	2331/7276/2171/302/51316/4060/4969/51816/12/3339/972/1075/6382/10437/633/6036/356/718/338/6037/6385/4069/2719/6317	24
GO:0005876	CC	GO:0005876	spindle microtubule	12/1503	66/19559	0.004099112	0.039127889	0.033891224	84722/1062/24137/6790/220134/81930/827/332/9212/51203/221150/983	12
GO:0031258	CC	GO:0031258	lamellipodium membrane	6/1503	22/19559	0.005204268	0.048151031	0.041706757	10630/3690/26499/1803/1969/960	6
GO:0005796	CC	GO:0005796	Golgi lumen	16/1503	103/19559	0.005227826	0.048151031	0.041706757	2331/4060/5154/4969/6649/4323/3339/6382/633/4320/5624/54361/4584/6385/1081/2719	16
GO:0005201	MF	GO:0005201	extracellular matrix structural constituent	63/1456	169/18352	6.34E-27	6.03E-24	5.35E-24	1116/2331/10631/1295/1290/1277/84034/1292/1293/27286/115908/1281/1289/1284/1278/1282/90187/10516/4256/255743/4060/11117/1306/5118/3912/3915/7057/4969/256076/4237/3339/30008/1303/2335/3908/54829/25878/7373/4053/10875/633/1305/7980/8076/3371/2192/1299/165/256158/64856/4239/81578/1296/22795/22798/2199/84467/1280/10216/4584/7045/2243/2266	63
GO:0140375	MF	GO:0140375	immune receptor activity	41/1456	135/18352	2.08E-14	7.19E-12	6.38E-12	9180/5618/3568/10663/3122/2152/3111/3123/3560/3561/3117/2213/3113/3554/1234/3598/3575/972/2833/3556/729230/3119/2676/1233/3559/2358/133396/3118/3120/58985/728/53832/2357/960/1378/1236/2359/7850/2829/3805/8807	41
GO:0048018	MF	GO:0048018	receptor ligand activity	90/1456	487/18352	2.27E-14	7.19E-12	6.38E-12	7076/4982/7276/3627/8740/3976/23529/9518/1890/3481/3082/51384/284467/6372/653/5154/3958/10135/2922/7042/346389/4283/6781/3569/6696/4969/7060/51816/22943/8200/3600/1803/284415/6398/6352/4922/6373/1907/2252/2248/970/959/79924/9350/6405/10457/7422/1489/10371/356/3574/54361/80310/90226/3586/7425/57817/7200/9547/344901/2255/374/6364/8190/2069/4908/3624/55258/3557/51083/9365/6423/7472/1081/3578/2919/99…	90
GO:0030546	MF	GO:0030546	signaling receptor activator activity	90/1456	492/18352	4.23E-14	1.01E-11	8.93E-12	7076/4982/7276/3627/8740/3976/23529/9518/1890/3481/3082/51384/284467/6372/653/5154/3958/10135/2922/7042/346389/4283/6781/3569/6696/4969/7060/51816/22943/8200/3600/1803/284415/6398/6352/4922/6373/1907/2252/2248/970/959/79924/9350/6405/10457/7422/1489/10371/356/3574/54361/80310/90226/3586/7425/57817/7200/9547/344901/2255/374/6364/8190/2069/4908/3624/55258/3557/51083/9365/6423/7472/1081/3578/2919/99…	90
GO:0030020	MF	GO:0030020	extracellular matrix structural constituent conferring tensile strength	19/1456	41/18352	4.94E-11	8.93E-09	7.92E-09	1295/1290/1277/1292/1293/1281/1289/1284/1278/1282/1306/256076/1303/7373/1305/1299/81578/1296/1280	19
GO:0005539	MF	GO:0005539	glycosaminoglycan binding	50/1456	232/18352	5.63E-11	8.93E-09	7.92E-09	10631/5104/4057/3627/7130/11167/8840/1289/6288/6372/30817/3075/59352/5118/5322/59271/3512/7057/6649/7060/51816/2335/6373/3053/53834/4053/2252/633/3026/1305/9508/6403/9510/283/10457/7422/1842/129804/5788/7097/4316/960/2255/338/3161/5968/6354/6402/23213/5212	50
GO:0008201	MF	GO:0008201	heparin binding	39/1456	169/18352	9.08E-10	1.23E-07	1.10E-07	10631/5104/4057/3627/11167/8840/1289/6288/6372/3075/59352/5118/5322/59271/7057/6649/7060/51816/2335/6373/3053/53834/4053/2252/1305/9508/6403/9510/283/10457/7422/1842/129804/5788/4316/2255/338/6354/6402	39
GO:0005125	MF	GO:0005125	cytokine activity	47/1456	235/18352	2.85E-09	3.27E-07	2.90E-07	7076/4982/3627/8740/3976/23529/9518/51384/6372/653/10135/7042/4283/3569/6696/8200/3600/284415/6398/6352/6373/970/959/9350/7422/1489/356/3574/54361/3586/9547/374/6364/3624/55258/3557/7472/3578/2919/6347/6354/3576/5008/26585/7044/6362/1440	47
GO:0008083	MF	GO:0008083	growth factor activity	37/1456	162/18352	3.30E-09	3.27E-07	2.90E-07	7076/3976/23529/9518/1890/3481/3082/653/5154/7042/346389/3569/4969/7060/51816/22943/8200/2252/2248/7422/3574/80310/3586/7425/2255/374/8190/2069/4908/3624/3578/2919/9965/4909/5008/7044/1440	37
GO:0061134	MF	GO:0061134	peptidase regulator activity	46/1456	229/18352	3.63E-09	3.27E-07	2.90E-07	7076/5104/710/4057/8740/1293/25816/302/5054/5265/124857/5118/871/5176/5055/9232/684/12/135228/2335/1075/3053/7980/834/1800/2192/857/1475/347365/332/5918/718/286204/8530/3698/646424/1474/7021/3697/51050/6423/259/7035/2719/5266/6317	46
GO:0019955	MF	GO:0019955	cytokine binding	33/1456	135/18352	3.78E-09	3.27E-07	2.90E-07	10630/114990/9180/2633/5618/3690/3568/124857/5355/10663/7057/3560/3561/8200/135228/3554/1234/3598/972/2833/729230/9350/1233/3559/133396/9241/58985/53832/1236/7850/3557/2829/26585	33
GO:0019838	MF	GO:0019838	growth factor binding	32/1456	136/18352	1.75E-08	1.39E-06	1.23E-06	3485/114990/1277/27286/9180/1281/8840/1289/1278/1282/3690/124857/5154/94031/7057/3560/3561/11082/4804/135228/3554/53834/4053/3489/3559/3486/1956/1280/203100/7850/3557/9365	32
GO:0004896	MF	GO:0004896	cytokine receptor activity	26/1456	97/18352	2.20E-08	1.61E-06	1.43E-06	9180/5618/3568/10663/2152/3560/3561/3554/1234/3598/3575/972/2833/3556/729230/2676/1233/3559/133396/58985/53832/960/1236/7850/2829/8807	26
GO:0030414	MF	GO:0030414	peptidase inhibitor activity	39/1456	189/18352	2.57E-08	1.74E-06	1.55E-06	7076/5104/710/4057/8740/1293/25816/302/5054/5265/124857/871/5176/5055/9232/684/12/135228/3053/7980/1800/1475/347365/332/5918/718/286204/8530/3698/646424/1474/7021/3697/51050/259/7035/2719/5266/6317	39
GO:0005518	MF	GO:0005518	collagen binding	21/1456	70/18352	5.89E-08	3.57E-06	3.17E-06	4318/1292/4015/4060/5154/5118/871/7057/3675/9902/2335/54829/7373/131578/165/1842/4593/22795/960/7045/4322	21
GO:0032395	MF	GO:0032395	MHC class II receptor activity	8/1456	10/18352	6.00E-08	3.57E-06	3.17E-06	3122/3111/3123/3117/3113/3119/3118/3120	8
GO:0004866	MF	GO:0004866	endopeptidase inhibitor activity	37/1456	183/18352	1.01E-07	5.64E-06	5.01E-06	7076/5104/710/4057/8740/1293/25816/302/5054/5265/124857/871/5176/5055/9232/684/12/135228/3053/7980/1800/1475/347365/332/5918/718/286204/8530/3698/646424/1474/7021/3697/259/7035/5266/6317	37
GO:0004252	MF	GO:0004252	serine-type endopeptidase activity	35/1456	169/18352	1.20E-07	6.12E-06	5.43E-06	5327/4057/4318/715/51279/5328/716/3082/3240/3426/94031/2152/3001/1803/3003/1075/717/11098/3026/5652/64699/344805/6768/2999/5624/11012/4316/4314/3002/203100/260429/360200/922/7177/3816	35
GO:0061135	MF	GO:0061135	endopeptidase regulator activity	38/1456	192/18352	1.22E-07	6.12E-06	5.43E-06	7076/5104/710/4057/8740/1293/25816/302/5054/5265/124857/871/5176/5055/9232/684/12/135228/3053/7980/1800/1475/347365/332/5918/718/286204/8530/3698/646424/1474/7021/3697/6423/259/7035/5266/6317	38
GO:0001968	MF	GO:0001968	fibronectin binding	12/1456	27/18352	3.36E-07	1.60E-05	1.42E-05	3690/7057/3675/284297/2192/131578/3489/7422/3486/6423/6385/4653	12
GO:1901681	MF	GO:1901681	sulfur compound binding	45/1456	262/18352	6.54E-07	2.96E-05	2.63E-05	10631/5104/4057/3627/11167/8840/1289/6288/5167/6372/30817/3075/59352/5118/5322/59271/7057/6649/7060/51816/2335/6373/3053/53834/4053/2252/1305/9508/6403/9510/283/134526/10457/7422/1842/129804/5788/33/4316/2255/338/6354/6402/8277/60495	45
GO:0005126	MF	GO:0005126	cytokine receptor binding	46/1456	271/18352	6.96E-07	3.01E-05	2.67E-05	3627/8740/3976/9180/23529/5618/6372/3690/3678/64114/7042/4283/26228/3569/3600/8835/6352/6373/7205/3556/729230/970/959/7422/1489/356/3574/3586/2625/9547/6364/4908/3557/3578/2919/6347/6354/3576/4909/5008/26585/7044/440712/6362/7032/1440	46
GO:0004175	MF	GO:0004175	endopeptidase activity	65/1456	440/18352	7.68E-07	3.17E-05	2.82E-05	5327/8038/4057/4318/715/51279/5328/716/837/3082/726/3240/3426/25825/4327/94031/2152/4323/3001/54507/1803/3003/80332/1075/717/11098/1521/3026/9508/79747/834/5652/64699/8728/4320/344805/9510/11173/838/6768/2999/5624/11012/9700/4319/388630/4316/140766/170690/4314/3002/203100/260429/57663/170692/360200/11086/922/7177/80070/79258/3816/4322/27299/9427	65
GO:0004857	MF	GO:0004857	enzyme inhibitor activity	58/1456	383/18352	1.34E-06	5.32E-05	4.72E-05	7076/5104/710/4057/301/8740/1293/25816/302/10788/5054/5265/124857/8826/871/3958/390940/83666/5570/5176/5055/8651/9021/9232/684/12/135228/145376/3053/1031/7980/3315/1800/399/120892/1475/347365/332/344/5918/718/286204/8530/3698/6588/646424/1474/7021/3697/51050/259/2810/7035/2719/345/5266/336/6317	58
GO:0008236	MF	GO:0008236	serine-type peptidase activity	35/1456	187/18352	1.50E-06	5.71E-05	5.07E-05	5327/4057/4318/715/51279/5328/716/3082/3240/3426/94031/2152/3001/1803/3003/1075/717/11098/3026/5652/64699/344805/6768/2999/5624/11012/4316/4314/3002/203100/260429/360200/922/7177/3816	35
GO:0017171	MF	GO:0017171	serine hydrolase activity	35/1456	191/18352	2.49E-06	9.03E-05	8.02E-05	5327/4057/4318/715/51279/5328/716/3082/3240/3426/94031/2152/3001/1803/3003/1075/717/11098/3026/5652/64699/344805/6768/2999/5624/11012/4316/4314/3002/203100/260429/360200/922/7177/3816	35
GO:0005178	MF	GO:0005178	integrin binding	29/1456	144/18352	2.56E-06	9.03E-05	8.02E-05	1281/8840/1289/87/3481/10516/3381/255743/3690/11117/3678/3912/6696/7057/3675/9358/7060/11082/4323/9636/2335/959/10457/1842/1903/1956/6423/7045/2208	29
GO:0004222	MF	GO:0004222	metalloendopeptidase activity	24/1456	108/18352	3.08E-06	0.00010461	9.29E-05	8038/4318/4327/4323/54507/80332/9508/8728/4320/9510/11173/4319/388630/4316/140766/170690/4314/170692/11086/80070/79258/4322/27299/9427	24
GO:0048407	MF	GO:0048407	platelet-derived growth factor binding	7/1456	11/18352	4.84E-06	0.000158736	0.000140911	1277/1281/1289/1278/1282/5154/1280	7
GO:0008237	MF	GO:0008237	metallopeptidase activity	34/1456	189/18352	5.25E-06	0.000166357	0.000147676	8038/4318/4327/60676/4323/54507/10404/80332/51200/9508/1800/1357/8728/4320/9510/11173/165/119587/4319/388630/4316/140766/170690/57094/4314/170692/11086/80070/79258/1359/8532/4322/27299/9427	34
GO:0004867	MF	GO:0004867	serine-type endopeptidase inhibitor activity	22/1456	98/18352	6.59E-06	0.000202085	0.000179393	5104/710/1293/302/5054/5265/124857/871/5176/5055/12/135228/3053/7980/347365/3698/646424/3697/259/7035/5266/6317	22
GO:0005044	MF	GO:0005044	scavenger receptor activity	14/1456	47/18352	1.03E-05	0.000307559	0.000273022	5167/3426/4481/81035/4017/84171/9332/921/284297/64699/8685/923/10216/922	14
GO:0070851	MF	GO:0070851	growth factor receptor binding	27/1456	141/18352	1.49E-05	0.000428406	0.0003803	10451/5359/3690/3678/5154/3569/11082/3554/7205/2252/3556/2248/7422/3574/80310/3586/2625/2255/374/2069/3557/9365/3578/9965/26585/931/1440	27
GO:0001653	MF	GO:0001653	peptide receptor activity	28/1456	152/18352	2.20E-05	0.000616326	0.000547118	624/2151/10663/1234/2833/2984/124274/729230/4883/185/1233/2358/387129/2357/53831/1236/10887/2359/187/51083/623/2829/2642/886/4887/2740/84634/2834	28
GO:0002020	MF	GO:0002020	protease binding	26/1456	137/18352	2.50E-05	0.000679602	0.000603289	7076/5104/1277/1281/302/1278/5054/624/5265/3690/2152/3675/54507/1803/3554/2335/675/970/91319/1475/940/6531/6402/4102/3934/6317	26
GO:0030246	MF	GO:0030246	carbohydrate binding	41/1456	267/18352	3.31E-05	0.000873409	0.000775333	1116/11227/2591/140578/202/5836/5167/5806/1117/3958/57124/59271/81035/3122/55214/3123/9902/4017/497190/160364/23601/969/3101/22925/9936/3956/6403/2203/2645/388512/22918/27180/78989/64581/6614/5968/10216/165530/6402/284194/2208	41
GO:0008528	MF	GO:0008528	G protein-coupled peptide receptor activity	27/1456	148/18352	3.66E-05	0.000941598	0.000835864	624/2151/10663/1234/2833/124274/729230/4883/185/1233/2358/387129/2357/53831/1236/10887/2359/187/51083/623/2829/2642/886/4887/2740/84634/2834	27
GO:0019865	MF	GO:0019865	immunoglobulin binding	9/1456	24/18352	5.31E-05	0.001327847	0.001178741	3958/3512/2214/2213/2212/259/931/2206/2208	9
GO:0017147	MF	GO:0017147	Wnt-protein binding	10/1456	30/18352	6.58E-05	0.001604743	0.001424544	164284/115908/4920/6424/8323/6425/4919/2487/388630/6423	10
GO:0097493	MF	GO:0097493	structural molecule activity conferring elasticity	6/1456	11/18352	8.05E-05	0.001912703	0.001697922	84034/90187/10516/11117/3915/2199	6
GO:0050840	MF	GO:0050840	extracellular matrix binding	14/1456	57/18352	0.000109959	0.002550507	0.002264106	302/3690/3958/57124/6696/7057/3675/633/284297/3956/131578/7422/2199/7045	14
GO:0023026	MF	GO:0023026	MHC class II protein complex binding	7/1456	16/18352	0.000117604	0.002662894	0.002363873	3122/3111/3123/972/3108/3109/931	7
GO:0038024	MF	GO:0038024	cargo receptor activity	16/1456	73/18352	0.000156594	0.00346328	0.003074382	5167/3426/4481/81035/4017/84171/9332/921/284297/64699/8685/2358/2348/923/10216/922	16
GO:0019956	MF	GO:0019956	chemokine binding	10/1456	33/18352	0.00016273	0.003517195	0.003122243	10630/3690/5355/10663/1234/2833/729230/1233/1236/2829	10
GO:0015026	MF	GO:0015026	coreceptor activity	12/1456	48/18352	0.000281215	0.005870854	0.005211606	4920/3690/10663/4804/4919/1234/926/941/23643/940/925/23547	12
GO:0045236	MF	GO:0045236	CXCR chemokine receptor binding	7/1456	18/18352	0.000283974	0.005870854	0.005211606	3627/6372/4283/6373/2919/3576/7032	7
GO:0099094	MF	GO:0099094	ligand-gated cation channel activity	20/1456	108/18352	0.000291936	0.00590705	0.005243737	79054/55584/1134/3769/6338/6263/2897/358/6337/6833/8989/1261/8973/6340/55283/116443/1143/3772/1144/22953	20
GO:0008009	MF	GO:0008009	chemokine activity	12/1456	49/18352	0.000345848	0.006852112	0.006082676	3627/6372/4283/6352/6373/9547/6364/2919/6347/6354/3576/6362	12
GO:0043394	MF	GO:0043394	proteoglycan binding	10/1456	36/18352	0.00035888	0.006965193	0.006183059	1289/3075/7057/51816/2335/3371/10457/5788/1280/60495	10
GO:0023023	MF	GO:0023023	MHC protein complex binding	8/1456	25/18352	0.000489022	0.009301192	0.008256745	3122/3111/3123/972/3108/3109/925/931	8
GO:0015276	MF	GO:0015276	ligand-gated ion channel activity	23/1456	139/18352	0.000582788	0.010658288	0.00946145	79054/55584/1134/3769/6338/6263/2897/358/6337/6833/8989/1261/8973/2564/6340/55283/116443/2569/1143/3772/1144/2559/22953	23
GO:0022834	MF	GO:0022834	ligand-gated channel activity	23/1456	139/18352	0.000582788	0.010658288	0.00946145	79054/55584/1134/3769/6338/6263/2897/358/6337/6833/8989/1261/8973/2564/6340/55283/116443/2569/1143/3772/1144/2559/22953	23
GO:0005161	MF	GO:0005161	platelet-derived growth factor receptor binding	6/1456	15/18352	0.000660205	0.011626951	0.01032134	3690/3678/5154/3554/7422/80310	6
GO:0070492	MF	GO:0070492	oligosaccharide binding	6/1456	15/18352	0.000660205	0.011626951	0.01032134	4017/3956/6403/78989/5968/6402	6
GO:0001530	MF	GO:0001530	lipopolysaccharide binding	9/1456	33/18352	0.000815224	0.01409597	0.012513109	4057/10417/6403/23643/8970/7097/923/6037/245932	9
GO:0016641	MF	GO:0016641	oxidoreductase activity, acting on the CH-NH2 group of donors, oxygen as acceptor	6/1456	16/18352	0.000985766	0.016740421	0.01486061	4016/4015/4017/84171/259307/4129	6
GO:0042379	MF	GO:0042379	chemokine receptor binding	14/1456	70/18352	0.001045796	0.017448282	0.015488984	3627/6372/4283/6352/6373/729230/9547/6364/2919/6347/6354/3576/6362/7032	14
GO:0030021	MF	GO:0030021	extracellular matrix structural constituent conferring compression resistance	7/1456	22/18352	0.001147937	0.018822207	0.016708628	2331/4060/4969/3339/54829/633/10216	7
GO:0005520	MF	GO:0005520	insulin-like growth factor binding	8/1456	29/18352	0.001458812	0.02351407	0.020873634	3485/8840/3690/94031/11082/3489/3486/203100	8
GO:0016493	MF	GO:0016493	C-C chemokine receptor activity	7/1456	23/18352	0.001538238	0.024002165	0.021306919	10663/1234/2833/729230/1233/1236/2829	7
GO:0004875	MF	GO:0004875	complement receptor activity	5/1456	12/18352	0.001539571	0.024002165	0.021306919	2358/728/2357/1378/2359	5
GO:0001618	MF	GO:0001618	virus receptor activity	14/1456	74/18352	0.001832894	0.027372051	0.024298395	3690/3678/1803/1234/23601/6504/1969/941/55065/9076/1956/1378/983/6317	14
GO:0140272	MF	GO:0140272	exogenous protein binding	14/1456	74/18352	0.001832894	0.027372051	0.024298395	3690/3678/1803/1234/23601/6504/1969/941/55065/9076/1956/1378/983/6317	14
GO:0001664	MF	GO:0001664	G protein-coupled receptor binding	38/1456	293/18352	0.001842073	0.027372051	0.024298395	54102/3627/115908/6288/4920/51384/624/6372/4283/51816/6352/4922/6373/1907/729230/185/8685/54361/718/90226/2357/9547/6364/60675/51083/7472/1814/2919/285093/6347/6354/3576/133/3814/4653/5179/6362/7032	38
GO:0042056	MF	GO:0042056	chemoattractant activity	9/1456	37/18352	0.001971581	0.028257549	0.025084459	3627/3082/3958/6352/2252/10457/7422/2255/4908	9
GO:0055102	MF	GO:0055102	lipase inhibitor activity	6/1456	18/18352	0.001990805	0.028257549	0.025084459	301/302/390940/344/345/336	6
GO:0098641	MF	GO:0098641	cadherin binding involved in cell-cell adhesion	6/1456	18/18352	0.001990805	0.028257549	0.025084459	301/302/6282/9124/3875/23650	6
GO:0019957	MF	GO:0019957	C-C chemokine binding	7/1456	24/18352	0.002024546	0.028313873	0.025134458	10663/1234/2833/729230/1233/1236/2829	7
GO:0042605	MF	GO:0042605	peptide antigen binding	8/1456	31/18352	0.002325858	0.031780982	0.028212239	3122/3123/3115/3117/3113/3127/3106/3119	8
GO:0039706	MF	GO:0039706	co-receptor binding	5/1456	13/18352	0.002339294	0.031780982	0.028212239	3077/22943/120892/27123/27120	5
GO:0016702	MF	GO:0016702	oxidoreductase activity, acting on single donors with incorporation of molecular oxygen, incorporation of two atoms of oxygen	7/1456	25/18352	0.002621695	0.034628216	0.030739752	3242/3620/3081/240/6999/246/247	7
GO:0030247	MF	GO:0030247	polysaccharide binding	7/1456	25/18352	0.002621695	0.034628216	0.030739752	5167/5806/3122/3123/497190/64581/10216	7
GO:1904315	MF	GO:1904315	transmitter-gated ion channel activity involved in regulation of postsynaptic membrane potential	10/1456	47/18352	0.003287431	0.041860193	0.037159638	55584/1134/2897/8973/2564/116443/2569/1143/1144/2559	10
GO:0001637	MF	GO:0001637	G protein-coupled chemoattractant receptor activity	7/1456	26/18352	0.003345294	0.041860193	0.037159638	10663/1234/2833/729230/1233/1236/2829	7
GO:0004950	MF	GO:0004950	chemokine receptor activity	7/1456	26/18352	0.003345294	0.041860193	0.037159638	10663/1234/2833/729230/1233/1236/2829	7
GO:0016701	MF	GO:0016701	oxidoreductase activity, acting on single donors with incorporation of molecular oxygen	7/1456	26/18352	0.003345294	0.041860193	0.037159638	3242/3620/3081/240/6999/246/247	7
GO:0005179	MF	GO:0005179	hormone activity	19/1456	122/18352	0.003421418	0.042256738	0.037511654	7276/3481/2922/6781/4922/1907/79924/90226/7425/57817/7200/344901/3624/51083/9365/1081/133/5179/10911	19
GO:0016638	MF	GO:0016638	oxidoreductase activity, acting on the CH-NH2 group of donors	6/1456	20/18352	0.003622959	0.044172234	0.039212056	4016/4015/4017/84171/259307/4129	6
GO:0033613	MF	GO:0033613	activating transcription factor binding	14/1456	80/18352	0.003885768	0.046776779	0.041524132	3214/5308/3201/4261/2626/150921/3221/8320/4654/3670/57057/9464/4808/3233	14
