# Supplementary material for: Identification and Validation of a Gene Signature for Lower-Grade Gliomas Based on Pyroptosis-Related Genes to Predict Survival and Response to Immune Checkpoint Inhibitors
Source: J Healthc Eng. 2022 Apr 30;2022:8704127. doi: 10.1155/2022/8704127 (PMC9078805; doi:10.1155/2022/8704127)
Supplement: Supplementary Materials — Supplementary 1. Supplementary Figure 1: validation of PRS in CGGA. Supplementary 2. Supplementary Figure 2: validation of five PRS genes at the protein level via IHC database. Supplementary 3. Supplementary Figure 3: validation of eight PRS genes regarding LGG patients' OS via GEPIA. Supplementary 4. Supplementary Figure 4: AUC comparison from five pyroptosis-related signatures. Supplementary 5. Supplementary Figure 5: Kaplan-Meier survival analysis using our signature. Supplementary 6. Supplementary Figure 6: Kaplan-Meier survival analysis using Chao B (2022). Supplementary 7. Supplementary Figure 7: Kaplan-Meier survival analysis using Zhang M (2021). Supplementary 8. Supplementary Figure 8: Kaplan-Meier survival analysis using Zhang Y (2021). Supplementary 9. Supplementary Figure 9: Kaplan-Meier survival analysis using Zheng J (2022). Supplementary 10. Supplementary Table 1: 47 pyroptosis-related genes. Supplementary 11. Supplementary Table 2: the result of consensus unsupervised clustering analysis in TCGA. Supplementary 12. Supplementary Table 3: 377 differentially expressed PRS genes. Supplementary 13. Supplementary Table 4: the result of GO enrichment analysis. Supplementary 14. Supplementary Table 5: the result of KEGG pathway analysis. Supplementary 15. Supplementary Table 6: the result of univariate Cox regression analysis. Supplementary 16. Supplementary Table 7: 204 genes with VRIS >0 in RSF. Supplementary 17. Supplementary Table 8: 13 genes with nonzero regression coefficients in LASSO. Supplementary 18. Supplementary Table 9: tumor-infiltrating immune cells in TCGA. Supplementary 19. Supplementary Table 10: tumor-infiltrating immune cells in CGGA. Supplementary 20. Supplementary Table 11: tumor microenvironment analysis by “ESTIMATE” in TCGA. Supplementary 21. Supplementary Table 12: tumor microenvironment analysis by “ESTIMATE” in CGGA. Supplementary 22. Supplementary Table 13: the result of TMB. Supplementary 23. Supplementary Table 14: the results [file 8704127.f1.zip › 8704127.f1/Supplementary Table 5 (1).txt]

SUPPLEMENTARY TABLE 5: The result of KEGG pathway analysis.
	ID	Description	GeneRatio	BgRatio	pvalue	p.adjust	qvalue	geneID	Count
hsa04610	hsa04610	Complement and coagulation cascades	35/676	85/8113	1.19E-16	3.60E-14	3.04E-14	5104/710/5327/715/5328/716/5054/624/5265/5329/3426/2151/3075/729/2152/5055/730/2162/3053/717/722/10878/5624/713/718/712/7056/728/1378/623/7035/725/2165/2243/2266	35
hsa05150	hsa05150	Staphylococcus aureus infection	34/676	96/8113	6.79E-14	1.02E-11	8.64E-12	715/716/3426/3075/3122/3111/3123/2214/3115/3117/2213/3113/3127/717/3875/3108/3119/3683/6403/3109/2212/2358/3118/713/718/712/3586/728/2357/2359/25984/192666/3857/2266	34
hsa04640	hsa04640	Hematopoietic cell lineage	34/676	99/8113	1.91E-13	1.93E-11	1.63E-11	3690/3568/3678/914/915/3569/3122/916/3111/3675/3123/3115/3117/3113/917/3554/3127/3575/921/926/3108/3119/3109/924/3559/3574/3118/925/960/1378/7850/931/2208/1440	34
hsa04512	hsa04512	ECM-receptor interaction	30/676	88/8113	6.41E-12	4.84E-10	4.08E-10	1277/1292/1293/1284/1278/1282/3381/255743/3690/3678/3912/3915/6696/7057/3675/256076/7060/3339/2335/3908/6382/1101/3371/1299/22798/341640/960/3161/1280/6385	30
hsa05330	hsa05330	Allograft rejection	19/676	38/8113	1.90E-11	1.15E-09	9.70E-10	3122/3111/3123/3115/3117/3113/3127/3106/5551/3108/959/3119/941/3109/356/3118/3586/940/3002	19
hsa04060	hsa04060	Cytokine-cytokine receptor interaction	58/676	295/8113	3.21E-10	1.57E-08	1.33E-08	4982/51330/3627/8740/3976/9180/23529/9518/5618/6372/3568/653/7042/4283/3569/10663/3560/3561/8200/3600/4804/3554/1234/3598/3575/6352/6373/2833/3556/729230/970/959/8794/1233/3559/1489/356/133396/3574/3586/58985/53832/9547/1236/6364/3624/7850/3557/2829/3578/2919/6347/6354/8807/3576/5008/6362/1440	58
hsa05320	hsa05320	Autoimmune thyroid disease	21/676	53/8113	3.95E-10	1.57E-08	1.33E-08	3122/3111/3123/3115/3117/3113/3127/3106/5551/3108/959/3119/941/3109/356/3118/3586/940/3002/1493/1081	21
hsa05310	hsa05310	Asthma	16/676	31/8113	4.16E-10	1.57E-08	1.33E-08	3122/3111/3123/3115/3117/3113/3127/3108/959/3119/3109/3118/3586/6037/3578/2206	16
hsa05323	hsa05323	Rheumatoid arthritis	28/676	93/8113	8.79E-10	2.95E-08	2.49E-08	6372/7042/3569/3122/3111/3123/3115/3117/3113/3600/3127/6352/3108/3119/3683/941/3109/7422/3118/7097/940/284/4314/6364/1493/2919/6347/3576	28
hsa05332	hsa05332	Graft-versus-host disease	18/676	42/8113	1.58E-09	4.76E-08	4.01E-08	3569/3122/3111/3123/3115/3117/3113/3127/3106/5551/3108/3119/941/3109/356/3118/940/3002	18
hsa04061	hsa04061	Viral protein interaction with cytokine and cytokine receptor	28/676	100/8113	5.44E-09	1.49E-07	1.26E-07	3627/8740/6372/4283/3569/3560/3561/1234/6352/6373/2833/729230/8794/1233/3559/3586/58985/53832/9547/1236/6364/2829/2919/6347/6354/8807/3576/6362	28
hsa04974	hsa04974	Protein digestion and absorption	28/676	103/8113	1.12E-08	2.82E-07	2.37E-07	1295/1290/1277/1292/1293/1281/1289/1284/1278/1282/8645/1306/3769/256076/1803/1303/7373/1305/3783/1357/1299/81578/1296/486/6564/1280/1359/23439	28
hsa04940	hsa04940	Type I diabetes mellitus	17/676	43/8113	1.97E-08	4.59E-07	3.87E-07	3122/3111/3123/3115/3117/3113/3127/3106/5551/3108/3119/941/3109/356/3118/940/3002	17
hsa04672	hsa04672	Intestinal immune network for IgA production	18/676	49/8113	2.94E-08	6.35E-07	5.36E-07	3569/3122/3111/3123/3115/3117/3113/3600/3127/29851/3108/959/3119/941/3109/3118/3586/940	18
hsa05416	hsa05416	Viral myocarditis	20/676	60/8113	3.40E-08	6.55E-07	5.52E-07	3122/3111/3123/3115/3117/3113/3127/3908/5880/3106/5551/3108/959/3119/3683/941/3109/857/3118/940	20
hsa04659	hsa04659	Th17 cell differentiation	28/676	108/8113	3.47E-08	6.55E-07	5.52E-07	861/915/3569/3122/916/3111/3123/3115/3560/3561/3117/3113/917/3554/3127/3932/3556/919/3108/3718/30009/3119/3109/7535/3559/196/3118/2625	28
hsa04514	hsa04514	Cell adhesion molecules	34/676	149/8113	3.92E-08	6.96E-07	5.87E-07	965/914/3122/3111/3123/3115/3117/3113/3127/29126/6382/80380/29851/3106/926/3108/959/3119/3683/6403/941/3109/3118/5788/923/940/9075/9076/925/6614/5133/1493/6385/6402	34
hsa04145	hsa04145	Phagosome	34/676	152/8113	6.61E-08	1.11E-06	9.36E-07	715/23480/3690/3678/84617/4481/84790/81035/3122/3111/7057/3123/2214/9902/7060/3115/3117/2213/3113/3127/22925/3106/3108/653361/3119/3109/8685/2212/3118/78989/718/64581/7097/338382	34
hsa04151	hsa04151	PI3K-Akt signaling pathway	59/676	354/8113	1.36E-07	2.16E-06	1.82E-06	1277/1292/1293/9180/1284/1278/1282/5618/3481/3082/3381/3690/3678/5154/3912/3915/3569/6696/7057/3675/4233/256076/7060/3560/3561/4804/2335/3575/55970/3908/1101/2252/2248/3718/3371/1969/1299/3559/7422/356/3574/80310/7097/22798/2255/284/1956/4602/285/374/1280/2069/4908/9965/57818/4909/5008/8115/1440	59
hsa04658	hsa04658	Th1 and Th2 cell differentiation	24/676	92/8113	2.92E-07	4.42E-06	3.73E-06	915/3122/916/3111/3123/3115/3560/3561/3117/3113/917/3127/3932/919/3108/3718/30009/3119/3109/7535/3559/864/3118/2625	24
hsa05322	hsa05322	Systemic lupus erythematosus	30/676	136/8113	5.43E-07	7.81E-06	6.59E-06	715/87/716/729/3122/3111/3123/2214/730/3115/8355/3117/3113/8345/3127/717/3108/959/3119/941/3109/8970/2212/3118/713/718/712/3586/940/8353	30
hsa05321	hsa05321	Inflammatory bowel disease	19/676	65/8113	7.67E-07	1.05E-05	8.88E-06	7042/3569/3122/3111/3123/3115/3561/3117/3113/3127/3108/30009/3119/3109/3118/7097/3586/2625/8807	19
hsa05144	hsa05144	Malaria	16/676	50/8113	1.51E-06	1.98E-05	1.67E-05	3082/7042/3569/7057/4233/7060/6382/959/3683/6403/7097/3586/1378/6347/3576/1440	16
hsa04510	hsa04510	Focal adhesion	37/676	201/8113	3.03E-06	3.71E-05	3.13E-05	10451/1277/1292/1293/2318/1284/1278/87/10627/1282/3082/3381/3690/3678/5154/3912/3915/6696/7057/3675/4233/256076/7060/858/2335/3908/1101/5880/3371/1299/857/7422/10398/80310/22798/1956/1280	37
hsa05140	hsa05140	Leishmaniasis	20/676	77/8113	3.07E-06	3.71E-05	3.13E-05	7042/3122/3111/3123/2214/3115/3117/3113/3127/3108/653361/3119/3109/2212/3118/718/7097/3586/4843/1378	20
hsa05145	hsa05145	Toxoplasmosis	25/676	112/8113	3.82E-06	4.44E-05	3.74E-05	4261/7042/3912/3915/3122/8651/3111/3123/3115/3117/3113/3127/1234/3908/3108/959/3119/3109/23643/240/3118/7097/3586/22798/4843	25
hsa05205	hsa05205	Proteoglycans in cancer	37/676	205/8113	4.90E-06	5.48E-05	4.62E-05	10451/4478/1277/4318/2318/5328/1278/3481/3082/7291/51384/3690/4060/3678/3236/5329/8826/7042/8323/7057/4233/858/3339/2335/6382/3059/857/7422/356/54361/7097/960/1956/6385/7472/2719/60495	37
hsa05340	hsa05340	Primary immunodeficiency	13/676	38/8113	6.35E-06	6.85E-05	5.78E-05	4261/915/916/3561/3575/3932/29851/926/3718/959/7535/5788/925	13
hsa05146	hsa05146	Amoebiasis	23/676	102/8113	7.76E-06	8.08E-05	6.82E-05	1277/1281/1284/1278/87/1282/7042/3912/3915/3569/3554/2335/3908/3315/7097/3586/22798/4843/338382/7850/2919/3576/6317	23
hsa04080	hsa04080	Neuroactive ligand-receptor interaction	53/676	353/8113	1.48E-05	0.000149353	0.000125979	55584/5732/5618/624/2151/1134/2922/3001/5734/4922/1907/5029/2897/165829/79924/185/5031/2358/718/90226/27334/1903/7200/728/2357/3358/8973/2359/187/146/51083/2564/623/2642/3352/1081/1814/116443/886/2569/4887/133/2740/1143/1144/3814/5179/3360/84634/2559/22953/2834/10911	53
hsa05133	hsa05133	Pertussis	18/676	76/8113	3.73E-05	0.00036325	0.000306401	710/715/716/6372/3678/3569/3659/717/834/23643/722/713/718/712/3586/4843/3576/725	18
hsa05169	hsa05169	Epstein-Barr virus infection	34/676	202/8113	5.34E-05	0.000494084	0.00041676	3627/965/4939/4938/915/3569/3122/916/3111/3123/3115/3117/3113/917/9636/3127/7431/4940/3665/3106/919/3108/1647/3718/3119/3683/3109/890/864/3118/7097/960/1870/2208	34
hsa04612	hsa04612	Antigen processing and presentation	18/676	78/8113	5.40E-05	0.000494084	0.00041676	4261/3122/3111/3123/3115/3117/3113/3127/972/10437/3106/926/3108/3119/3109/3118/925/3805	18
hsa05166	hsa05166	Human T-cell leukemia virus 1 infection	36/676	222/8113	7.25E-05	0.000644396	0.000543548	991/915/7042/3569/3122/916/3111/3123/9232/3115/3560/3561/3117/3113/3600/917/3554/3127/3932/1031/701/9133/3106/3108/3718/8061/3119/3683/3109/3559/890/3118/9700/4316/1870/7850	36
hsa05202	hsa05202	Transcriptional misregulation in cancer	32/676	192/8113	0.000106789	0.000921434	0.000777229	5327/8091/4318/5077/5328/171558/51384/5154/3205/861/51513/3569/7490/4233/3560/8355/4804/64332/1031/1647/597/3206/890/3486/4314/3002/7850/8353/3576/54738/3207/5081	32
hsa05164	hsa05164	Influenza A	29/676	171/8113	0.0001631	0.00136823	0.001154102	3627/4599/4261/4939/4600/4938/91543/3569/3122/3111/9021/3123/3115/3117/3113/3127/6352/4940/3665/3108/834/3119/3109/356/3118/6347/3576/7177/402569	29
hsa05152	hsa05152	Tuberculosis	30/676	180/8113	0.00017413	0.001421275	0.001198845	1594/4046/4261/7421/7042/3569/3122/3111/3123/2214/9902/3115/3117/2213/3113/3127/972/22925/3108/3119/3109/2212/8877/3118/718/64581/7097/3586/4843/1378	30
hsa04630	hsa04630	JAK-STAT signaling pathway	27/676	162/8113	0.00036269	0.002882429	0.002431327	3976/9180/316/5618/3568/5154/3569/1154/8651/9021/3560/3561/3600/3598/8835/3575/3718/3559/1489/3574/3586/58985/53832/1956/3578/5008/1440	27
hsa05142	hsa05142	Chagas disease	18/676	102/8113	0.001731129	0.013201402	0.011135376	5054/624/915/7042/3569/916/917/6352/919/356/713/718/712/7097/3586/4843/6347/3576	18
hsa04657	hsa04657	IL-17 signaling pathway	17/676	94/8113	0.00174853	0.013201402	0.011135376	3627/4318/6372/3569/8061/6280/6279/4314/6364/2919/6347/6354/3576/4322/225689/3934/1440	17
hsa05171	hsa05171	Coronavirus disease - COVID-19	32/676	232/8113	0.003024714	0.0222796	0.018792831	3627/715/716/4599/4939/4600/4938/3569/729/730/9636/2162/4940/717/834/51311/6403/185/2212/713/718/712/7097/728/1956/4314/6347/3576/2165/2243/2266/1440	32
hsa04110	hsa04110	Cell cycle	20/676	126/8113	0.003641875	0.026186814	0.022088564	7465/991/7042/891/9232/1031/990/701/9133/4998/1647/699/7272/890/995/8318/9700/1870/983/2810	20
hsa04613	hsa04613	Neutrophil extracellular trap formation	27/676	190/8113	0.004105438	0.02883354	0.024321076	837/3690/2214/8355/8345/79792/5880/834/51311/653361/3683/6403/8970/2212/2358/27180/718/64581/7097/728/2357/1378/2359/366/8353/2243/2266	27
hsa04660	hsa04660	T cell receptor signaling pathway	17/676	104/8113	0.005217658	0.035812109	0.030207495	10451/3702/915/916/917/3932/29851/919/926/959/7535/5788/3586/940/925/5133/1493	17
hsa00380	hsa00380	Tryptophan metabolism	9/676	42/8113	0.00670968	0.045029407	0.037982282	316/8564/3620/8942/259307/1545/4129/11185/6999	9
