# Supplementary material for: Identification and Validation of a Gene Signature for Lower-Grade Gliomas Based on Pyroptosis-Related Genes to Predict Survival and Response to Immune Checkpoint Inhibitors
Source: J Healthc Eng. 2022 Apr 30;2022:8704127. doi: 10.1155/2022/8704127 (PMC9078805; doi:10.1155/2022/8704127)
Supplement: Supplementary Materials — Supplementary 1. Supplementary Figure 1: validation of PRS in CGGA. Supplementary 2. Supplementary Figure 2: validation of five PRS genes at the protein level via IHC database. Supplementary 3. Supplementary Figure 3: validation of eight PRS genes regarding LGG patients' OS via GEPIA. Supplementary 4. Supplementary Figure 4: AUC comparison from five pyroptosis-related signatures. Supplementary 5. Supplementary Figure 5: Kaplan-Meier survival analysis using our signature. Supplementary 6. Supplementary Figure 6: Kaplan-Meier survival analysis using Chao B (2022). Supplementary 7. Supplementary Figure 7: Kaplan-Meier survival analysis using Zhang M (2021). Supplementary 8. Supplementary Figure 8: Kaplan-Meier survival analysis using Zhang Y (2021). Supplementary 9. Supplementary Figure 9: Kaplan-Meier survival analysis using Zheng J (2022). Supplementary 10. Supplementary Table 1: 47 pyroptosis-related genes. Supplementary 11. Supplementary Table 2: the result of consensus unsupervised clustering analysis in TCGA. Supplementary 12. Supplementary Table 3: 377 differentially expressed PRS genes. Supplementary 13. Supplementary Table 4: the result of GO enrichment analysis. Supplementary 14. Supplementary Table 5: the result of KEGG pathway analysis. Supplementary 15. Supplementary Table 6: the result of univariate Cox regression analysis. Supplementary 16. Supplementary Table 7: 204 genes with VRIS >0 in RSF. Supplementary 17. Supplementary Table 8: 13 genes with nonzero regression coefficients in LASSO. Supplementary 18. Supplementary Table 9: tumor-infiltrating immune cells in TCGA. Supplementary 19. Supplementary Table 10: tumor-infiltrating immune cells in CGGA. Supplementary 20. Supplementary Table 11: tumor microenvironment analysis by “ESTIMATE” in TCGA. Supplementary 21. Supplementary Table 12: tumor microenvironment analysis by “ESTIMATE” in CGGA. Supplementary 22. Supplementary Table 13: the result of TMB. Supplementary 23. Supplementary Table 14: the results [file 8704127.f1.zip › 8704127.f1/Supplementary Table 6 (1).txt]

SUPPLEMENTARY TABLE 6: The result of univariate Cox regression analysis.
GENE	HR	z	95%CI	pvalue
ABCA13	2.405292563	6.77532976	1.87-3.1	1.24E-11
ABCA4	1.682105557	3.281042105	1.23-2.29	0.001034243
ABCC3	1.489493977	9.39411024	1.37-1.62	5.77E-21
ADAM12	1.670928221	8.11513932	1.48-1.89	4.85E-16
ADGB	1.612808858	2.295588377	1.07-2.43	0.021699428
ADGRE1	1.347273214	3.78561092	1.15-1.57	0.000153331
AFP	1.946082012	4.507744801	1.46-2.6	6.55E-06
AGR3	1.715913186	6.995854043	1.48-2	2.64E-12
AGXT	1.851158878	2.136891881	1.05-3.26	0.032606786
AGXT2	0.687286218	-0.712518917	0.24-1.93	0.476143501
ALDH1A3	1.544354852	6.528170994	1.36-1.76	6.66E-11
ALX4	1.171909005	1.898727721	0.99-1.38	0.057600285
ANKRD1	0.915745535	-0.387287913	0.59-1.43	0.698543073
ANKRD66	1.67620383	4.206086275	1.32-2.13	2.60E-05
ANKUB1	1.764588128	4.750490226	1.4-2.23	2.03E-06
ANXA1	1.465466501	8.78738514	1.35-1.6	1.53E-18
APCDD1L	1.691386963	7.473172572	1.47-1.94	7.83E-14
APOA2	0.973393169	-0.188914911	0.74-1.29	0.850159507
APOBEC4	2.323839038	3.095804076	1.36-3.96	0.0019628
APOL4	1.461453582	6.996095702	1.31-1.63	2.63E-12
AREG	1.242419836	1.959171776	1-1.54	0.050092673
BATF	1.46868993	4.367876839	1.24-1.75	1.25E-05
BCL2A1	1.278431638	3.785906324	1.13-1.45	0.000153149
BDKRB2	1.752342995	6.248547197	1.47-2.09	4.14E-10
BMP5	1.903363191	6.532997867	1.57-2.31	6.45E-11
C1orf158	1.27454311	3.601525706	1.12-1.45	0.000316355
C1orf87	1.674861999	6.293767189	1.43-1.97	3.10E-10
C1R	1.449926881	7.221650387	1.31-1.6	5.14E-13
C4BPA	1.681449534	4.261548885	1.32-2.14	2.03E-05
C6orf141	1.593808963	6.191698465	1.38-1.85	5.95E-10
C6orf15	1.367304738	6.286664948	1.24-1.51	3.24E-10
C7orf57	1.304453379	5.763536924	1.19-1.43	8.24E-09
C9orf135	1.76077894	6.289800122	1.48-2.1	3.18E-10
CA3	1.381934649	8.076347893	1.28-1.49	6.67E-16
CACNG3	0.91561043	-1.7928826	0.83-1.01	0.072991698
CAMK2A	0.958375224	-1.142117707	0.89-1.03	0.253405096
CAPSL	1.220810718	2.601838887	1.05-1.42	0.00927254
CARTPT	0.996927114	-0.053852279	0.89-1.12	0.957052857
CASP5	2.00448951	5.381701936	1.56-2.58	7.38E-08
CBLN2	0.738221344	-3.795654923	0.63-0.86	0.000147254
CCDC194	2.347819607	7.761670119	1.89-2.91	8.38E-15
CCDC33	1.657427466	4.807536884	1.35-2.04	1.53E-06
CCL2	1.164343177	3.018607536	1.05-1.29	0.002539393
CCL24	1.035970512	0.302670722	0.82-1.3	0.762140812
CCL7	1.419380681	1.833372957	0.98-2.06	0.066747126
CCL8	1.039008562	0.508752076	0.9-1.2	0.610926015
CCR2	2.009487439	5.457661088	1.56-2.58	4.82E-08
CCR5	1.642162632	6.287304429	1.41-1.92	3.23E-10
CD163	1.194697056	4.056285459	1.1-1.3	4.99E-05
CD2	1.700944942	7.093386156	1.47-1.97	1.31E-12
CD300E	2.091953631	4.35693467	1.5-2.92	1.32E-05
CD3D	1.693038021	6.203510355	1.43-2	5.52E-10
CD3E	1.737957964	6.371941426	1.47-2.06	1.87E-10
CD40LG	4.417166886	7.158120676	2.94-6.63	8.18E-13
CD69	1.559223888	5.55843256	1.33-1.82	2.72E-08
CD80	2.933919486	6.714241646	2.14-4.02	1.89E-11
CD96	3.519830055	7.66892016	2.55-4.86	1.73E-14
CDHR4	2.062268128	5.589326334	1.6-2.66	2.28E-08
CEACAM16	1.51393778	3.764530841	1.22-1.88	0.000166862
CEACAM5	1.120600196	0.732175515	0.83-1.52	0.464061447
CER1	1.845705027	5.41587226	1.48-2.3	6.10E-08
CFAP100	1.402423466	4.409365028	1.21-1.63	1.04E-05
CFAP299	1.77763035	2.389047539	1.11-2.85	0.016892116
CFAP45	1.441052123	6.845756412	1.3-1.6	7.61E-12
CFAP57	1.475511195	4.409645748	1.24-1.75	1.04E-05
CFAP73	1.284094632	4.08520741	1.14-1.45	4.40E-05
CFI	1.421461599	6.163382819	1.27-1.59	7.12E-10
CHI3L1	1.318388314	9.599203105	1.25-1.39	8.06E-22
CHI3L2	1.328723805	6.880524932	1.23-1.44	5.96E-12
CHODL	1.501133929	6.078443514	1.32-1.71	1.21E-09
CHRNA9	1.488882139	7.019283339	1.33-1.66	2.23E-12
CIBAR2	1.698239994	5.741772772	1.42-2.03	9.37E-09
CIDEA	0.679189111	-2.374926072	0.49-0.93	0.017552465
CIITA	1.58857657	6.845821641	1.39-1.81	7.60E-12
CLCF1	1.593235808	7.986702176	1.42-1.79	1.39E-15
CLEC12A	2.173018072	6.251131451	1.7-2.77	4.07E-10
CLEC17A	1.429213183	4.468846	1.22-1.67	7.86E-06
CLEC5A	1.643624082	7.626132966	1.45-1.87	2.42E-14
CNGB1	0.891060262	-0.793854729	0.67-1.18	0.427280007
COL1A1	1.225302268	4.417680286	1.12-1.34	9.98E-06
COL3A1	1.228716599	4.573098949	1.12-1.34	4.81E-06
COL6A3	1.260636298	2.817167232	1.07-1.48	0.004844929
COL8A1	1.678952721	9.699588389	1.51-1.86	3.03E-22
CP	1.323564111	5.435919305	1.2-1.46	5.45E-08
CPAMD8	0.889728783	-1.163087401	0.73-1.08	0.244794043
CREB3L3	0.881209096	-0.465349568	0.52-1.5	0.641681144
CSTA	1.554166188	5.498352593	1.33-1.82	3.83E-08
CTXN3	0.85666264	-1.837192618	0.73-1.01	0.066181465
CWH43	4.143118208	4.017436049	2.07-8.29	5.88E-05
CXCL10	1.347882809	6.962729024	1.24-1.47	3.34E-12
CXCL11	1.555662789	7.170448567	1.38-1.76	7.48E-13
CXCL6	1.466258898	3.108575415	1.15-1.87	0.001879917
CXCL9	1.388576623	5.732474329	1.24-1.55	9.90E-09
CXCR3	2.587197559	6.827714737	1.97-3.4	8.63E-12
CXCR6	2.70854635	7.014236575	2.05-3.58	2.31E-12
CYP27B1	1.485751655	7.978113841	1.35-1.64	1.49E-15
DAPL1	0.757142727	-3.728145837	0.65-0.88	0.000192894
DDN	0.921818822	-1.776048805	0.84-1.01	0.075724873
DGKK	0.685126626	-4.240610289	0.58-0.82	2.23E-05
DKK1	1.15303027	2.109916604	1.01-1.32	0.03486554
DLK1	1.128736289	1.514004804	0.96-1.32	0.130024621
DMBX1	1.169885077	1.110653694	0.89-1.54	0.266717441
DMRTA2	1.655473229	10.65717687	1.51-1.82	1.61E-26
DNAAF6	1.809151345	4.906163904	1.43-2.29	9.29E-07
DNAH11	2.129373656	8.376546176	1.78-2.54	5.45E-17
DNAI3	1.515460459	5.190019048	1.3-1.77	2.10E-07
DRC1	1.425036837	6.215550834	1.27-1.59	5.11E-10
DSG2	1.475141884	5.71922855	1.29-1.69	1.07E-08
DYNLT4	2.591689116	7.606937926	2.03-3.31	2.81E-14
DYNLT5	1.355979658	6.466481764	1.24-1.49	1.00E-10
EIF4E1B	0.756203866	-2.015826757	0.58-0.99	0.043818095
EMP3	1.649521094	10.88634772	1.51-1.81	1.34E-27
EN1	1.662474142	9.711783301	1.5-1.84	2.69E-22
EPHA8	0.76738337	-0.98020758	0.45-1.3	0.326983664
EYA4	1.806259428	9.372051031	1.6-2.04	7.11E-21
F13A1	1.071313349	1.196471583	0.96-1.2	0.231512582
FADS6	0.824838884	-1.708502843	0.66-1.03	0.087543079
FAM163A	0.771045735	-1.867078284	0.59-1.01	0.061890657
FAM183A	1.356898214	6.654687872	1.24-1.48	2.84E-11
FAM216B	1.359638838	3.246636407	1.13-1.64	0.001167775
FAM81B	1.214268653	3.186884175	1.08-1.37	0.001438144
FAM9A	1.093154001	0.359188945	0.67-1.78	0.719453746
FCGBP	1.25362176	4.810379462	1.14-1.37	1.51E-06
FCGR2B	1.754493853	5.600645518	1.44-2.14	2.14E-08
FCGR3A	1.306002292	5.019982178	1.18-1.45	5.17E-07
FCRL5	17.16740826	3.279255106	3.14-93.9	0.001040815
FGF7	1.842025254	4.247172633	1.39-2.44	2.16E-05
FNDC1	1.251108029	2.117750275	1.02-1.54	0.034196223
FOXB1	2.775282614	5.927229395	1.98-3.89	3.08E-09
FOXJ1	1.353898135	6.070256138	1.23-1.49	1.28E-09
FPR1	1.201829407	3.017610165	1.07-1.35	0.002547764
FPR2	1.504582887	2.868369701	1.14-1.99	0.004125931
G6PC2	0.631999789	-3.200439129	0.48-0.84	0.001372184
GALNT5	1.999695395	7.951759473	1.69-2.37	1.84E-15
GAPT	1.703960896	6.097455617	1.44-2.02	1.08E-09
GATA4	1.345236049	4.194668784	1.17-1.55	2.73E-05
GBP1	1.518828059	7.916058608	1.37-1.68	2.45E-15
GBP5	1.64084747	6.874928506	1.42-1.89	6.20E-12
GDF15	1.699374653	9.958389477	1.53-1.89	2.32E-23
GFRA3	1.299044871	2.34383946	1.04-1.62	0.019086385
GJD2	0.847251335	-2.060850009	0.72-0.99	0.039317352
GMNC	1.451680351	3.728855112	1.19-1.77	0.000192352
GPR141	2.611703471	6.633378228	1.97-3.47	3.28E-11
GPR65	1.54865316	6.091300492	1.35-1.78	1.12E-09
GPR82	1.638207032	6.789512928	1.42-1.89	1.13E-11
GPR84	1.456549563	4.331558903	1.23-1.73	1.48E-05
GPRC5A	1.353695346	3.909798929	1.16-1.58	9.24E-05
GRP	0.816741465	-1.590519381	0.64-1.05	0.111717781
GUCA1C	0.702442775	-0.760669625	0.28-1.75	0.446854422
GZMA	1.416825418	4.772478537	1.23-1.63	1.82E-06
GZMK	1.941269079	6.491016795	1.59-2.37	8.53E-11
H2BC9	2.22672099	10.03179598	1.9-2.6	1.10E-23
HAMP	1.271859501	4.378444095	1.14-1.42	1.20E-05
HLA-DOA	1.347446226	5.276293152	1.21-1.51	1.32E-07
HLA-DPA1	1.3591514	5.62167369	1.22-1.51	1.89E-08
HLA-DPB1	1.371717832	5.572440262	1.23-1.53	2.51E-08
HLA-DQA1	1.309576372	5.362784609	1.19-1.45	8.19E-08
HLA-DQA2	1.209335435	4.509988187	1.11-1.31	6.48E-06
HLA-DQB1	1.276534967	4.577314555	1.15-1.42	4.71E-06
HLA-DQB2	1.316611078	5.115874025	1.18-1.46	3.12E-07
HLA-DRA	1.355119304	5.626519243	1.22-1.51	1.84E-08
HLA-DRB1	1.326562712	5.13202064	1.19-1.48	2.87E-07
HLA-DRB5	1.270031673	4.565105349	1.15-1.41	4.99E-06
HMCN2	1.182067822	1.806613259	0.99-1.42	0.070822601
HMGA2	2.070432826	7.170376719	1.7-2.53	7.48E-13
HNF4A	0.32533044	-1.482549159	0.07-1.44	0.138194234
HOATZ	1.649273397	6.415254986	1.42-1.92	1.41E-10
HOXA1	2.133389718	10.52020239	1.85-2.46	6.97E-26
HOXA2	1.617048396	8.62317998	1.45-1.8	6.51E-18
HOXA3	1.720287571	9.122569758	1.53-1.93	7.34E-20
HOXA4	1.579369368	8.71005164	1.43-1.75	3.04E-18
HOXA6	1.706683391	8.761055468	1.51-1.92	1.93E-18
HOXB2	1.500519024	7.610078573	1.35-1.67	2.74E-14
HOXB3	1.527320906	8.486935258	1.39-1.68	2.12E-17
HOXB4	1.5976784	7.636797825	1.42-1.8	2.23E-14
HOXB9	1.903412117	4.590341607	1.45-2.51	4.43E-06
HOXC10	1.464251875	8.155493772	1.34-1.6	3.48E-16
HOXC11	2.110004405	8.491633731	1.78-2.51	2.04E-17
HOXC12	1.872628483	2.864245543	1.22-2.88	0.004180038
HOXC13	1.70693344	7.111716523	1.47-1.98	1.15E-12
HOXD10	1.561834075	8.651933866	1.41-1.73	5.06E-18
HOXD11	1.825073191	9.130949522	1.6-2.08	6.79E-20
HOXD13	1.681429469	9.418125463	1.51-1.87	4.59E-21
HRH3	0.744769381	-4.79279472	0.66-0.84	1.64E-06
HSH2D	1.9135463	6.125821158	1.55-2.36	9.02E-10
HTR1A	0.744751613	-3.652395589	0.64-0.87	0.000259805
HTR2C	0.620418217	-3.835563349	0.49-0.79	0.000125277
HTR3B	0.889979274	-0.868366585	0.68-1.16	0.385193681
HTR5A	0.863481572	-1.830325314	0.74-1.01	0.067201308
IBSP	1.205185537	3.692029921	1.09-1.33	0.000222471
ICOS	4.638664759	7.470403132	3.1-6.94	7.99E-14
IDO1	1.400439944	4.500498413	1.21-1.62	6.78E-06
IGFBP2	1.562480337	11.02528127	1.44-1.69	2.89E-28
IGLL5	1.224259745	2.19965999	1.02-1.47	0.027831027
IL13RA2	1.323405634	6.740748333	1.22-1.44	1.58E-11
IL1RN	1.307015314	3.111553022	1.1-1.55	0.00186106
IL2RA	1.679224261	4.729126702	1.35-2.08	2.25E-06
IL2RB	1.581133956	4.614113081	1.3-1.92	3.95E-06
IL31RA	1.616293885	2.019576843	1.01-2.58	0.043427299
IL5RA	1.638318248	4.310964352	1.31-2.05	1.63E-05
IL6	1.15487712	2.34239438	1.02-1.3	0.019160456
ITIH6	1.662561816	1.265940849	0.76-3.65	0.20553426
ITK	1.470278255	5.277949706	1.27-1.7	1.31E-07
ITPRID1	1.703103052	5.555785515	1.41-2.06	2.76E-08
JCHAIN	1.111072464	1.412065888	0.96-1.29	0.157930562
KCNB2	0.749887252	-2.444495216	0.6-0.94	0.0145055
KCNJ13	1.930713821	4.05739625	1.41-2.65	4.96E-05
KCNS1	1.009987062	0.191228981	0.91-1.12	0.848346199
KLK11	0.114574567	-1.904521627	0.01-1.07	0.056842283
KLK5	0.742782315	-1.883738048	0.55-1.01	0.059600417
KLK7	0.875657277	-1.629291807	0.75-1.03	0.10325126
KRT222	0.787379001	-2.497603728	0.65-0.95	0.012503588
KRT6C	0.487105439	-1.155227258	0.14-1.65	0.247997375
KRT75	1.565640213	5.676380724	1.34-1.83	1.38E-08
KRT80	2.526281645	5.726756114	1.84-3.47	1.02E-08
L1CAM	0.859523539	-3.447750897	0.79-0.94	0.000565275
LIF	1.398509564	6.232982134	1.26-1.55	4.58E-10
LRRC15	2.305589108	3.586573773	1.46-3.64	0.000335051
LRRIQ1	1.472540486	4.633212544	1.25-1.73	3.60E-06
LTF	1.224104952	6.841792346	1.16-1.3	7.82E-12
MAB21L2	1.57135355	5.440479986	1.34-1.85	5.31E-08
MAGEC1	1.993637371	3.238607058	1.31-3.03	0.001201149
MAP1LC3C	1.647573071	10.14359419	1.5-1.81	3.54E-24
MAP3K19	1.352376064	3.980944885	1.17-1.57	6.86E-05
MARCHF11	0.632105243	-4.074243054	0.51-0.79	4.62E-05
MARCHF4	0.779270461	-4.444577809	0.7-0.87	8.81E-06
MARCO	1.068614532	0.705845022	0.89-1.28	0.48028452
MCHR2	0.873710945	-1.509062931	0.73-1.04	0.131282701
MEDAG	1.213092199	2.78120542	1.06-1.39	0.005415746
MEOX2	1.501031491	10.47576249	1.39-1.62	1.12E-25
MET	1.338826907	5.113171243	1.2-1.5	3.17E-07
MMP19	1.349491785	4.45514639	1.18-1.54	8.38E-06
MMP7	1.075600212	1.096906183	0.94-1.23	0.272682406
MMP9	1.201452504	3.850492783	1.09-1.32	0.00011788
MPPED1	0.878189739	-2.204998523	0.78-0.99	0.027454198
MSR1	1.606157405	7.112309928	1.41-1.83	1.14E-12
MUC2	0.962085709	-0.066817222	0.31-2.99	0.946727213
MX2	1.636909874	6.870306404	1.42-1.88	6.41E-12
MYBPH	1.900320777	9.322007824	1.66-2.17	1.14E-20
MYO3A	1.349096384	2.161191765	1.03-1.77	0.030680529
MYOC	1.024161931	0.139000357	0.73-1.43	0.889449867
NEFM	0.932603993	-1.68153158	0.86-1.01	0.092659708
NEUROD6	0.879635581	-2.01913609	0.78-1	0.043473077
NGB	0.903577658	-1.694107908	0.8-1.02	0.09024478
NKX2-5	1.75730988	8.503677234	1.54-2	1.84E-17
NNMT	1.402051632	8.324626915	1.29-1.52	8.46E-17
NPS	1.33346667	2.826348495	1.09-1.63	0.004708201
NRGN	0.967694747	-0.89467354	0.9-1.04	0.370961627
NRK	1.354684151	1.530826546	0.92-2	0.125812267
NTS	1.257387781	3.702446644	1.11-1.42	0.00021353
NUP62CL	1.66815004	5.967679101	1.41-1.97	2.41E-09
OASL	1.492717554	6.711135184	1.33-1.68	1.93E-11
OR14I1	0.832371283	-1.467472671	0.65-1.06	0.142247518
OR2I1P	1.186765462	2.172809399	1.02-1.38	0.029794666
OSM	1.15107099	1.984363829	1-1.32	0.047215295
OTOR	1.483729223	3.804155658	1.21-1.82	0.000142289
OTP	1.950871301	9.986150995	1.71-2.22	1.75E-23
OTX2	1.733485738	4.861554834	1.39-2.16	1.16E-06
P2RY10	4.440143235	6.42779557	2.82-7	1.29E-10
PACSIN1	0.941325239	-1.519266008	0.87-1.02	0.128695552
PAX3	1.727959964	7.160045344	1.49-2.01	8.07E-13
PDE6A	2.3396675	5.082338955	1.69-3.25	3.73E-07
PDPN	1.449808622	9.157144307	1.34-1.57	5.33E-20
PITX2	1.843120281	7.23785462	1.56-2.18	4.56E-13
PLA2G2A	1.267730705	5.465784165	1.16-1.38	4.61E-08
PLAC8	1.552457441	5.444011748	1.33-1.82	5.21E-08
PLAU	1.440403847	7.140229828	1.3-1.59	9.32E-13
PLEKHS1	1.28052885	2.876159502	1.08-1.52	0.004025462
PNMA6F	0.885204999	-1.62866241	0.76-1.03	0.103384504
PODNL1	1.59042547	8.175196641	1.42-1.78	2.95E-16
POSTN	1.389219727	8.84656578	1.29-1.49	9.03E-19
PRAC2	1.993222725	5.377050271	1.55-2.56	7.57E-08
PRAME	1.366418252	3.896122756	1.17-1.6	9.77E-05
PRLR	2.10759662	3.717955609	1.42-3.12	0.000200842
PRND	1.322213966	1.492565441	0.92-1.91	0.135550975
PTCRA	1.824927619	7.607383758	1.56-2.13	2.80E-14
PTPN22	3.275932599	9.197971324	2.54-4.22	3.65E-20
PTPN7	2.041499267	7.528290924	1.7-2.46	5.14E-14
PTX3	1.675156562	8.433751093	1.49-1.89	3.35E-17
PVALB	0.851132361	-2.833253423	0.76-0.95	0.004607684
RASEF	1.724297445	7.164808818	1.49-2	7.79E-13
RASSF6	1.144924941	0.360148758	0.55-2.39	0.718735892
RASSF9	1.396053396	5.574567808	1.24-1.57	2.48E-08
RBM46	3.428099729	5.36133748	2.19-5.38	8.26E-08
RD3	0.263636092	-2.896580245	0.11-0.65	0.003772541
REG1B	1.341708124	1.353080081	0.88-2.05	0.176030048
RIBC2	1.465608011	4.792262229	1.25-1.71	1.65E-06
RNASE2	1.311112494	4.831244469	1.17-1.46	1.36E-06
RNASE3	1.230526114	2.497754503	1.05-1.45	0.012498271
ROPN1L	1.399660284	4.731328806	1.22-1.61	2.23E-06
ROS1	0.944815646	-0.230391219	0.58-1.53	0.817787784
S100A3	1.312230609	5.294918528	1.19-1.45	1.19E-07
S100A4	1.473083947	6.809652868	1.32-1.65	9.78E-12
SAA1	1.416928872	8.548682896	1.31-1.53	1.25E-17
SAA2	1.576205665	6.36468871	1.37-1.81	1.96E-10
SAA2-SAA4	1.631884683	5.274975997	1.36-1.96	1.33E-07
SCGB2A1	1.625573948	4.445284135	1.31-2.01	8.78E-06
SCGB2A2	1.804421532	1.126664792	0.65-5.04	0.259884234
SCGN	0.897899627	-1.445301745	0.78-1.04	0.148373148
SCIN	1.220606276	3.228031735	1.08-1.38	0.001246451
SEC61G	1.495776849	7.821069808	1.35-1.65	5.24E-15
SEPTIN14	1.326557435	4.475938848	1.17-1.5	7.61E-06
SERPINA1	1.440177798	6.094100057	1.28-1.62	1.10E-09
SERPINA3	1.481850929	6.510804098	1.32-1.67	7.47E-11
SERPINB2	1.010906964	0.070769611	0.75-1.37	0.943581118
SERPINB3	0.780198762	-0.744071905	0.41-1.5	0.456832975
SERPINB4	0.720822959	-0.802400268	0.32-1.6	0.422321458
SERPINE1	1.361400158	7.011710856	1.25-1.48	2.35E-12
SFRP4	1.345134184	5.803247859	1.22-1.49	6.50E-09
SHISAL2B	0.671255857	-3.559079091	0.54-0.84	0.000372157
SHOX2	1.57230913	9.869807351	1.44-1.72	5.63E-23
SIRPG	3.525684057	6.830129985	2.46-5.06	8.48E-12
SIT1	2.591716372	7.673952028	2.03-3.31	1.67E-14
SLAMF1	4.402422261	6.202982261	2.76-7.03	5.54E-10
SLC10A6	1.213404986	1.659915524	0.97-1.52	0.096931448
SLC11A1	1.492380793	6.805105839	1.33-1.67	1.01E-11
SLC13A4	1.243758096	2.016945442	1.01-1.54	0.043701207
SLC17A8	0.874614957	-2.126843578	0.77-0.99	0.033433082
SLC22A9	0.514538554	-1.542986995	0.22-1.2	0.122833931
SLC47A2	1.533576865	7.290625997	1.37-1.72	3.09E-13
SLC6A18	0.016667866	-4.109876465	0-0.12	3.96E-05
SLC6A7	0.906440643	-1.622793461	0.81-1.02	0.104633564
SLCO1B1	0.213519012	-0.864954427	0.01-7.06	0.387063803
SLN	1.061364985	1.393521984	0.98-1.15	0.163462002
SNTN	2.652867403	3.657692853	1.57-4.47	0.000254496
SNX20	1.642188755	5.169737214	1.36-1.98	2.34E-07
SOCS3	1.299829789	5.818420989	1.19-1.42	5.94E-09
SOWAHB	0.856244077	-1.642761094	0.71-1.03	0.100432373
SPAG17	1.620204418	5.713220073	1.37-1.91	1.11E-08
SPOCD1	1.318517958	6.206708947	1.21-1.44	5.41E-10
SPRR2E	0.562273753	-1.15141673	0.21-1.5	0.249560834
SRPX2	1.562831708	7.969291925	1.4-1.74	1.60E-15
STAP1	2.127586536	6.908795361	1.72-2.64	4.89E-12
STOML3	1.600163111	4.561068302	1.31-1.96	5.09E-06
STYK1	0.87046347	-1.633828683	0.74-1.03	0.102294828
SVOP	0.788061946	-4.642221448	0.71-0.87	3.45E-06
SYT4	0.886678897	-2.667699178	0.81-0.97	0.007637261
TCF23	2.327137445	6.800866376	1.82-2.97	1.04E-11
TEAD4	1.285592264	4.163051635	1.14-1.45	3.14E-05
TEKT1	1.338253072	4.812745404	1.19-1.51	1.49E-06
TESPA1	0.932038045	-1.387304275	0.84-1.03	0.165349
THBS1	1.208649652	3.49004939	1.09-1.34	0.000482931
TIMD4	1.401355737	2.629430915	1.09-1.8	0.008552791
TIMP1	1.459707379	9.155739539	1.35-1.58	5.40E-20
TLR8	1.594830604	5.025030674	1.33-1.91	5.03E-07
TMC3	0.606353235	-2.594580904	0.42-0.88	0.009470632
TMEM132D	0.800126275	-3.261317222	0.7-0.91	0.001108959
TMEM190	1.545770483	3.86130733	1.24-1.93	0.000112782
TMEM71	1.894477269	9.678315043	1.66-2.16	3.73E-22
TMEM72	0.751112843	-0.586878087	0.29-1.95	0.557285587
TMPRSS7	1.734754273	5.130253918	1.41-2.14	2.89E-07
TNFRSF11B	1.697062185	9.572830806	1.52-1.89	1.04E-21
TNFRSF12A	1.608407813	9.024241852	1.45-1.78	1.81E-19
TNFSF14	2.132845447	7.867434504	1.77-2.58	3.62E-15
TNNT1	0.746593114	-3.916566122	0.65-0.86	8.98E-05
TNNT2	0.894149605	-1.05005836	0.73-1.1	0.293691282
TP63	1.867607866	5.68387498	1.51-2.32	1.32E-08
TRAT1	6.215007075	7.593649887	3.88-9.96	3.11E-14
TREM1	1.38467107	4.162376323	1.19-1.61	3.15E-05
TRIM48	1.306887743	2.345440969	1.04-1.63	0.019004588
TRIM67	0.829880975	-3.906690835	0.76-0.91	9.36E-05
TRPM8	1.598314801	7.327688319	1.41-1.81	2.34E-13
TTR	1.359112998	4.275444259	1.18-1.56	1.91E-05
TUBA4B	1.653796968	4.306747099	1.32-2.08	1.66E-05
TYMP	1.432722412	6.482093097	1.29-1.6	9.05E-11
TYRP1	0.847884071	-0.860248225	0.58-1.23	0.389652226
UBASH3A	6.036128369	7.705938928	3.82-9.54	1.30E-14
UNCX	1.362901539	0.778996913	0.63-2.97	0.435981533
VGLL2	1.982189198	8.112760221	1.68-2.34	4.95E-16
VSNL1	0.942982088	-1.582072726	0.88-1.01	0.113632969
VSTM1	2.412745551	8.667780783	1.98-2.94	4.41E-18
WDR38	1.32812666	5.124427377	1.19-1.48	2.98E-07
WDR72	1.856783665	5.882454159	1.51-2.28	4.04E-09
XCR1	3.146400716	3.264550867	1.58-6.26	0.001096378
ZBP1	1.852313868	7.123522903	1.56-2.19	1.05E-12
ZNF474	1.806301326	7.232419715	1.54-2.12	4.74E-13
ZNF716	3.123666792	4.785894666	1.96-4.98	1.70E-06
