# Supplementary material for: Identification and Validation of a Gene Signature for Lower-Grade Gliomas Based on Pyroptosis-Related Genes to Predict Survival and Response to Immune Checkpoint Inhibitors
Source: J Healthc Eng. 2022 Apr 30;2022:8704127. doi: 10.1155/2022/8704127 (PMC9078805; doi:10.1155/2022/8704127)
Supplement: Supplementary Materials — Supplementary 1. Supplementary Figure 1: validation of PRS in CGGA. Supplementary 2. Supplementary Figure 2: validation of five PRS genes at the protein level via IHC database. Supplementary 3. Supplementary Figure 3: validation of eight PRS genes regarding LGG patients' OS via GEPIA. Supplementary 4. Supplementary Figure 4: AUC comparison from five pyroptosis-related signatures. Supplementary 5. Supplementary Figure 5: Kaplan-Meier survival analysis using our signature. Supplementary 6. Supplementary Figure 6: Kaplan-Meier survival analysis using Chao B (2022). Supplementary 7. Supplementary Figure 7: Kaplan-Meier survival analysis using Zhang M (2021). Supplementary 8. Supplementary Figure 8: Kaplan-Meier survival analysis using Zhang Y (2021). Supplementary 9. Supplementary Figure 9: Kaplan-Meier survival analysis using Zheng J (2022). Supplementary 10. Supplementary Table 1: 47 pyroptosis-related genes. Supplementary 11. Supplementary Table 2: the result of consensus unsupervised clustering analysis in TCGA. Supplementary 12. Supplementary Table 3: 377 differentially expressed PRS genes. Supplementary 13. Supplementary Table 4: the result of GO enrichment analysis. Supplementary 14. Supplementary Table 5: the result of KEGG pathway analysis. Supplementary 15. Supplementary Table 6: the result of univariate Cox regression analysis. Supplementary 16. Supplementary Table 7: 204 genes with VRIS >0 in RSF. Supplementary 17. Supplementary Table 8: 13 genes with nonzero regression coefficients in LASSO. Supplementary 18. Supplementary Table 9: tumor-infiltrating immune cells in TCGA. Supplementary 19. Supplementary Table 10: tumor-infiltrating immune cells in CGGA. Supplementary 20. Supplementary Table 11: tumor microenvironment analysis by “ESTIMATE” in TCGA. Supplementary 21. Supplementary Table 12: tumor microenvironment analysis by “ESTIMATE” in CGGA. Supplementary 22. Supplementary Table 13: the result of TMB. Supplementary 23. Supplementary Table 14: the results [file 8704127.f1.zip › 8704127.f1/Supplementary Table 7 (1).txt]

SUPPLEMENTARY TABLE 7: 204 pyroptosis-related genes with VRIS > 0 in RSF.
GENE	VRIS
ABCA13	0.001642247
ABCA4	6.31E-06
ABCC3	0.001701955
ADAM12	0.000752568
ADGB	3.58E-05
AFP	0.000134386
AGR3	0.001582713
AGXT	0.000662671
ALDH1A3	0.000277858
ANXA1	0.000285134
APCDD1L	0.001329596
APOBEC4	0.000121714
APOL4	0.000450604
BDKRB2	0.000402296
BMP5	0.000308614
C1orf158	7.42E-05
C1orf87	0.001442577
C4BPA	0.000149169
C6orf141	0.000230857
C6orf15	0.003169861
C7orf57	5.41E-05
C9orf135	0.000227419
CA3	0.000734014
CASP5	0.000113231
CCDC194	0.000251625
CCDC33	0.000199314
CCR5	0.000233239
CD163	6.29E-05
CD3E	0.000106001
CD40LG	1.10E-05
CD69	0.000106978
CD80	0.000311058
CEACAM16	7.29E-05
CFAP299	0.000208561
CFAP45	0.000825176
CFI	6.05E-05
CHI3L1	0.001217843
CHI3L2	5.92E-06
CHRNA9	0.000231082
CIBAR2	0.000980403
CIDEA	1.27E-05
CLCF1	0.000158205
CLEC12A	0.000116575
CLEC17A	2.24E-05
COL1A1	0.000109621
COL3A1	0.000124131
COL8A1	0.000432015
CSTA	0.000151528
CXCL11	5.21E-05
CXCL6	0.000121828
CYP27B1	0.00151918
DAPL1	7.31E-05
DGKK	4.51E-05
DKK1	0.000110166
DMRTA2	0.003199519
DNAAF6	0.00045639
DNAH11	0.001673593
DSG2	0.000388038
EMP3	0.00452871
EN1	0.004406023
EYA4	0.001112723
FAM183A	2.66E-05
FCGBP	4.03E-05
FCGR2B	0.000333366
FCGR3A	0.000107664
FGF7	0.000161519
FNDC1	0.00014026
FOXB1	0.000416546
FOXJ1	6.22E-05
FPR2	7.00E-05
GALNT5	0.00071413
GAPT	5.10E-05
GATA4	0.001277628
GBP5	0.000199139
GDF15	0.000939829
GJD2	0.000129197
GMNC	3.17E-05
GPR141	0.000698643
GPR65	0.000100841
GPR84	0.000187782
GPRC5A	0.000154966
H2BC9	0.001517822
HAMP	4.43E-05
HLA-DOA	1.70E-05
HLA-DPB1	0.000143567
HLA-DQA1	0.000135041
HLA-DQA2	0.000760193
HLA-DQB2	0.000569488
HMGA2	0.000322261
HOATZ	0.000236976
HOXA1	0.00158649
HOXA2	0.000996844
HOXA3	0.00147875
HOXA4	0.000349063
HOXA6	0.00243137
HOXB3	0.001085671
HOXB4	0.000773756
HOXB9	0.001105184
HOXC10	0.000759218
HOXC11	0.000670165
HOXC12	0.000242681
HOXC13	0.000865595
HOXD10	0.000969038
HOXD11	0.004368656
HOXD13	0.004221027
HRH3	0.000671019
HSH2D	8.18E-05
HTR2C	0.000175614
ICOS	0.000371137
IDO1	0.00010997
IGFBP2	0.003622119
IGLL5	0.000147811
IL13RA2	0.000102905
IL2RA	8.31E-05
IL2RB	0.000167975
IL31RA	0.000358568
IL6	3.66E-05
ITPRID1	0.001345187
KRT75	0.000273045
KRT80	0.000102006
LRRC15	0.000171284
LRRIQ1	0.000223413
LTF	0.000177208
MAB21L2	0.001306601
MAGEC1	0.000123466
MAP1LC3C	0.002413588
MARCHF4	0.000876281
MEOX2	0.003671821
MX2	0.000310295
MYBPH	0.000271182
MYO3A	8.38E-05
NKX2-5	0.000697753
NNMT	0.000262275
NPS	3.60E-05
NTS	1.12E-05
NUP62CL	0.000214196
OSM	6.33E-07
OTOR	0.000220889
OTP	0.001175281
OTX2	1.67E-05
PAX3	0.002252348
PDE6A	4.00E-05
PDPN	0.001352184
PITX2	0.001419809
PLAC8	0.000777244
PLEKHS1	0.000335862
PODNL1	0.000676728
POSTN	0.000428557
PRAC2	0.000417283
PRAME	3.45E-06
PTCRA	0.000530271
PTPN22	0.000327404
PTPN7	0.00016196
PTX3	0.000451947
PVALB	0.000155036
RASEF	0.001222795
RASSF9	0.000181203
RNASE2	0.000420618
ROPN1L	0.000133035
S100A4	2.53E-05
SAA2-SAA4	9.33E-05
SCIN	0.000206684
SEC61G	2.70E-05
SERPINA3	0.000182287
SERPINE1	0.000312073
SFRP4	0.000105161
SHOX2	0.001258352
SIT1	6.51E-05
SLC11A1	0.000438655
SLC17A8	2.18E-05
SLC47A2	0.000110718
SLC6A18	5.80E-06
SNTN	6.69E-05
SOCS3	4.10E-05
SPAG17	0.000401515
SPOCD1	0.000145187
SRPX2	0.000164746
STAP1	0.000281468
SVOP	0.000341357
SYT4	0.000176909
TCF23	0.000328784
TEAD4	0.000428196
THBS1	0.000317457
TIMD4	5.43E-05
TIMP1	0.000403494
TMC3	0.000150682
TMEM71	0.000571264
TMPRSS7	2.29E-05
TNFRSF11B	0.003698209
TNFRSF12A	0.000517218
TNNT1	9.32E-05
TRAT1	0.000220825
TREM1	9.57E-06
TRIM48	2.04E-05
TRIM67	0.0003522
TRPM8	0.000863309
TTR	0.000134094
TYMP	0.000156805
UBASH3A	0.000105694
VGLL2	0.001158275
VSTM1	0.000271273
WDR72	0.00026957
ZNF474	1.44E-05
ZNF716	0.001615045
