# Supplementary material for: Identification and Validation of a Gene Signature for Lower-Grade Gliomas Based on Pyroptosis-Related Genes to Predict Survival and Response to Immune Checkpoint Inhibitors
Source: J Healthc Eng. 2022 Apr 30;2022:8704127. doi: 10.1155/2022/8704127 (PMC9078805; doi:10.1155/2022/8704127)
Supplement: Supplementary Materials — Supplementary 1. Supplementary Figure 1: validation of PRS in CGGA. Supplementary 2. Supplementary Figure 2: validation of five PRS genes at the protein level via IHC database. Supplementary 3. Supplementary Figure 3: validation of eight PRS genes regarding LGG patients' OS via GEPIA. Supplementary 4. Supplementary Figure 4: AUC comparison from five pyroptosis-related signatures. Supplementary 5. Supplementary Figure 5: Kaplan-Meier survival analysis using our signature. Supplementary 6. Supplementary Figure 6: Kaplan-Meier survival analysis using Chao B (2022). Supplementary 7. Supplementary Figure 7: Kaplan-Meier survival analysis using Zhang M (2021). Supplementary 8. Supplementary Figure 8: Kaplan-Meier survival analysis using Zhang Y (2021). Supplementary 9. Supplementary Figure 9: Kaplan-Meier survival analysis using Zheng J (2022). Supplementary 10. Supplementary Table 1: 47 pyroptosis-related genes. Supplementary 11. Supplementary Table 2: the result of consensus unsupervised clustering analysis in TCGA. Supplementary 12. Supplementary Table 3: 377 differentially expressed PRS genes. Supplementary 13. Supplementary Table 4: the result of GO enrichment analysis. Supplementary 14. Supplementary Table 5: the result of KEGG pathway analysis. Supplementary 15. Supplementary Table 6: the result of univariate Cox regression analysis. Supplementary 16. Supplementary Table 7: 204 genes with VRIS >0 in RSF. Supplementary 17. Supplementary Table 8: 13 genes with nonzero regression coefficients in LASSO. Supplementary 18. Supplementary Table 9: tumor-infiltrating immune cells in TCGA. Supplementary 19. Supplementary Table 10: tumor-infiltrating immune cells in CGGA. Supplementary 20. Supplementary Table 11: tumor microenvironment analysis by “ESTIMATE” in TCGA. Supplementary 21. Supplementary Table 12: tumor microenvironment analysis by “ESTIMATE” in CGGA. Supplementary 22. Supplementary Table 13: the result of TMB. Supplementary 23. Supplementary Table 14: the results [file 8704127.f1.zip › 8704127.f1/Supplementary Table 9 (1).txt]

SUPPLEMENTARY TABLE 9: Tumor-infiltrating immune cells in TCGA.
Sample	Risk	OS	OS.time	B cells naive	B cells memory	Plasma cells	T cells CD8	T cells CD4 naive	T cells CD4 memory resting	T cells CD4 memory activated	T cells follicular helper	T cells regulatory (Tregs)	T cells gamma delta	NK cells resting	NK cells activated	Monocytes	Macrophages M0	Macrophages M1	Macrophages M2	Dendritic cells resting	Dendritic cells activated	Mast cells resting	Mast cells activated	Eosinophils	Neutrophils	P-value	Correlation	RMSE
TCGA-CS-4944-01A	low	0	1828	0.001421906	0.002688118	0.003826981	0.036421475	0	0.14498726	0	0	0.004986753	0	0.032572549	0.002660339	0.181957444	0	7.16E-05	0.448723366	0	0	0.120966242	0	0.014338547	0.004377374	0.084	0.121685552	1.054357926
TCGA-CS-5394-01A	low	0	8	0.094477267	0	0.002400538	0	0.054114367	0.10062855	0	0	0	0	0.038353268	0.003676775	0.025127299	0	0.054535836	0.541193477	0	0	0.085492623	0	0	0	0.752	-0.005099855	1.112996546
TCGA-CS-6667-01A	low	0	1469	0.066860913	0	0.017474515	0	0.052150451	0.141889848	0	0	0.067400024	0	0.105220738	0	0.096247941	0	0.00822365	0.199178456	0	0	0.167973783	0	0	0.077379679	0.254	0.063683932	1.054832444
TCGA-CS-6668-01A	low	0	1519	0	0.000483627	0.00220639	0.014382953	0.047317997	0	0	0	0.031865242	0	0	0.042497922	0.01136057	0.139870098	0.00998291	0.284115121	0.004945153	0	0.405738057	0	0	0.005233961	0.928	-0.030074852	1.154532266
TCGA-CS-6669-01A	low	0	1494	0.159934451	0	0	0.087314823	0	0.281789628	0	0	0.055351801	0	0	0.069573947	0.055907955	0.0850665	0	0.03670013	0	0	0.158768268	0	0.009592497	0	0.586	0.01319713	1.089090681
TCGA-CS-6670-01A	low	0	1426	0.076359468	0	0	0.007496006	0	0.013307189	0	0.068829645	0	0	0	0.063366463	0.386948687	0	0.004312329	0.092348913	0	0	0	0.230212454	0.056818847	0	0.16	0.086546521	1.096901223
TCGA-DB-5273-01A	low	0	2493	0.031257164	0	0.000822291	0	0	0.121024135	0	0.0024119	0.00246432	0	0.014512412	0.021834482	0.416780566	0	0.027208756	0.347433112	0	0	0.01425086	0	0	0	0.018	0.200239535	1.037137221
TCGA-DB-5278-01A	low	0	2772	0	0.010594951	0.012834084	0.01082838	0	0.21862445	0	0	0.014392841	0	0.116474234	0	0.122850981	0	0.037069935	0.340293507	0.003514246	0	0.082720548	0	0.026084072	0.003717771	0.273	0.060905829	1.0632978
TCGA-DB-5279-01A	low	0	1354	0.088987913	0	0	0.083826656	0	0.040102846	0	0.011364099	0	0	0	0.043422909	0.272524056	0	0.009119165	0.095452894	0	0	0	0.201650302	0	0.153549161	0.177	0.081735125	1.09898364
TCGA-DB-5280-01A	low	0	1112	0.052038338	0	0.014500281	0	0	0.134697301	0	0	0.004508153	0	0.066441767	0.020767665	0.333562428	0	0.034441739	0.284502451	0	0	0.054539877	0	0	0	0.044	0.150280982	1.038577973
TCGA-DB-A4X9-01A	low	0	1412	0	0.010133842	0.007636051	0	0	0.374076823	0	0.01209684	0.121959801	0	0.145003223	0	0.186276114	0.001767272	0.000845737	0.077139551	0	0	0.060252016	0	0.00281273	0	0.107	0.109137812	1.059234709
TCGA-DB-A4XA-01A	low	0	573	0	0.004954822	0.00702818	0.013179736	0	0.131089348	0	0	0.001816474	0	0.030167083	0.024675122	0.075224742	0	0.080074105	0.476378831	0.017676857	0	0.137734701	0	0	0	0.095	0.116148095	1.057467573
TCGA-DB-A4XB-01A	low	0	919	0.087076992	0	0.014168189	0.025386239	0	0.045909941	0	0.03228377	0	0	0	0.048350711	0.362764526	0	0.023773777	0.182682755	0	0	0	0.156731396	0.020871704	0	0.274	0.060551924	1.089944806
TCGA-DB-A4XD-01A	low	0	1210	0.005985944	0	0.021015474	0	0	0.108325376	0	0.003762592	0.051891364	0	0	0.056072599	0.059525759	0	0.061979037	0.419988729	0.001501831	0	0.182849383	0	0.005134685	0.021967228	0.252	0.063961742	1.071750056
TCGA-DB-A4XE-01A	low	0	1139	0.003467326	0.00097462	0.002964673	0	0.054527068	0.123079224	0	0.008201995	0.048062384	0	0.040737482	0	0.071265196	0.036410691	0.008956711	0.257820474	0.000177236	0	0.327100367	0	0	0.016254553	0.319	0.05276822	1.079957761
TCGA-DB-A4XF-01A	low	0	1021	0	0.002113225	0.007874658	0	0	0.111768577	0	0.00836213	0.012777889	0	0.014877891	0.001225927	0.070810196	0	0.017526329	0.545168119	0	0	0.204398652	0	0.003096406	0	0.265	0.062626534	1.094553982
TCGA-DB-A4XG-01A	low	0	2219	0.091007121	0	0.078915765	0.017802589	0.028271272	0	0	0.144504437	0	0	0	0.092802335	0.290693751	0	0.006216073	0.217699029	0	0	0.03208763	0	0	0	0.476	0.029090327	1.076890076
TCGA-DB-A4XH-01A	low	0	962	0.057078936	0	0.023989529	0	0	0.128399094	0	0.010003894	0	0	0	0.066224212	0.143603491	0	0.050558725	0.253589276	0	0	0	0.160144331	0.106408512	0	0.478	0.028788932	1.089437994
TCGA-DB-A64L-01A	low	0	736	0.058441497	0	0.050760666	0	0	0.093048362	0	0.007410769	0	0.007206566	0	0.091535341	0.224114151	0.033029676	0.019707309	0.157127455	0	0	0	0.093423667	0	0.164194542	0.057	0.137696804	1.056847563
TCGA-DB-A64P-01A	low	0	916	0.055726632	0	0.011604763	0	0	0.1820609	0	0.024936716	0.003355951	0	0	0.025122709	0.06556063	0	0.085732889	0.496006025	0.006696456	0	0.018344392	0	0.000908866	0.023943069	0.143	0.092421878	1.070816987
TCGA-DB-A64Q-01A	low	0	182	0.039938732	0	0.020378579	0	0.038251074	0.003055727	0	0.076340574	0	0	0.072257063	0.031037499	0.350517767	0	0	0.304994427	0	0	0.019094234	0	0.044134324	0	0.163	0.086023305	1.07481495
TCGA-DB-A64R-01A	low	0	955	0.007648517	0	0.041925334	0.004268244	0	0.050901341	0	0.022922976	0	0	0	0.051367618	0.388935055	0	0	0.281863884	0	0	0	0.112640639	0.037526392	0	0.71	-0.000687048	1.129861766
TCGA-DB-A64U-01A	low	0	846	0.031530428	0	0.001308887	0	0	0.137505117	0	0.038561075	0	0	0	0.077850007	0.341902688	0	0	0.152446896	0	0	0	0.173036045	0.045858856	0	0.228	0.067935615	1.088933566
TCGA-DB-A64X-01A	low	0	563	0.022874276	0	0.010461559	0	0.02363191	0.151518508	0	0.028055369	0.001634244	0	0.035636177	0.033080263	0.04625958	0	0.038267226	0.578342677	0	0	0	0.021960634	0	0.008277577	0.212	0.072795217	1.090632053
TCGA-DB-A75L-01A	low	0	342	0.058520815	0	0.004939096	0	0	0.143292441	0	0.007017017	0.017914816	0	0.053733168	0.021181471	0.391515516	0	0	0.262003707	0	0	0.039881952	0	0	0	0.086	0.121056726	1.059517244
TCGA-DB-A75M-01A	low	0	544	0	0.002771659	0.023221752	0.018084743	0	0.113008554	0	0.006667616	0.021328269	0	0	0.064188016	0.341785883	0	0.002985619	0.335911943	0	0	0.068075348	0	0.001970598	0	0.068	0.132902111	1.054331264
TCGA-DB-A75O-01A	low	0	935	0	0.002307058	0.006687998	0	0	0.086859387	0	0.015232999	0.031585849	0	0.043623449	0.005380464	0.316327174	0	0	0.340524651	0	0.000587598	0.145490459	0	0.001516667	0.003876247	0.051	0.143158506	1.04779551
TCGA-DH-5141-01A	low	0	968	0.043925855	0	0.018230129	0	0	0.070750563	0	0.014306321	0.005165767	0	0.000657797	0.04155611	0.013478674	0.07610903	0.059028431	0.471556139	0	0	0	0.178606862	0.004383562	0.00224476	0.15	0.090283437	1.094979028
TCGA-DH-5143-01A	low	0	1401	0	0	0	0	0	0.114577959	0	0.008012458	0	0	0	0.059614685	0.508691955	0	0	0.171906415	0	0.008086958	0	0.112521218	0.016588352	0	0.031	0.170552148	1.060671786
TCGA-DH-5144-01A	low	0	748	0.000409736	0.00207208	0.042958016	0.011907228	0	0.073072625	0	0.050955883	0	0	0	0.052123347	0.15665335	0	0.008285041	0.471702408	0	0	0	0.106651229	0.023209059	0	0.288	0.057514617	1.091972738
TCGA-DH-A66D-01A	low	0	846	0.000389096	0.001980084	0.008049691	0	0	0.170622902	0	0	0.009258568	0	0	0.056780021	0.424130103	0	0.005751589	0.209768437	0	0	0	0.100063867	0.009615408	0.003590234	0.06	0.135632128	1.06236717
TCGA-DH-A66F-01A	low	0	523	0.027011569	0	0.038580256	0	0.039321251	0.096770547	0	0.014154316	0	0	0.04259671	0.032772975	0.040688904	0.274450503	0.018459195	0.304137609	0	0	0.071056166	0	0	0	0.259	0.062908691	1.089462948
TCGA-DH-A7UR-01A	low	0	1650	0	0	0.018155823	0	0	0.257875213	0	0.124564489	0.082488253	0	0	0.122788248	0.089490308	0.052500473	0.070349488	0.093269104	0.003068553	0	0.078181827	0	0.004017201	0.003251022	0.553	0.018599741	1.091051304
TCGA-DH-A7US-01A	low	0	706	0.131948661	0	0.008448246	0.001031622	0	0.07645162	0	0	0	0	0.046212577	0.001309136	0.133602602	0	0.036396849	0.496781404	0.002747744	0	0.065069539	0	0	0	0.19	0.078405994	1.076045977
TCGA-DH-A7UU-01A	low	0	417	0.094710869	0	0.003673995	0	0.02287153	0.09143359	0	0	0.001559445	0	0	0.07656596	0.423416254	0	0.007282908	0.123576528	0	0	0	0.144630299	0.003943959	0.006334663	0.18	0.080738278	1.089761574
TCGA-DH-A7UV-01A	low	0	566	0.001833142	0.000483223	0.040065092	0	0.02468256	0.132915157	0	0	0.006751032	0	0	0.090844156	0.277443869	0	0	0.383399405	0	0	0	0.036880266	0.001419231	0.003282867	0.038	0.159744352	1.042811212
TCGA-DU-5849-01A	low	0	443	0.002565961	0.003038794	0.011579003	0	0	0.196396711	0	0.048195602	0.021923691	0	0	0.057997056	0.031070651	0.091016079	0.009605363	0.466029015	0	0	0.028180428	0	0	0.032401646	0.171	0.084711364	1.076698736
TCGA-DU-5853-01A	low	0	407	0.002057132	0.001130442	0.004896463	0.053822801	0	0.267259514	0	0	0.003825961	0	0	0.069578791	0.21239736	0	0.043525698	0.219254415	0.001238706	0	0	0.100224568	0.020774632	1.35E-05	0.032	0.167523896	1.026883232
TCGA-DU-5870-01A	low	0	5546	0	0.003442714	0.011127136	0.018628728	0	0.109695956	0	0.014231974	0.003634135	0	0	0.050878997	0.160748632	0.031944695	0.017459643	0.294069812	0.003862965	0	0.270389943	0	0.002280681	0.007603989	0.137	0.095105729	1.06074254
TCGA-DU-5871-01A	low	0	576	0.086913881	0	0.003691254	0	0	0.108109371	0	0	0	0	0	0.042187581	0.426982886	0	0	0.200604966	0	0.011658454	0	0.111269571	0.003040109	0.005541928	0.054	0.140494501	1.059643422
TCGA-DU-6393-01A	low	1	1585	0	0	0.021492548	0	0	0.189922567	0	0.068245254	0.008529056	0	0.03651222	0	0	0.037551536	0.006801744	0.370394085	0	0	0.243279525	0	0.007499217	0.009772247	0.713	-0.001185118	1.096928814
TCGA-DU-6395-01A	low	1	1491	0.008151502	0	0.005124928	0.010917877	0	0.134438105	0	0.009082463	0.028073522	0	0.011576143	0.042728289	0.16725666	0	0.001588234	0.041425265	0	0	0	0.507502164	0.024838762	0.007296087	0	0.340502824	1.015319355
TCGA-DU-6399-01A	low	1	2000	0	0.003565796	0.006479646	0	0	0.162736981	0	0	0.012618565	0	0.062061669	0	0.327464001	0	0.008518103	0.392798878	0	0.006477858	0	0	0	0.017278503	0.039	0.158073732	1.051133521
TCGA-DU-6400-01A	low	1	37	0.02865612	0	0.112126664	0.069560518	0	0.023162856	0	0.038077472	0	0	0	0.09197867	0.085226577	0.044543176	0.06588624	0.384890015	0.003922369	0	0	0.041105817	0.010863506	0	0.591	0.012293443	1.092599356
TCGA-DU-6401-01A	low	1	2660	0.074314814	0	0	0	0	0.085269308	0	0.026760564	0	0	0	0.079126604	0.240172682	0	0.077394732	0.095957554	0	0.00030318	0	0.253738239	0.049099333	0.017862991	0.018	0.205719452	1.032158802
TCGA-DU-6407-01A	low	1	2875	0	0.005807835	0	0	0.047405045	0.047214821	0	0	0.035930198	0	0.027736388	0.051128756	0.29420614	0	0.014761312	0.335917981	0	0	0.105260038	0	0	0.034631487	0.207	0.074331334	1.079393478
TCGA-DU-6410-01A	low	0	242	0.046315892	0	0.104942091	0.051662209	0.007329873	0	0	0.092541201	0	0	0.076329773	0.020123014	0.084429552	0.141691885	0	0.232577508	0	0	0.02863589	0	0.113421111	0	0.998	-0.069873834	1.106422308
TCGA-DU-7008-01A	low	0	4752	0	0	0.354730147	0	0.071241071	0.131364939	0	0	0.020995401	0	0.085501243	0	0.076492985	0.01953116	0.01549391	0.118250532	0	0	0.087965684	0	0.001970055	0.016462872	0.307	0.054598317	1.0400493
TCGA-DU-7009-01A	low	1	4695	0.055858449	0	0.009787637	0.021597186	0	0.05035074	0	0.062205305	0	0	0	0.034305638	0.344638209	0	0.016929808	0.19855845	0	0	0	0.168809082	0.036959496	0	0.464	0.031247616	1.102407794
TCGA-DU-7011-01A	low	1	3200	0.006378012	0.009659229	0.00473016	0	0.026437766	0.135562042	0.031241953	0	0.012174379	0	0.07610565	0	0.301984244	0	0.014272136	0.352525701	0.003534345	0	0	0.006540198	0.011172012	0.007682172	0.004	0.300163722	0.971317171
TCGA-DU-7014-01A	low	1	3571	0.008800821	0	0	0	0	0.201719172	0	0	9.11E-05	0	0.0622491	0.038574776	0.183798073	0	0.008039305	0.324601083	0.001364359	0	0.141668576	0	0	0.029093612	0.116	0.105127505	1.05114756
TCGA-DU-7015-01A	low	0	2761	0.00020445	0.00170068	0.070579353	0	0	0.131944934	0	0	0.009455986	0	0.039847362	0	0.327023436	0	0.043940069	0.224457035	0	0	0.147746011	0	0	0.003100683	0.014	0.229384372	0.996707695
TCGA-DU-7018-01A	low	1	933	0.105117238	0	0.081466454	0	0	0.064162882	0	0.022127301	0	0	0	0.073117041	0.080425039	0.036282187	0.043713645	0.33131619	0	0	0	0.158695043	0	0.003576979	0.947	-0.035021826	1.117073897
TCGA-DU-7294-01A	low	0	2869	0.004277759	0.000151612	0.005709224	0	0.021921716	0.193252225	0	0.005524749	0.00147343	0	0.066654408	0	0.129150817	0.070765387	0.046106497	0.187076929	0.012067483	0	0.190602577	0	0.010541114	0.054724075	0.364	0.046062901	1.06667502
TCGA-DU-7301-01A	low	1	788	3.10E-05	0	0.006923713	0	0	0.109401296	0	0.004123217	0.002569182	0	0.02991203	0.003679822	0.192530835	0	0.006562847	0.595784697	0	0.009331532	0	0.032812634	0	0.006337177	0.016	0.219022544	1.034563808
TCGA-DU-7302-01A	low	0	1834	0	0.009148378	0.002357914	0	0.035239278	0.246259257	0	0.001251018	0.014106842	0	0.036117189	0	0.093876985	0.057286814	0.049727471	0.199403661	0.00722945	0	0.207312932	0	0	0.040682811	0.587	0.012942315	1.07905108
TCGA-DU-7304-01A	low	1	709	0.055500338	0	0.00676684	0	0.011774474	0.136114742	0	0	0	0	0.012391485	0.029931278	0.334456915	0	0	0.282990601	0	0.002382097	0	0.035657121	0	0.092034109	0.019	0.194136142	1.033296225
TCGA-DU-7306-01A	low	0	1277	0	0	0.012190086	0	0	0.1738015	0	0	0	0	0.016979806	0.021858007	0.252186299	0	0.022640035	0.335989909	0.00144109	0.008566722	0.133120607	0	0	0.021225937	0.227	0.068945785	1.072001826
TCGA-DU-8164-01A	low	0	651	0	0.011606459	0.089578135	0.031906577	0.004021062	0	0	0.045259765	0	0	0	0.081668195	0.238062832	0	0	0.319632111	0	0	0	0.178040237	0.000224627	0	0.562	0.016547184	1.110794825
TCGA-DU-8166-01A	low	0	516	0.019936835	0	0	0	0	0.057650439	0	0.00572086	0	0	0	0.019863102	0.381595579	0	0.029859544	0.101181958	0	0.002006009	0	0.31309	0.045810728	0.023284946	0.019	0.191440045	1.065498629
TCGA-DU-8167-01A	low	0	471	0.005436357	0	0.006732595	0	0	0.162201109	0	0.016857707	0.012464733	0	0	0.111977331	0.274709449	0	0.019646922	0.121996313	0.001528243	0	0	0.249154722	0.013959386	0.003335134	0	0.481789632	0.877681028
TCGA-DU-8168-01A	low	0	431	0.001482562	0	0.016633096	0.021400567	0	0.404782183	0	0.016300272	0.0036745	0	0	0.180649003	0.152566272	0	0.025217597	0.155124414	0.006183391	0	0.01534464	0	0	0.000641503	0.509	0.022866054	1.113988969
TCGA-DU-A5TS-01A	low	0	964	0	0.008116947	0.02638007	0	0	0.271764885	0	0.013161523	0.040172721	0	0.13447288	0.024770187	0.102850903	0	0.001780482	0.258482151	0	0	0.110410171	0	0.003748331	0.003888749	0.176	0.082435468	1.055706054
TCGA-DU-A6S2-01A	low	0	777	0.045458135	0	0.034352863	0.036566011	0	0.02970908	0	0.045627516	0.000287689	0	0	0.047494298	0.08208776	0.022849456	0	0	0	0.002460799	0	0.574041303	0.054915621	0.02414947	0.186	0.079817268	1.227420595
TCGA-DU-A6S3-01A	low	0	656	0.008597767	0	0.057542275	0.02777191	0	0.131382154	0	0.017312389	0.143725215	0	0.130885645	0	0.158385007	0.107204021	0.020384555	0.047051809	0.001397755	0	0.140679511	0	0.007679987	0	0.683	0.002300925	1.076953207
TCGA-DU-A6S6-01A	low	0	2893	0.003012538	0	0.060502372	0	0	0.300034141	0	0.270494935	0.027966961	0	0	0	0.067358049	0.044246029	0.008081351	0.113070615	0	0	0.098498323	0	0.006734689	0	0.235	0.066396008	1.069393315
TCGA-DU-A6S7-01A	low	0	638	0	0.005605	0.023591994	0	0	0.182413395	0	0	0.002856661	0	0.008030626	0.108203749	0.516775151	0	0	0.133347136	0	0	0	0.006291415	0.009142864	0.003742009	0.046	0.146800812	1.069737206
TCGA-DU-A6S8-01A	low	0	678	0	0.002566028	0	0	0	0.24732291	0	0.014159921	0.056322677	0	0	0.102462235	0.078822438	0	0	0.369045432	0	0	0.120301267	0	0.004292949	0.004704142	0.607	0.010674762	1.092744071
TCGA-DU-A76O-01A	low	0	522	0.00259146	0.001575437	0.003114665	0	0	0.124950029	0	0.014489256	0.008007896	0	0.002201872	0.035398685	0.336860929	0	0	0.396494208	0	0	0.074315562	0	0	0	0.013	0.232169932	1.013100032
TCGA-DU-A7TA-01A	low	0	2565	0	0	0.013646549	0.002241619	0	0.099712597	0	0.008567898	0	0	0.008988867	0.06055108	0.274470466	0	0.007904719	0.367865328	0	0.008902016	0	0.13982201	0.004899304	0.002427547	0.016	0.215632515	1.022008198
TCGA-DU-A7TC-01A	low	0	1137	0	0.004854966	0.01102801	0	0.067598852	0.075219229	0	0	0.073547495	0	0.082943444	0	0.080036466	0	0.007498697	0.37196181	0	0	0.222243657	0	0.003067375	0	0.312	0.053711357	1.070899062
TCGA-E1-5307-01A	low	1	1762	0.000956674	0.001720399	0.007254096	0	0	0.309398735	0	0.015185111	0.016819807	0	0.079497095	0.011051986	0.1097188	0	0.002067846	0.342563877	0	0	0.022579012	0	0.076879934	0.004306629	0.022	0.182520455	1.016975333
TCGA-E1-5318-01A	low	1	2379	0	0	0.004873783	0	0	0.198902538	0	0	0.043971385	0	0.006869808	0.032113557	0.104417591	0	0	0.487486916	0.000101048	0	0.101405466	0	0.004785848	0.015072059	0.339	0.049378181	1.086415001
TCGA-E1-A7YO-01A	low	1	2282	0.061611449	0	0.014686373	0.059804353	0	0	0	0.101824758	0	0	0	0.059546762	0.19980773	0	0.05239116	0.262945408	0	0	0	0.096244456	0.091137553	0	0.653	0.005112685	1.092332754
TCGA-E1-A7YW-01A	low	1	1120	0	0	0.006889372	0	0.014605959	0.108347409	0	0	0	0	0.016584205	0.031743423	0.395960959	0	0.000204536	0.281337899	0	0	0	0.139518166	0.004808073	0	0.151	0.089774767	1.091164135
TCGA-E1-A7Z4-01A	low	1	4412	0	0.003885203	0.020274555	0	0	0.142406934	0	0.011030681	0	0	0	0.066416356	0.409011878	0	0.010451	0.199106384	0	0	0	0.120615746	0.016801264	0	0.052	0.142899164	1.057070524
TCGA-E1-A7Z6-01A	low	1	984	0.093629209	0	0.015428301	0	0.001243461	0.079249466	0	0	0	0	0	0.062252492	0.526501208	0	0.007636978	0.175266168	0	0	0	0.032416346	0.006376372	0	0.053	0.142056912	1.073147032
TCGA-EZ-7264-01A	low	0	1201	0	0.009636102	0.064391071	0.012046519	0	0.197032925	0	0.032013468	0	0	0.007111883	0.006350605	0.241540692	0.012098263	0.032058381	0.29925636	0	0	0	0.078842941	0.00762079	0	0.755	-0.005775583	1.094833813
TCGA-F6-A8O3-01A	low	0	7	0.016323491	0	0	0.03848486	0	0.064143818	0	0	0	0	0	0.065878425	0.265307315	0	0.035236753	0.366578611	0	0	0	0.148046727	0	0	0.76	-0.006484011	1.131777553
TCGA-F6-A8O4-01A	low	0	6	0	0.010612565	0.043698256	0.019139964	0	0.040162196	0	0.012710598	0	0	0	0.043125948	0.207400089	0	0.011891618	0.386556222	0	0	0	0.224702544	0	0	0.377	0.044404207	1.115506102
TCGA-FG-6689-01A	low	0	454	0	0.003704573	0.009628529	0	0	0.263662698	0	0.010822429	0.000962419	0	0.0600613	0.081341488	0.275534354	0	0	0.109946678	0	0	0	0.112216897	0.072118636	0	0.141	0.093329224	1.067207145
TCGA-FG-6690-01A	low	0	1294	0	0.00361186	0.006318543	0	0	0.207472205	0	0.012411381	0	0	0	0.115415305	0.196099208	0	0.002256271	0.280520153	0	0	0	0.155829063	0.010277611	0.009788401	0.059	0.135995176	1.054294775
TCGA-FG-6691-01A	low	0	1257	0.0028487	0.001920817	0.006006546	0	0	0.174009891	0	0	0.011001222	0	0	0.109804757	0.345454973	0	0	0.26023602	0	0.003808053	0	0.057105173	0.027803849	0	0.007	0.257898284	0.996139803
TCGA-FG-7636-01A	low	0	544	0.014998604	0	2.76E-05	0	0	0.142644999	0	0.021456263	0.015715305	0	0.017889251	0.039363124	0.353484774	0	0	0.296405125	0	0.016226681	0.081788278	0	0	0	0.138	0.094311436	1.068617918
TCGA-FG-8182-01A	low	0	416	0.000106407	0.002847187	0.006323787	0	0	0.168858022	0	0.003318381	0.004635492	0	0	0.060607996	0.302622277	0	0.006446381	0.090070964	0	0	0	0.334026578	0.020136528	0	0.007	0.258375716	1.020680439
TCGA-FG-8185-01A	low	0	433	0	0	0.01699836	0.003861831	0	0.046062132	0	0.003617846	0	0	0	0.017298031	0.327429259	0	0.007974666	0.322130836	0	0	0	0.190083334	0.064543705	0	0.298	0.055733003	1.11495588
TCGA-FG-8186-01A	low	0	487	0.034181646	0	0.004359696	0	0	0.137106598	0	0.009026305	0	0	0	0.058051788	0.391515037	0	0.042124651	0.146591887	0	0	0	0.129415935	0.038164888	0.009461571	0.017	0.207076379	1.022306351
TCGA-FG-8191-01A	low	0	992	0.038857703	0	0.002162941	0	0	0.097707783	0	0.010434092	0	0	0	0.053835857	0.195047942	0	0.009536876	0.23905605	0	0	0	0.310986232	0.038762487	0.003612037	0.014	0.226058251	1.031877597
TCGA-FG-A4MX-01A	low	0	569	0.090654261	0	0.022103177	0	0.026455697	0.027429819	0	0	0	0	0.00554246	0.035550048	0.274549743	0	0.011112165	0.31192016	0	0	0	0.126611614	0.068070856	0	0.391	0.041593237	1.095709886
TCGA-FG-A60J-01A	low	0	449	0	0.011231586	0.009249455	0.011700681	0	0.147907839	0	0.016247621	0.009655467	0	0	0.111715	0.18797831	0	0.00988005	0.264726653	0.000318838	0	0	0.172568244	0.045886263	0.000933995	0.018	0.201355973	1.022639054
TCGA-FG-A60K-01A	low	0	542	0.01623245	0	0.012537059	0	0	0.233187238	0	0.010621347	0.049199251	0	0.148517686	0	0.188782131	0	0.002237172	0.221280901	0	0	0.080234658	0	0.001631482	0.035538626	0.364	0.046064421	1.071537721
TCGA-FG-A6IZ-01A	low	0	457	0.006710308	0	0.024554047	0.001384991	0	0.111719383	0	0.063408955	0	0	0.005803614	0.03852433	0.249418215	0	0.012359858	0.392803977	0	0	0.090722529	0	0	0.002589792	0.096	0.115666819	1.054260992
TCGA-FG-A6J1-01A	low	0	500	0.039620609	0	0.022449301	0.016128898	0	0.123279587	0	0.006675355	0	0	0	0.097072905	0.417414772	0	0.01044959	0.149720834	0	0	0	0.089675776	0	0.027512373	0.059	0.135970244	1.061208778
TCGA-FG-A711-01A	low	1	1481	0	0.013410277	0.022296842	0	0	0.184199133	0	0.017484504	0.032384493	0	0.077974252	0	0.35577761	0	0	0.166320378	0	0.004871982	0.116765734	0	0	0.008514795	0.03	0.170723005	1.024331826
TCGA-FG-A713-01A	low	0	622	0.130125591	0	0.046311943	0	0.146898015	0	0	0	0.008377735	0	0.044246739	0	0.311994411	0.091710525	0.029085665	0.163164938	0	0	0.013890246	0	0.014194193	0	0.732	-0.003139869	1.094423861
TCGA-HT-7468-01A	low	0	203	0	0.016379112	0.014848405	0	0	0.230644634	0	0	0.013190622	0	0.135356855	0	0.068070446	0	0.058692317	0.283846205	0.006808854	0	0.142545095	0	0.005788892	0.023828562	0.361	0.046481278	1.065959705
TCGA-HT-7470-01A	low	1	1220	0	0.005482233	0.003224329	0	0.00250964	0.17623754	0	0	0.090792542	0	0.026764388	0.015290869	0.1203631	0.095487899	0.018298292	0.10493678	0	0	0.325609296	0	0.004187251	0.01081584	0.362	0.04633115	1.079256106
TCGA-HT-7472-01A	low	0	1	0	0	0.004659304	0.026148541	0	0.124089298	0	0.00446659	0.002965047	0	0	0.021919416	0.301218398	0	0.016229928	0.440741409	0.010511146	0	0.047050924	0	0	0	0.02	0.186849435	1.037415891
TCGA-HT-7474-01A	low	0	114	0.021251577	0	0.064506662	0.035272936	0	0.109946053	0	0.047923138	0.007500563	0	0	0.080623108	0.194063087	0.090976814	0.032363934	0.085532288	0	0	0.172667407	0	0.057372433	0	0.488	0.025828258	1.066988262
TCGA-HT-7475-01A	low	0	530	0	0	0.012500024	0.044182889	0	0.292612255	0	0	0.064197741	0	0	0	0.162959979	0.21093323	0.004465192	0	0	0	0.07784659	0	0.00094192	0.129360181	0.307	0.054471613	1.085479707
TCGA-HT-7479-01A	low	0	1227	0.004545972	0	0.006179125	0	0	0.205570352	0	0	0.008885119	0	0	0.100865045	0.240699335	0	0.006477027	0.161329075	0	0	0	0.237455838	0.021837704	0.006155408	0.004	0.301821327	0.979141221
TCGA-HT-7480-01A	low	0	2287	0	0.011907725	0.018946106	0	0	0.306899736	0	0.187249177	0.033078982	0	0.048474208	0	0.041196579	0.037210123	0.028429016	0.121059942	0	0	0.15098473	0	0.006089523	0.008474153	0.364	0.045935601	1.072395845
TCGA-HT-7481-01A	low	0	2918	0.140199579	0	0	0.059622603	0	0.10518872	0	0.039390276	0	0	0	0.077324783	0.276764676	0.117196404	0.024827923	0.139854405	0	0	0	0.016760518	0.002870113	0	0.093	0.116842954	1.047606903
TCGA-HT-7482-01A	low	0	3253	0.002858216	0.00254308	0.006854687	0	0	0.074447014	0	0.021967575	0.012420569	0	0	0.090351132	0.492920571	0	0	0.141341876	0	0.010441837	0	0.108970937	0.009454325	0.025428179	0.02	0.189822906	1.050308315
TCGA-HT-7485-01A	low	0	122	0.052138626	0	0.000447707	0	0	0.129124812	0	0.000596759	0	0	0.004723545	0.052667213	0.348240155	0	0.013273505	0.348505631	0	0.000544071	0.047310272	0	0.002427705	0	0.028	0.17224885	1.03884958
TCGA-HT-7602-01A	low	0	908	0.001380148	0.007687471	0.013785655	0	0	0.13022129	0	0.00213623	0.024452669	0	0	0.049732098	0.295701071	0	0.012496717	0.249114149	0.001042077	0	0.168858862	0	0.043391563	0	0.031	0.169279496	1.025838935
TCGA-HT-7603-01A	low	0	705	0	0.008650571	0.03932547	0	0	0.214563674	0	0.033317959	0	0	0.019605234	0.04850112	0.284801587	0.02522563	0	0.098458054	0	0.000880183	0.152851295	0	0.067873324	0.005945901	0.32	0.052233489	1.065720015
TCGA-HT-7604-01A	low	0	3725	0	0	0.005367449	0.012438823	0	0.097983887	0	0	0	0	0.009183398	0.038381257	0.321828738	0	0.004297069	0.337112272	0	0.010844564	0	0.160071668	0.001229423	0.001261451	0.206	0.074730827	1.096604376
TCGA-HT-7605-01A	low	0	139	0.053283996	0	0	0.007380756	0	0.140267365	0	0.017698777	0	0	0	0.11525517	0.248719676	0.025854782	0.043911196	0.227098205	0	0	0	0.117841101	0.002688978	0	0.084	0.12223085	1.055413613
TCGA-HT-7608-01A	low	0	671	0.062377357	0	0	0	0	0.068098483	0	0.022599982	0	0	0	0.060512184	0.372911655	0	0.022928937	0.269818547	0	0	0	0.087478643	0.033274212	0	0.058	0.136454601	1.058518071
TCGA-HT-7609-01A	low	0	1399	0.069716512	0	0.003765746	0	0.000522866	0.035142423	0	0.012667275	0	0	0	0.02496755	0.352540456	0	0.01390323	0.265248221	0	0	0	0.115462819	0.106062902	0	0.024	0.175639354	1.0418312
TCGA-HT-7610-01A	low	0	1706	0.095123254	0	0	0	5.59E-06	0.075652712	0	0	0	0	0	0.035660246	0.475038786	0	0	0.096760146	0	0.005137984	0	0.212581481	0.004039804	0	0.21	0.073747979	1.112060463
TCGA-HT-7611-01A	low	0	1752	0	0	0.014407628	0.014200358	0	0.097575249	0	0	0.00298678	0	0	0.060275892	0.343586936	0	0.019985392	0.439754489	0.006367271	0	0.000561258	0	0.000298747	0	0.035	0.162446144	1.059003083
TCGA-HT-7620-01A	low	0	434	0.007170593	0	0.01839262	0	0.049829701	0.142462876	0	0.004102308	0.072512537	0	0.047713128	0.010037851	0.182396907	0.065953077	0.009140204	0.104098859	0.002268336	0	0.263262072	0	0.014592603	0.006066328	0.041	0.154773054	1.024518015
TCGA-HT-7676-01A	low	0	5	0.00220017	0	0.004911635	0	0	0.145851282	0	0	0.031227041	0	0.009410135	0.012012497	0.34946791	0.000306292	0.000743211	0.197662661	0	0	0.203925183	0	0	0.042281982	0.009	0.249553255	0.997175747
TCGA-HT-7677-01A	low	0	494	0.066421915	0	0.001717581	0.030847519	0	0.066771348	0	0.023442521	0	0	0.002321633	0.025742649	0.260173861	0	0.012777252	0.237573641	0	0	0	0.227072598	0.019752602	0.025384881	0.154	0.088594306	1.083050325
TCGA-HT-7681-01A	low	0	1359	0	0	0.002774992	0.038431857	0	0.144090182	0	0.009137695	0	0.029109058	0	0.092002468	0.392547151	0	0.078827589	0.165231523	0	0	0	0.04546679	0.002380695	0	0.174	0.083958835	1.084517006
TCGA-HT-7684-01A	low	0	184	0.029140458	0	0	0	0	0.043516711	0	0.017072085	0.005793096	0	0	0.057254053	0.435637336	0	0.005328919	0.174150969	0	0.008541693	0	0.149147765	0.074416916	0	0.021	0.18497883	1.046688598
TCGA-HT-7689-01A	low	0	455	0	0.005267255	0	0	0	0.160278487	0	0.011475197	0.015769631	0	0.046025792	0.016441835	0.255900791	0	0.054783789	0.326450758	0	0	0.096097837	0	0.0050666	0.006442028	0.092	0.117921207	1.049110557
TCGA-HT-7692-01A	low	0	90	0.005545137	0	0.012353771	0	0	0.121678027	0	0.022444855	0	0	0.032171597	0.062015192	0.259734817	0	0.003802152	0.390669459	0	0	0	0.073446128	0.016138865	0	0.107	0.109162072	1.067682581
TCGA-HT-7694-01A	low	0	210	0.044297059	0	0.192516022	0	0.07912784	0	0	0.05262909	0.002744812	0	0	0.169915684	0.187987403	0.017565234	0	0.13298974	0	0	0	0.054785428	0.054091707	0.011349981	0.323	0.051798846	1.067325563
TCGA-HT-7695-01A	low	0	442	0.056152898	0	0	0	0.006770296	0.061906963	0	0.019208712	0	0.008249822	0	0.050759196	0.518783725	0.0193351	0.045211676	0.063550311	0	0	0	0.150071302	0	0	0.225	0.070162838	1.112435522
TCGA-HT-7855-01A	low	0	585	0.050835216	0	0.021721996	0	0.001740143	0.172136812	0	0.001540056	0.00764483	0	0.028183049	0.05253494	0.119943454	0	0.015051333	0.466156633	0	0	0.050802518	0	0	0.01170902	0.16	0.086572158	1.066040206
TCGA-HT-7875-01A	low	0	10	0.193019281	0	0.001074602	0	0.052391287	0.073344189	0	0.042353425	0	0	0.075153974	0	0.295974284	0.007130568	0.025075954	0.128816608	0	0	0.085895833	0	0.019769995	0	0.537	0.020281166	1.078066593
TCGA-HT-7877-01A	low	0	4	0.165055692	0	0	0	0.049087356	0.160666395	0	0	0	0	0.098859096	0	0.179093142	0.038363024	0.006641843	0.014854139	0	0	0.010807256	0	0	0.276572056	0.449	0.03289988	1.129268355
TCGA-HT-7879-01A	low	0	112	0.07827837	0	0.011715565	0	0.014936052	0.132302576	0	0	0.0122476	0	0	0.065869216	0.304046999	0	0.002102132	0.305792459	0	0	0	0.068356065	0.004352966	0	0.041	0.155377258	1.039151069
TCGA-HT-7880-01A	low	0	162	0	0.010439194	0.009348846	0	0	0.351003203	0	0.004466881	0.13935063	0	0.078579385	0	0.186112868	0.076747722	0.009881619	0.007779902	0	0	0.101525899	0	0.00685371	0.017910138	0.136	0.095668355	1.054588534
TCGA-HT-7881-01A	low	0	1079	0.143679551	0	0.126176723	0	0.215664765	0.044263882	0	0	0	0	0.015114803	0.100200601	0.095690827	0.073928203	0.080544233	0.085363667	0	0	0	0	0.019372745	0	0.498	0.02470469	1.071542064
TCGA-HT-8010-01A	low	0	50	0.078565559	0	0.026163868	0	0.014930562	0.066581954	0	0	0	0	0	0.071603446	0.372512385	0	0	0.263891507	0	0	0	0.105587306	0.000163415	0	0.054	0.138848797	1.057082695
TCGA-HT-8012-01A	low	0	286	0.068675275	0	0.002708629	0	0.023370075	0.05958415	0	0.042203503	0	0	0.010813281	0.068438806	0.182242002	0	0.000608553	0.459064351	0	0	0	0.078736327	0.003555048	0	0.285	0.058336131	1.091376769
TCGA-HT-8013-01A	low	1	1933	0.064301046	0	0.00782509	0	0.019841801	0.16150357	0	0.005920492	0.03102558	0	0.059303896	0	0.446522851	0	0.007242548	0.152996207	0	0	0	0.038831498	0.004645044	4.04E-05	0.005	0.291961459	0.977805682
TCGA-HT-8019-01A	low	0	1004	0.2192987	0	0.219934496	0	0	0.160921335	0	0	0	0	0	0.077218598	0.214081737	0.05413643	0.049119961	0.002059745	0	0	0	0.003228998	0	0	0.752	-0.004934068	1.079041611
TCGA-HT-8108-01A	low	0	76	0.041780305	0	0.000476108	0	0	0.137978276	0	0	0.000861023	0	0.041421121	0	0.280062286	0	0.0049175	0.4040241	0	0.009236174	0.05439214	0	0.014195637	0.010655332	0.016	0.214798689	1.015452268
TCGA-HT-8109-01A	low	0	169	0.016888285	0	0.009942881	0.023959445	0	0.125839476	0	0.004526914	0	0	0	0.039864752	0.483585835	0	0	0.244700393	0	0	0	0.040928423	0.009763597	0	0.046	0.147233209	1.066833862
TCGA-HT-8111-01A	low	0	7	0.002897017	0.003325045	0.009711541	0.019869494	0	0.114385245	0	0	0.039425903	0	0.071390561	0	0.215385263	0	0.03865496	0.345509137	0.001486314	0	0.134336184	0	0.001291139	0.002332196	0.038	0.159634352	1.027439491
TCGA-HT-A5RB-01A	low	0	3	0.084817599	0	0.090525201	0.031771799	0	0.068469696	0	0.000304623	0	0	0	0.036794912	0.2199229	0	0.007539269	0.318814257	0	0	0	0.141039743	0	0	0.559	0.01752798	1.09223006
TCGA-HT-A615-01A	low	0	515	0.001141225	0.000299301	0.007856494	0	0	0.14142661	0	0.008668705	0.023310426	0	0.002135205	0.031897157	0.172422687	0	0.004179266	0.515136909	0	0	0.091191377	0	0.000323153	1.15E-05	0.013	0.232344314	1.009608914
TCGA-HT-A616-01A	low	0	55	0.090842343	0	0.022242281	0	0	0.113865215	0	0	0	0	0	0.041065288	0.439199245	0.001693691	0.011640448	0.041240179	0	0	0	0.232471827	0.005739482	0	0.334	0.05010458	1.115626155
TCGA-HT-A619-01A	low	0	651	0.014651515	0	0.042380592	0.058388718	0	0.328765512	0	0.119165195	0.051451063	0	0	0.007044222	0.046211335	0.047309682	0.003459566	0.115623038	0.009923494	0	0.155626069	0	0	0	0.381	0.043773386	1.074524434
TCGA-HT-A61A-01A	low	0	194	0.135270029	0	0.039460114	0.058347432	0	0.114030051	0	0.038354673	0	0	0	0.027542324	0.307745593	0	0.070232326	0.162946288	0	0	0.046071169	0	0	0	0.601	0.011453561	1.08390776
TCGA-HT-A74J-01A	low	0	320	0.113357722	0	0.002467715	0	0.005953431	0.15043843	0	0	0.018256925	0	0	0.073952504	0.280342593	0	0	0.152190619	0	0	0	0.191346946	0.011693113	0	0.102	0.110789943	1.06271848
TCGA-HT-A74L-01A	low	0	336	0	0	0.025901789	0	0	0.251075025	0	0.115419338	0.02022661	0	0.019636579	0.027618043	0.176612901	0	0.013187588	0.3240383	0.003452987	0	0	0.009702599	0.00567182	0.007456421	0.046	0.146352431	1.033320227
TCGA-HW-7486-01A	low	0	1721	0.073701929	0	0	0	0	0.090905561	0	0	0.01637834	0	0.02512735	0.028190525	0.495117192	0	0.017270489	0.20116486	0	0	0.041861818	0	0	0.010281935	0.019	0.194726302	1.039719444
TCGA-HW-7487-01A	low	0	1382	0	0	0.015418114	0.052381308	0	0.187239479	0	0.019353424	0	0	0	0.055327446	0.048223984	0.031109339	0.066010471	0.2444759	0.006348088	0	0.157036952	0	0	0.117075495	0.555	0.018326423	1.083297591
TCGA-HW-7489-01A	low	1	1262	0.120083565	0	0	0	0	0.060091736	0	0.002948771	0	0	0	0.034013344	0.45855014	0	0	0.196476474	0	0.001271198	0	0.117369306	0	0.009195466	0.188	0.079096339	1.099471884
TCGA-HW-7490-01A	low	0	1387	0.028655098	0	0.016417749	0.016320621	0	0.121173733	0	0.009642412	0	0	0	0.101995553	0.223544936	0	0.103421108	0.186721172	0	0	0	0.089974058	0.097101197	0.005032364	0.031	0.168495482	1.032065862
TCGA-HW-7491-01A	low	0	2078	0.032617498	0	0.009112329	0	0	0.158249832	0	0	0.029321597	0	0.143388542	0	0.036072397	0.136637451	0.009954303	0.068333033	0	0	0.148008948	0	0	0.22830407	0.818	-0.014268551	1.122956736
TCGA-HW-8320-01A	low	0	1217	0	0	0.010461281	0	0	0.102068781	0	0.02057138	0	0	0	0.060663004	0.389090409	0	0.002331847	0.124284165	0	0	0	0.232758163	0.032822732	0.024948238	0.006	0.264105971	1.008258963
TCGA-HW-8322-01A	low	0	758	0.003297516	0	0.009207072	0	0.027904381	0.128366599	0	0.006079963	0.007142588	0	0.021420816	0.012415373	0.048307121	0	0.021163235	0.497739954	0.004475753	0	0.186220587	0	0	0.026259042	0.409	0.038832844	1.092915185
TCGA-HW-A5KJ-01A	low	1	962	0.103598118	0	0.263241826	0.156658121	0	0	0.068045294	0.038839457	0	0.088922576	0	0.102441538	0.013603759	0.020256063	0	0.142263468	0	0	0	0	0.00212978	0	0.39	0.042424537	1.071583625
TCGA-HW-A5KL-01A	low	0	878	0.001476298	0	0.023267897	0	0	0.106263592	0	0	0.037976557	0	0	0.00077616	0.228480549	0.011218933	0.010294464	0.265124367	0	0	0.307753893	0	0	0.007367289	0.099	0.11352673	1.060522759
TCGA-IK-8125-01A	low	0	1301	0.000291992	0.012321398	0.022952572	0	0	0.192671853	0	0.002592603	0.044371559	0	0.048208044	0.006171119	0.027497573	0	0.005547673	0.341754987	0	0	0.220768095	0	0.009965231	0.0648853	0.218	0.071102297	1.06087778
TCGA-P5-A5EV-01A	low	0	7	0	0.008539387	0.000836257	0.034986338	0	0.10918119	0	0	0	0	0.072735655	0.0339994	0.299297349	0	0.100308696	0.22338252	0.006692411	0	0.110040797	0	0	0	0.072	0.130108271	1.047386443
TCGA-P5-A5EW-01A	low	0	204	0.004054407	0	0.004756854	0	0	0.213395568	0	0.012632784	0.002967568	0	0	0.098393707	0.16533221	0	0.003225531	0.107045032	0	0	0	0.370569233	0.017201581	0.000425526	0.018	0.20220884	1.063310665
TCGA-P5-A5EZ-01A	low	0	70	0.020034075	0	0	0.046077338	0	0.16153318	0	0	0.004525843	0.055114766	0	0.03438319	0.244162183	0	0.033838725	0.345546182	0.000907827	0	0.050586527	0	0.00086204	0.002428124	0.02	0.187313307	1.020745492
TCGA-P5-A5F0-01A	low	0	287	0	0.043574947	0	0.233592099	0	0	0	0.077443469	0	0	0	0.075198465	0.22990734	0	0.023212338	0.263824673	0	0	0.053246669	0	0	0	0.841	-0.017742412	1.104994735
TCGA-P5-A5F2-01A	low	0	242	0.080920196	0	0.095038375	0	0.009699307	0.042180645	0	0.007047709	8.44E-05	0	0	0.049337129	0.370832306	0	0	0.162392743	0	0	0	0.175293256	0.007173911	0	0.065	0.133917811	1.055283303
TCGA-P5-A5F4-01A	low	0	231	0	0.015172923	0.021376204	0	0	0.237610624	0	0.049879749	0.113158571	0	0	0.090250038	0.203661513	0	0.009324509	0.03061139	0	0	0	0.201401688	0.018771069	0.00878172	0.372	0.045031716	1.094882115
TCGA-P5-A72W-01A	low	0	317	0	0	0.007031141	0.04423981	0	0.181231785	0	0.014524577	0.050407214	0	0	0.102096946	0.175863571	0	0.004270746	0.325478758	0.00186748	0	0.088562113	0	0.004425858	0	0.099	0.113591339	1.048572173
TCGA-P5-A72X-01A	low	0	403	0.091031462	0	0.000779448	0.032688589	0	0.046545968	0	0.016431009	0	0	0	0.059194142	0.207940092	0	0.04312607	0.349130952	0	0	0	0.131633212	0.021499058	0	0.228	0.067918304	1.081731761
TCGA-P5-A72Z-01A	low	0	354	0.00321895	0	0.010987355	0	0	0.277903678	0	0.003476376	0.129695455	0	0.020813767	0.041752624	0.137430012	0	0.02102067	0.343908928	0	0	0.009792184	0	0	0	0.922	-0.029199669	1.109967109
TCGA-P5-A730-01A	low	0	333	0.008216065	0	0.035761629	0	0.030223419	0.153503722	0	0.000737121	0.036542568	0	0.017570752	0.097272028	0.068631194	0	0.041568233	0.353673	0.010781764	0	0.139453768	0	0.006064738	0	0.6	0.011639812	1.084284597
TCGA-P5-A735-01A	low	0	292	0.012519793	0	0.00182958	0	0	0.225918073	0	0.009814625	0	0	0.052374182	0.078429366	0.384223014	0	0	0.135266897	0	0	0.099624469	0	0	0	0.183	0.080210854	1.07480365
TCGA-P5-A737-01A	low	0	372	0.012246689	0	0.009273719	0.024309339	0	0.085105763	0	0.040637171	0.022131859	0	0	0.151967002	0.271670419	0	0.015999779	0.305719799	0	0	0	0.025629948	0.035308514	0	0.152	0.089244524	1.076574047
TCGA-P5-A77W-01A	low	0	584	0.113926989	0	0.147854554	0.014785262	0	0.097509291	0	0.015413947	0	0	0.02028479	0.008936523	0.093621689	0.029295978	0.010370137	0.364772605	0	0	0.083228235	0	0	0	0.753	-0.00522573	1.07849548
TCGA-P5-A77X-01A	low	0	105	0	0.042685286	0.005027859	0	0.058738163	0.056129488	0	0	0.055078134	0	0.119929013	0	0.353558927	0.023793046	0.001972462	0.13820419	0	0	0.13693954	0	0.007943891	0	0.205	0.075338154	1.065619126
TCGA-P5-A780-01A	low	0	72	0.013543247	0	0.00186357	0	0	0.192756381	0	0.01328177	0	0	0.031865411	0.064001843	0.22407633	0	0.001977245	0.172640716	0	0	0	0.244220914	0.039772574	0	0.004	0.298201371	0.978682862
TCGA-P5-A781-01A	low	0	134	0.105510128	0	0	0	0.015740102	0.054276574	0	0.033177138	0.020154747	0	0.021007717	0.057891149	0.425731036	0.011481521	0.003254524	0.201467013	0	0	0.047025425	0	0	0.003282925	0.022	0.183186667	1.03264542
TCGA-QH-A65R-01A	low	0	461	0	0.004477428	0.05209157	0	0	0.0946251	0	0.054844218	0	0	0	0.047415739	9.15E-05	0.062071409	0.016105118	0.337548202	0	0	0	0.321374278	0.003903778	0.005451673	0.058	0.136288161	1.085380398
TCGA-QH-A65S-01A	low	0	77	0	0.002334995	0.009203356	0.020299047	0	0.086693221	0	0.00739241	0.026557648	0	0.010104765	0.038918862	0.318160313	0.010908622	0.004068257	0.180059021	0	0	0.194485295	0	0.055445543	0.035368646	0.074	0.128189549	1.0494263
TCGA-QH-A65X-01A	low	0	482	0.035590765	0	0.003670674	0.068884375	0	0.107761286	0	0	0.012106006	0	0.035189089	0.004610628	0.029398667	0	0.148080721	0.413705493	0.03370452	0	0.107297776	0	0	0	0.216	0.071751824	1.077893475
TCGA-QH-A65Z-01A	low	0	427	0.087264676	0	0	0.030636397	0	0.042595221	0	0.025405108	0	0	0	0.072619903	0.261385768	0	0.006428795	0.252563872	0	0	0	0.210395213	0.010705046	0	0.135	0.097700126	1.079387271
TCGA-QH-A6CU-01A	low	0	451	0.048477234	0	0.02587187	0	0	0.086339629	0	0.007897876	0	0	0	0.077081163	0.422340781	0	0.021857816	0.253781594	0	0	0	0.054980058	0.001371979	0	0.018	0.203737389	1.028683369
TCGA-QH-A6CW-01A	low	0	414	0.030930123	0	0.005305085	0	0	0.118731308	0	0.00295815	0.00356684	0	0.035629728	0.010643705	0.2723355	0	0.005301828	0.175793851	0	0	0	0.298732563	0.039387985	0.000683336	0.009	0.24865862	1.014011844
TCGA-QH-A6CY-01A	low	0	408	0.065321224	0	0	0	0	0.11408765	0	0.035116374	0	0	0	0.087193299	0.187384704	0	0.026851366	0.2675128	0	0	0	0.186661952	0.029870631	0	0.348	0.048466018	1.091708822
TCGA-QH-A6CZ-01A	low	0	279	0.020737062	0	0	0.059381067	0	0.021811843	0	0.041781186	0	0	0	0.042708277	0.475043859	0	0	0.17011926	0	0	0	0.130605168	0.037812278	0	0.273	0.060793619	1.110427104
TCGA-QH-A6X3-01A	low	0	313	0.007569507	0	0.012389943	0	0	0.139494633	0	0.012899317	0	0	0	0.08469462	0.031229972	0	0.001179567	0.380783513	0.002876385	0.001673637	0	0.309883088	0.015325817	0	0.019	0.192619466	1.058461632
TCGA-QH-A6X4-01A	low	0	442	0.13998863	0	0.003290804	0	0.019209888	0.070528327	0	0.050934031	0.012348901	0	0.046336671	0.063359084	0.288077895	0	0	0.178778422	0	0	0.125550121	0	0.001597227	0	0.559	0.017520266	1.08311801
TCGA-QH-A6XA-01A	low	0	502	0	0.00164539	0.000726194	0	0	0.127385968	0	0	0	0	0	0.053911989	0.488517344	0	0	0.101130026	0	0	0	0.214264727	0.012418362	0	0.038	0.160151526	1.072583483
TCGA-QH-A86X-01A	low	0	337	0	0.002192238	0.008445817	0.103949403	0	0.067666304	0	0.004349112	0	0	0	0.032365272	0.041457195	0	0.025209546	0.538777997	0	0	0	0.175587116	0	0	0.485	0.027055301	1.124557076
TCGA-QH-A870-01A	low	0	395	0.06227494	0	0.012911802	0.005588299	0	0.116210856	0	0	0	0	0	0.051684518	0.349809373	0	0.009418313	0.29233227	0	0.00560966	0	0.080636829	0.013523139	0	0.132	0.099107235	1.071255779
TCGA-R8-A6MK-01A	low	0	2702	0.04437844	0	0.013436216	0	0.01999452	0.124339678	0	0.019505922	0.018226536	0	0.030580521	0.052701891	0.37542795	0	0	0.207028018	0	0.004189863	0.090190446	0	0	0	0.044	0.149696329	1.038509383
TCGA-R8-A6ML-01A	low	0	2860	0	0	0.068704302	0.121486148	0	0	0	0.070330021	0	0	0	0.025559381	0.027173228	0.149868282	0.026578979	0.21325865	0.000225519	0	0.279869383	0	0.016946107	0	0.481	0.028292913	1.083287437
TCGA-R8-A73M-01A	low	0	1806	0.020288629	0	0.114477372	0	0.002296871	0.029924232	0	0.032891731	0	0	0.005586352	0.019009061	0.264959451	0	0.009541454	0.337208209	0	0	0	0.160467647	0.003348993	0	0.497	0.024865008	1.102442297
TCGA-RY-A83X-01A	low	0	939	0.178304099	0	0.005701049	0	0.09883287	0	0	0.014782217	0.004439848	0	0.033558123	0.040883422	0.194151597	0	0.000457994	0.420170587	0	0	0	0	0.008718194	0	0.21	0.073296134	1.075974002
TCGA-RY-A83Y-01A	low	0	166	0	0.008102444	0.022201102	0	0	0.094023949	0	0.004728415	0.026083096	0	0	0.064195633	0.012335841	0	0.013772672	0.741600094	0	0	0	0.007757505	0	0.005199248	0.073	0.12880457	1.098347636
TCGA-RY-A840-01A	low	0	854	0.071205935	0	0.00846006	0.007624021	0.01372337	0.041285273	0.007563959	0	0	0	0.144629923	0	0.177404001	0	0.002374866	0.508979539	0	0	0	0	0.016749052	0	0.205	0.075410347	1.089563215
TCGA-RY-A843-01A	low	0	63	0	0.007123599	0.082215925	0.038349862	0	0.058053442	0	0.024680494	0.002256298	0	0.035418682	0	0.070327682	0	0.009827119	0.43226847	0	0	0.22319418	0	0.014725676	0.001558573	0.229	0.067772281	1.068992882
TCGA-RY-A845-01A	low	0	596	0.053258875	0	0.002899602	0	0.009107865	0.132431879	0	0.003640036	0	0	0	0.07967508	0.481469542	0	0	0.154100469	0	0.000337559	0	0.079986447	0.003092647	0	0.105	0.109909542	1.081188341
TCGA-RY-A847-01A	low	0	933	0	0.008007071	0.005178457	0	0	0.174454014	0	0.028655098	0.045741251	0	0.036143605	0.007091307	0.347415046	0	0.008621836	0.216026594	0	0	0	0.115718149	0.006947571	0	0.018	0.1982718	1.018323344
TCGA-S9-A6TS-01A	low	1	1891	0	0.003250013	0.00752725	0	0.02459211	0.104613889	0	0	0.021835911	0	0.006832905	0.060543642	0.294144181	0	0.00510036	0.280354935	0	0	0.188316046	0	0.001460522	0.001428235	0.069	0.132406404	1.046505973
TCGA-S9-A6TU-01A	low	0	2650	0.05328238	0	0.0056666	0	0	0.113279066	0	0.005485245	0	0	0	0.051500639	0.312617104	0	0	0.309080283	0	0.003557969	0	0.143701256	0.000230476	0.001598982	0.006	0.265273133	0.993872129
TCGA-S9-A6TX-01A	low	0	1245	0.057425032	0	0.010601164	0	0	0.095684627	0	0.034657276	0.018970731	0	0.014340298	0.071960017	0.260007749	0	0.003125787	0.360103278	0	0	0.073124041	0	0	0	0.364	0.045955819	1.083566425
TCGA-S9-A6TY-01A	low	0	1076	0.022960844	0	0.196804657	0.052295786	0.044086427	0	0	0.007103247	0	0	0	0.058141213	0.252643613	0	0	0.321832159	0	0	0.025567437	0	0.018564616	0	0.932	-0.030868341	1.100557182
TCGA-S9-A6U1-01A	low	0	785	0.002611988	0	0.013486664	0	0	0.155164793	0	0.00755132	0.005157218	0	0	0.091010082	0.348430653	0	0	0.314997369	0	0.000221721	0	0.054527979	0.006840214	0	0.014	0.228946837	1.012814771
TCGA-S9-A6U5-01A	low	0	992	0.000429026	0.001172552	0.012010846	0.011999444	0	0.086652695	0	0.004781896	0.018319184	0.020316635	0	0.040596543	0	0.103407544	0.012204302	0.333876514	0.235780362	0	0.115379903	0	0.003072554	0	0.057	0.137408678	1.048890725
TCGA-S9-A6U6-01A	low	0	1069	0.081811525	0	0.015839268	0.007134179	0	0.046933996	0	0.003385432	0	0	0	0.037564613	0.332497675	0	0	0.276720849	0	0	0	0.181936869	0.016175594	0	0.052	0.142500531	1.061020574
TCGA-S9-A6UB-01A	low	0	3761	0	0	0.031247238	0	0	0.203349986	0	0.069430034	0.028575572	0	0.15791649	0	0.03036249	0.150116133	0.024835023	0.057051757	0	0	0.234848428	0	0.01226685	0	0.729	-0.002636654	1.094455804
TCGA-S9-A6WD-01A	low	0	2289	0.105464893	0	0.058329831	0	0	0.104481896	0	0.018102717	0	0	0	0.040074888	0.323844618	0	0.023548464	0.323988994	0	0.0021637	0	0	0	0	0.1	0.113173808	1.057639043
TCGA-S9-A6WH-01A	low	0	1173	0.124576134	0	0.028464256	0	0	0.125616868	0	0	0.003757557	0	0	0.101018492	0.328401377	0	0	0.264522751	0	0.004220301	0	0	0	0.019422265	0.455	0.03220717	1.096878384
TCGA-S9-A6WI-01A	low	0	2585	0.078627094	0	0.075549325	0.050566612	0	0.07394569	0	0.01959433	0	0	0	0.073056414	0.219866041	0	0.006478673	0.0918418	0	0.000574854	0	0.174026126	0.135873041	0	0.063	0.134995478	1.041453735
TCGA-S9-A6WO-01A	low	0	566	0	0	0.004936882	0	0	0.130944095	0	0	0	0	0.001092927	0.051108297	0.376349403	0	0.010204646	0.228649062	0	0	0	0.180652518	0.004584986	0.011477185	0.042	0.154420069	1.059192936
TCGA-S9-A7IQ-01A	low	0	1099	0.078125119	0	0.074736487	0.058592997	0	0.19527523	0	0	0	0	0	0.062980962	0.268220634	0	0	0.100196301	0	0	0	0.161872271	0	0	0.622	0.00894686	1.092542591
TCGA-S9-A7IY-01A	low	0	715	0	0.004205745	0.01378649	0.020019834	0	0.143132042	0	0.015457135	0	0	0.009373558	0.046867475	0.34111484	0	0.022639289	0.22963888	0	0	0	0.037640318	0.047468382	0.068656012	0.022	0.181756748	1.033735505
TCGA-S9-A7IZ-01A	low	0	608	0.026066535	0	0.015268695	0	0	0.081112761	0	0	0	0	0.005099187	0.035127244	0.240377874	0	0	0.565926317	0	0	0	0.031021387	0	0	0.148	0.090655052	1.102761278
TCGA-S9-A7J1-01A	low	0	249	0.072463931	0	0	0.010125944	0	0.09119212	0	0.029417148	0	0	0	0.062000438	0.307778508	0	0.048075359	0.378946551	0	0	0	0	0	0	0.089	0.119852252	1.06436282
TCGA-S9-A7J2-01A	low	0	62	0.063476094	0	0.009051789	0	0.08070785	0.054090053	0	0	0.015807086	0	0	0.11646015	0.273835432	0	0.002066474	0.134158022	0	0	0	0.227980543	0.015824316	0.006542191	0.279	0.059949837	1.102127318
TCGA-S9-A7QW-01A	low	0	458	0.008344802	0	0.01158285	0.005855215	0	0.025716432	0	0.037544344	0	0	0	0.040472791	0.341492417	0	0.011119241	0.255307998	0	0	0	0.232607927	0.029955983	0	0.137	0.094779268	1.097652017
TCGA-S9-A7QX-01A	low	0	564	0	0.003880132	0.011894135	0	0.012107642	0.123564324	0	0	0.036572639	0	0.059293639	0.008122003	0.213958989	0	0	0.41691575	0	0	0.103796414	0	0.005224902	0.004669432	0.033	0.163739448	1.032929548
TCGA-S9-A7QY-01A	low	0	863	0.046513232	0	0.036893636	0	0.009198873	0.07572717	0	0.026625842	0.028701097	0	0.027045154	0.071775804	0.244938032	0.097068436	0.002306025	0.247601515	0	0	0.085605186	0	0	0	0.546	0.019190005	1.085656597
TCGA-S9-A7QZ-01A	low	0	826	0	0	0.141384293	0.08138116	0	0.040616647	0	0.061709671	0	0	0.009941421	0.059436323	0.200551834	0	0.071400496	0.287103457	0	0	0	0.046474698	0	0	0.919	-0.028835525	1.097087114
TCGA-S9-A7R1-01A	low	1	5166	0.016033829	0	0	0	0	0.058999859	0	0.051386875	0	0	0	0.033358368	0.118876917	0	0.042477558	0.168115272	0	0	0	0.397829988	0.104742607	0.008178727	0.075	0.125696996	1.112786334
TCGA-S9-A7R3-01A	low	0	3013	0.026680386	0	0.009091307	0.001000045	0	0.056604489	0	0	0	0	0	0.03269953	0.247945067	0	0.012897191	0.553543492	0	0	0	0.03963624	0.019902253	0	0.023	0.178961434	1.05743153
TCGA-S9-A7R4-01A	low	0	914	0.02767019	0	0.001148326	0	0.013192607	0.114639741	0	0.001397641	0	0	0	0.048036971	0.277414038	0	0	0.300789399	0	0	0	0.1757741	0.039936988	0	0.005	0.282788216	0.985548427
TCGA-TM-A7C4-01A	low	0	1470	0	0	0.057631052	0.032644704	0	0.392415091	0	0	0.087824516	0	0	0.07384397	0.11622714	0.046340867	0.005594712	0.035576356	0	0	0.136798929	0	0.008633399	0.006469262	0.388	0.042680721	1.078264515
TCGA-TM-A7C5-01A	low	0	1500	0	0	0.066819807	0.026035749	0	0.050518286	0	0.077532071	0	0	0	0.074780191	0.049043313	0.05040571	0.026753017	0.372358808	0	0	0	0.136428784	0.068943808	0.000380455	0.197	0.076312832	1.073049794
TCGA-TM-A7CA-01A	low	0	1058	0	0.00718052	0.016597229	0.031766516	0	0.311699005	0	0.006484161	0	0	0	0.147602254	0.163950579	0	0.001818923	0.279504646	0.002190714	0	0.026275811	0	0.004929644	0	0.283	0.059031058	1.082815084
TCGA-TM-A7CF-01A	low	0	1989	0.006709196	0	0.015664343	0	0	0.467283952	0	0	0.10566872	0	0.05913674	0.046872113	0.110676554	0.031470131	0.002419451	0.038583395	0	0	0.110132321	0	0.005383085	0	0.285	0.058337216	1.085629176
TCGA-TM-A84G-01A	low	0	1236	0	0	0	0.08177356	0	0.287387394	0	0.018340267	0.061450059	0	0	0	0.045925604	0.001742541	0.005728431	0.232003115	0	0	0.264483611	0	0	0.001165418	0.586	0.01306191	1.092948944
TCGA-TM-A84H-01A	low	0	926	0	0	0.051833348	0	0	0.149879077	0	0.003251389	0.03350721	0	0	0.018022315	0.082382556	0	0	0.383886934	0	0.001311892	0.251350879	0	0.006268951	0.018305448	0.386	0.043079882	1.080027408
TCGA-TM-A84M-01A	low	0	754	0	0	0.054133856	0.005801775	0	0.041551532	0	0.080597232	0	0	0	0.056740715	0.009084696	0	0	0.376622403	0	0	0	0.266533435	0.108934356	0	0.47	0.030153673	1.123994841
TCGA-TM-A84S-01A	low	0	454	0	0.000832899	0.012816134	0.06652055	0	0.084691871	0	0.01232436	0.039797642	0	0	0.071456402	0.097561949	0.048334513	0.034919836	0.280840832	0.009157503	0	0.239562375	0	0.001183133	0	0.137	0.095070476	1.053566808
TCGA-TM-A84T-01A	low	0	724	0.003540221	0.000130064	0.014595802	0	0.004446969	0.116993801	0	0	0.047744343	0	0.027284147	0.011609275	0.282945275	0	0.013631938	0.249805683	0	0	0.227272481	0	0	0	0.069	0.132422793	1.043395671
TCGA-TQ-A7RF-01A	low	0	650	0	0.016074507	0.013160582	0	0	0.218456459	0	0.010657283	0.04531292	0	0.011845993	0.057529916	0.098627633	0	0	0.505740173	0	0.004537049	0.004203403	0	0.000572652	0.013281431	0.136	0.095857066	1.071478797
TCGA-TQ-A7RG-01A	low	0	599	0.064740408	0	0.005291813	0.018805273	0	0.080584056	0	0	0.000569379	0	0.006472212	0.050035393	0.381169611	0	0.017721962	0.329833518	0	0	0	0.043441089	0.001335287	0	0.093	0.11709437	1.071883901
TCGA-TQ-A7RH-01A	low	0	486	0	0.001366553	0	0	0	0.128306922	0	0.007571507	0.002345794	0	0	0.082778136	0.317814198	0	0	0.400602886	0	0	0	0.052620095	0.00659391	0	0.015	0.220766004	1.022518215
TCGA-TQ-A7RI-01A	low	0	62	0.021416676	0	0.003419247	0	0.048576618	0.057053228	0	0	0.004452014	0	0.059142611	0.01096391	0.375343215	0.006952011	0	0.310639712	0	0	0.102040759	0	0	0	0.298	0.055951136	1.093803901
TCGA-TQ-A7RJ-01A	low	0	1229	0.035481645	0	0.014257813	0	0.023474063	0.094828268	0	0	0.02059101	0	0.028415202	0.03016424	0.335159286	0	0.000242925	0.316905142	0	0	0.099695505	0	0.0007849	0	0.02	0.188911007	1.023919895
TCGA-TQ-A7RK-01A	low	0	1341	0	0	0.091621591	0	0.014746982	0.12440576	0	0.007936527	0.001877477	0	0	0.129348693	0.243432609	0	0.007497062	0.279813246	0	0	0	0.090441581	0.008878471	0	0.137	0.095456943	1.062986761
TCGA-TQ-A7RN-01A	low	0	1026	0.032379854	0	0.01853684	0	0.032093828	0.226175267	0	0	0.059304014	0	0.088546625	0	0.028923638	0.025379973	0.036771943	0.222708623	0.003625122	0	0.213746417	0	0.002038128	0.009769729	0.137	0.094489323	1.044685652
TCGA-TQ-A7RQ-01A	low	0	795	0	0.012183163	0.100450703	0.062203253	0	0.003460559	0	0.065358309	0	0	0	0.031345424	0.160632241	0	0	0.270151748	0	0.000849561	0	0.258762425	0.034602615	0	0.23	0.067270195	1.087259306
TCGA-TQ-A7RV-01A	low	0	1868	0.068511233	0	0.016000735	0	0	0.181319863	0	0	0.023255631	0	0.119764346	0	0.356062524	0	0	0.148661052	0	0.002156953	0.084267661	0	0	0	0.339	0.049297437	1.076620839
TCGA-TQ-A8XE-01A	low	1	954	0.074849899	0	0.000829517	0.004358759	0	0.05305445	0	0.01773775	0	0	0	0.037042228	0.393842757	0	0	0.239496532	0	0.004081829	0	0.174706279	0	0	0.086	0.121161137	1.076179817
TCGA-VM-A8C8-01A	low	0	1397	0	0.004372566	0.016511126	0	0.018001558	0.136563472	0	0.00865644	0.033997249	0	0.043508763	0.013516622	0.281834933	0	0.000374661	0.303001324	0	0	0.136874555	0	0	0.002786731	0.058	0.137004781	1.039907462
TCGA-VM-A8CB-01A	low	0	3	0.008619369	0	0	0	0	0.277808077	0	0.012935149	0.114807328	0	0.128168379	0.036005979	0.140042167	0.046903327	0.048797422	0.158051549	0	0	0.005765526	0	0	0.022095728	0.486	0.026695757	1.090596216
TCGA-VM-A8CE-01A	low	0	1191	0	0.007152225	0.018074737	0	0.009780414	0.099921375	0	0	0.012581816	0	0	0.088807562	0.147126783	0	0.010111265	0.47538159	0	0	0	0.117817192	0.002441035	0.010804007	0.407	0.03922221	1.109258385
TCGA-VM-A8CF-01A	low	0	609	0.025220863	0	0.014470644	0.00859835	0	0.075317931	0	0	0	0	0	0.058193177	0.286579167	0	0.007601488	0.506369671	0	0	0	0	0.017648709	0	0.006	0.26758557	1.004587502
TCGA-VM-A8CH-01A	low	0	714	0.004226615	0	0.006425025	0	0.02556835	0.098096058	0	0.002752116	0.024447555	0	0.041016041	0.01178302	0.142515812	0	0.007366395	0.499506728	0	0	0.134987223	0	0	0.001309063	0.048	0.14421419	1.047821671
TCGA-VV-A86M-01A	low	0	487	0.042879835	0	0.003375506	0.014825245	0	0.099253079	0	0	0	0	0	0.09498979	0.274043485	0	0.017238746	0.344525799	0	0.009572742	0	0.078442906	0.020852868	0	0.026	0.172925402	1.036568504
TCGA-W9-A837-01A	low	0	1553	0	0	0.018426385	0	0	0.276786742	0	0.218031483	0.050937316	0	0.025065361	0.106484065	0.188338432	0	0	0.075179952	0	0	0	0.021123876	0.001339041	0.018287347	0.152	0.088811025	1.077614832
TCGA-WH-A86K-01A	low	0	405	0.071711207	0	0.010765407	0	0	0.098309894	0	0.0007318	0.026758413	0	0.007422299	0.035872889	0.298567409	0	0.052109326	0.337518168	0.005835487	0	0.054397701	0	0	0	0.054	0.139384237	1.045202781
TCGA-WY-A858-01A	low	0	1337	0.050840275	0	0.007492691	0	0.007524531	0.121805313	0	0	0.006128967	0	0	0.060860719	0.258101728	0	0	0.449962357	0	0.005091129	0	0.029496406	0.001082142	0.001613741	0.005	0.284135847	0.985176915
TCGA-WY-A85A-01A	low	0	1320	0.047928112	0	0.013461933	0	0.004015914	0.034382845	0	0.003876527	0	0	0	0.0488436	0.368534884	0	0.038463809	0.215055945	0	0	0	0.168280877	0.057155553	0	0.32	0.052094561	1.106920605
TCGA-WY-A85B-01A	low	0	1393	0.003548256	0	0.012196956	0.024514996	0	0.084683934	0	0	0.000744862	0	0	0.079572714	0.348817126	0	0.003339804	0.404465134	0	0	0	0.03528722	0.002828998	0	0.003	0.307768012	0.979122741
TCGA-WY-A85C-01A	low	0	1426	0.008276739	0	0.014445639	0.013005842	0	0.079565222	0	0.019095461	0.007511704	0	0.009581209	0.063855942	0.36393988	0	0.001832639	0.047420348	0	0	0	0.271998431	0.083057006	0.016413937	0.024	0.174395621	1.061474763
TCGA-WY-A85D-01A	low	0	1147	0.053818655	0	0.007578817	0	0.009018001	0.092949324	0	0.002979059	0	0	0	0.067648546	0.418010329	0	0	0.218703727	0	0	0	0.124089022	0.003627278	0.001577243	0.044	0.150366341	1.057940354
TCGA-CS-4941-01A	high	1	234	0.046273424	0	0.017238834	0.009682788	0	0.188353939	0	0	0.001048423	0.000331761	0	0.049674528	0.23594842	0	0.109820311	0.260610631	0	0.003498379	0.07211831	0	0	0.005400252	0.086	0.121385296	1.044931419
TCGA-CS-4942-01A	high	1	1335	0	0.002264866	0.006711366	0	0	0.118277312	0	0	0.025354731	0	0.032065676	0	0.459825967	0	0.003618647	0.169760103	0	0.011170723	0.17095061	0	0	0	0.015	0.220921661	1.01805959
TCGA-CS-4943-01A	high	1	1106	0	0	0.010874965	0	0	0.129062919	0	0.002547787	0	0	0	0.056665754	0.325651541	0	0.024524507	0.330025989	0	0	0	0.109666468	0.010265165	0.000714905	0.092	0.118052441	1.068424813
TCGA-CS-5393-01A	high	0	1222	0.000951997	0.001598429	0.0050419	0	0	0.126441531	0	0.000669417	0.01331967	0	0.036455396	0.014574945	0.250950107	0	0	0.26856528	0	0	0.24308423	0	0	0.038347098	0.046	0.146524272	1.04208089
TCGA-CS-5395-01A	high	1	639	0	0.008766566	0.005502221	0	0	0.151719335	0	0	0.013023771	0	0.041645445	0.022876413	0.059835737	0.037180678	0.011542666	0.262626094	0	0	0.345167412	0	0.014303379	0.025810285	0.556	0.018228987	1.100666368
TCGA-CS-5396-01A	high	0	1631	0	0	0	0	0.075971927	0.241032334	0	0	0	0	0.088228326	0	0.013727266	0	0.00779699	0.424545941	0	0	0.119235461	0	0	0.029461756	0.51	0.022739032	1.08800821
TCGA-CS-5397-01A	high	1	194	0.001790433	0	0.005929392	0.043457201	0	0.177631599	0	0.005377535	0.003322351	0	0	0.064427436	0.266673233	0	0	0.327784716	0.000637248	0.006345639	0.080873666	0	0.006137379	0.009612171	0.388	0.042774285	1.084834383
TCGA-CS-6186-01A	high	1	538	0	0.00612046	0.020298408	0	0.001354141	0.166589904	0	0	0.067133109	0	0.091055764	0	0.055346922	0	0.027146327	0.408629642	0	0	0.145603381	0	0	0.010721943	0.438	0.034853147	1.076234341
TCGA-CS-6188-01A	high	1	814	0.00309938	0.002848167	0.003929432	0	0	0.172396279	0	0.017037775	0.045812469	0	0.037800829	0.012088832	0.000137045	0.312229392	0	0.367892891	0	0.001606445	0.019847974	0	0	0.00327309	0.063	0.134929826	1.07808647
TCGA-CS-6290-01A	high	1	1137	0.003558513	0.007458885	0.007194154	0.000322342	0	0.084272766	0	0	0.023271346	0	0.041887224	0.000436965	0.379790708	0	0.013088384	0.300563605	0	0	0.129898855	0	0.00797394	0.000282312	0.012	0.236671428	1.007123149
TCGA-CS-6666-01A	high	0	1428	0.00587861	0	0.022707314	0	0	0.177847235	0	0	0.035727615	0	0.096092022	0	0.060700593	0.123237962	0.058455829	0.376963331	0.001236408	0	0.016824847	0	0	0.024328234	0.127	0.100485296	1.062162451
TCGA-DB-5270-01A	high	0	3733	0.017154657	0	0	0.024019728	0	0.067726762	0	0.030611653	0	0	0	0.063052208	0.465959189	0	0.042780834	0.13872243	0	0	0	0.086413292	0.063559247	0	0.134	0.098834738	1.085169477
TCGA-DB-5274-01A	high	0	2289	0.028323012	0	0.005944583	0.0140574	0	0.032380348	0	0.054033417	0	0.015649153	0	0.072694674	0.197457066	0.06640476	0.0199657	0.377886106	0.001889776	0	0	0.099069477	0.009775757	0.004468772	0.005	0.283216106	0.983746348
TCGA-DB-5275-01A	high	0	1458	0	0.001979347	0.001835482	0	0	0.125084827	0	0.037040888	0	0	0	0.05196836	0.31539947	0	0.042584755	0.120031765	0	0	0	0.269148667	0.008093149	0.02683329	0.102	0.111022342	1.086498493
TCGA-DB-5277-01A	high	1	1547	0	0	0	0.022139292	0	0.072040536	0	0.027989149	0	0	0	0.088177881	0.079366676	0	0.016925795	0.526899937	5.35E-05	0	0.149694167	0	0.016713051	0	0.269	0.061772765	1.091328663
TCGA-DB-5281-01A	high	0	2381	0	0	0.000110089	0.06537488	0	0.325177493	0	0.023572494	0.032243481	0	0	0.054744182	0.179715283	0.02680329	0.047322528	0.044191528	0.008987967	0	0.135102144	0	0	0.056654642	0.287	0.057675539	1.071154617
TCGA-DB-A4XC-01A	high	0	1421	0	0.005277774	0.001831514	0	0.028468516	0.135964583	0	0.000881128	0.033551497	0	0.049720211	0	0.208599535	0	0.003602974	0.432880457	0	0	0.078577026	0	0.002341252	0.018303532	0.112	0.108045678	1.061054136
TCGA-DB-A64O-01A	high	1	775	0.049618012	0	0.004191497	0	0.008274791	0.095449978	0	0	0.015880105	0	0.053777361	0.022532651	0.316155528	0	0	0.322123372	0	3.58E-05	0.111960862	0	0	0	0.355	0.047502939	1.0865637
TCGA-DB-A64S-01A	high	0	835	0.004604331	0.000475696	0.007187438	0	0	0.188135346	0	0.019067976	0	0	0	0.090624761	0.288919542	0	0.009438016	0.132480193	0.002613198	0	0	0.237508925	0.011027134	0.007917444	0.012	0.238410384	1.013329664
TCGA-DB-A64V-01A	high	0	889	0	3.47E-05	0.011527998	0.067488944	0	0.070867869	0	0.014870659	0.001989929	0.019738229	0	0.048556765	0.104527806	0.069379704	0.019685821	0.545786376	0.001057663	0	0.022503878	0	0.001983625	0	0.012	0.23764275	1.015179449
TCGA-DB-A64W-01A	high	1	438	0	0	0.010392153	0.010429746	0	0.424495884	0	0	0.027410424	0	0	0	0.054194033	0.168205567	0	0	0	0	0.304872192	0	0	0	0.673	0.00314098	1.112340776
TCGA-DB-A75K-01A	high	0	368	0	0	0.04252065	0	0	0.022395883	0	0.056161031	0	0	0	0.0528392	0.521047681	0.041629481	0.024462573	0	0	0	0	0.165751836	0.073191666	0	0.27	0.061525035	1.119043509
TCGA-DB-A75P-01A	high	0	492	0.081278725	0	0	0.126585045	0	0.179696026	0	0	0	0	0.001638829	0.026702456	0.229282739	0	0.015054958	0.304799456	0	0	0.034961767	0	0	0	0.477	0.028982669	1.083045456
TCGA-DH-5140-01A	high	1	607	0	0	0	0.153031591	0	0.131705513	0	0	0.020444102	0	0	0.03591248	0.06270278	0.123506741	0.055718238	0.258370943	0.023138027	0	0.127630901	0	0.007838683	0	0.449	0.032750556	1.078362139
TCGA-DH-5142-01A	high	0	1943	0.019054394	0	0.000955997	0.009393042	0	0.110384208	0	0	0	0	0.005999104	0.02480387	0.345726364	0	0.030686721	0.38818605	0	0	0.052080399	0	0.012729851	0	0.002	0.313100748	0.971593686
TCGA-DH-A669-01A	high	1	919	0.013291524	0	0	0	0	0.225484701	0	0.071337649	0.039389038	0	0	0.040402578	0.016085841	0	0.101751646	0.375591882	0	0	0.092239011	0	0.013980151	0.010445979	0.151	0.089922943	1.05745933
TCGA-DH-A66B-01A	high	0	1279	0.001702595	0.005960683	0	0	0	0.187381674	0	0.000818164	0	0	0.067531553	0.025101691	0.262680748	0	0.017055823	0.40543481	0	0	0	0.025448231	0	0.000884027	0.013	0.230594478	1.008513571
TCGA-DH-A66G-01A	high	0	523	0.004879711	0	0.02371761	0.004620981	0	0.040927971	0	0.005092631	0	0	0	0.034026151	0.424496705	0	0.012370746	0.20971506	0	0	0	0.161720908	0.078431526	0	0.137	0.095120789	1.095191231
TCGA-DH-A7UT-01A	high	1	531	0.048618107	0	0	0	0.022849099	0.096870882	0	0.022395217	0	0	0	0.07781983	0.433408538	0	0	0.228208118	0	0	0	0.041629046	0.028201163	0	0.101	0.11221774	1.074387788
TCGA-DU-5847-01A	high	0	548	0.033923071	0	0.009148742	0	0	0.295240695	0	0	0.006272428	0	0	0.027659928	0.209143272	0	0.09801775	0.248865866	0	0	0.050653147	0	0.021075102	0	0.455	0.032166759	1.078574657
TCGA-DU-5852-01A	high	1	205	0.001007621	0.00567066	0	0.070561504	0	0.228012699	0	0.011946077	0.024903003	0	0.02343789	0.034472564	0.137844564	0.023813686	0.045508987	0.295240418	0.009724955	0	0.072438414	0	0.001773121	0.013643838	0.136	0.097067904	1.049695509
TCGA-DU-5854-01A	high	0	257	0.003035216	0	0	0.078669179	0	0.121719184	0	0	0.005190487	0	3.60E-07	0.031688265	0.13374281	0	0.008477979	0.38768847	0.000901997	0	0.210819345	0	0	0.01806671	0.315	0.053405593	1.078530624
TCGA-DU-5855-01A	high	0	207	0.019344931	0	0.000443085	0.005686559	0	0.057091163	0	0.008283199	0	0	0	0.047003965	0.41887164	0	0	0.220819126	0	0.007642242	0	0.160082573	0.054731517	0	0.015	0.220734743	1.028986823
TCGA-DU-5872-01A	high	0	532	0	0	0.058919685	0.02129972	0	0.105683292	0	0.005073354	0.00108629	0	0.02713715	0.057402579	0.193834107	0	0.039789181	0.409799288	0	0	0	0.03917909	0.003537201	0.037259064	0.073	0.129483157	1.051936897
TCGA-DU-5874-01A	high	0	461	0	0.011274789	0.001613778	0	0	0.270981286	0	0.124052897	0.019764278	0	0.008096604	0.012710763	0.053811327	0.061393425	0.031141397	0.197662487	0.014581733	0	0.172453973	0	0	0.020461264	0.534	0.020383352	1.075043435
TCGA-DU-6392-01A	high	0	6423	0.091682076	0	0.002998611	0.003178539	0	0.021770598	0	0.01485682	0.024317112	0	0	0.030667515	0.052696757	0.244182877	0.011720912	0.39009	0	0	0	0.094505689	0	0.017332495	0.037	0.161578772	1.063719977
TCGA-DU-6394-01A	high	1	682	0.009687967	0	0.014478374	0	0.074278422	0.072753718	0	0.013961685	0.013259829	0	0.084581424	0.00963013	0.042012157	0.158541839	0.018625375	0.227532981	0.010710458	0	0.209240817	0	0	0.040704825	0.189	0.078776511	1.060749582
TCGA-DU-6396-01A	high	1	2286	0.043779249	0	0.007033057	0.050555024	0	0.171009233	0	0	0.007766285	0	0.079937461	0.016610665	0.189897808	0	0.015191835	0.344902735	0	0.00673668	0.062063465	0	0	0.004516503	0.015	0.222566986	0.998665857
TCGA-DU-6397-01A	high	1	1401	0.001222911	0	0.017961679	0	0	0.266743241	0	0.041071421	0.027164883	0	0.030081286	0	0.03703349	0	0.041747082	0.524218344	0.009346136	0	0	0.003409527	0	0	0.097	0.114520516	1.062439957
TCGA-DU-6402-01A	high	1	214	0.017537993	0	0.002618957	0.095734461	0	0.157007005	0	0	0.023602805	0	0.043997268	0	0.11649281	0.245542002	0.031886468	0.250934384	0	0	0.014645847	0	0	0	0.138	0.094077214	1.070767009
TCGA-DU-6403-01A	high	1	354	0.000644039	0.006332233	0.003897476	0.060232365	0	0.253067902	0	0.008461384	0.004553695	0	0.06506954	0.068656261	0.196707692	0.068973255	0.009385441	0.193153362	8.64E-05	0	0.044678572	0	0.010336873	0.005763504	0.156	0.088126047	1.060971596
TCGA-DU-6404-01A	high	1	4068	0	0.01018904	0.002774653	0	0	0.300911175	0	0.012226063	0.077983236	0	0.13319173	0.005242394	0.090487105	0.238187072	0.041533693	0.053936702	0.003126276	0	0	0.014668418	0.001340457	0.014201985	0.148	0.090628625	1.066871153
TCGA-DU-6405-01A	high	1	605	0	0.002533617	0.014293686	0	0	0.333528414	0	0.002176366	0.037652368	0	0.096333349	0.074816406	0.111317473	0	0.026523656	0.263290007	0.010255375	0	0	0.012294538	0.001187101	0.013797645	0.613	0.009823005	1.101168081
TCGA-DU-6406-01A	high	1	512	0.000504754	0	0.003614813	0.00389315	0	0.17238069	0	0.028922709	0.08508218	0	0.027804921	0.039369132	0.03547681	0.245846579	0.045381747	0.282720661	0	0	0.029001854	0	0	0	0.033	0.16441276	1.038928519
TCGA-DU-6408-01A	high	1	3470	0.0015346	0	0.006898657	0	0	0.159771008	0	0.013744685	0	0	0	0.063590622	0.272904952	0	0.004441657	0.259252286	0	0	0	0.194243486	0.016449853	0.007168194	0.039	0.157662296	1.048389545
TCGA-DU-6542-01A	high	1	73	0	0.003077817	0.006234721	0	0	0.090711679	0	0	0.008477578	0	0.062451476	0	0.341167	0	0	0.339005486	0	0.001672744	0.129675306	0	0	0.017526193	0.041	0.155269327	1.047805555
TCGA-DU-7006-01A	high	1	349	0.002373275	0.006046458	0	0.064273333	0	0.055849047	0.006923468	0.000575212	0.025897458	0	0	0	0.36286864	0	0.002005569	0.357663822	0	0	0.11209238	0	0	0.003431341	0.53	0.021011616	1.115239235
TCGA-DU-7007-01A	high	1	1915	0.000488435	0	0.043948472	0.070931477	0	0.114276836	0	0	0.007439114	0	0	0.040785883	0.211314428	0	0.037506663	0.448839828	0	0	0.015464316	0	0	0.009004549	0.106	0.10958295	1.063335624
TCGA-DU-7010-01A	high	1	456	1.32E-05	0	0.005340425	0	0	0.33774673	0	0	0.01060353	0	0.007860358	0.05390019	0.148833411	0	0.059236578	0.244336791	0.006586146	0	0.122971756	0	0.00257088	0	0.228	0.068449299	1.059436596
TCGA-DU-7012-01A	high	1	199	0.01901303	0	0.004153794	0.017842697	0	0.124788146	0	0.028521229	0.009764224	0.040695087	0	0.020336307	0.219554823	0	0.12763879	0.305986257	0.012854089	0	0.068851528	0	0	0	0.023	0.180761445	1.024399795
TCGA-DU-7013-01A	high	1	269	0.001439078	0	0	0.098392389	0	0.278699993	0	0.006083484	0.0352593	0	0.0007917	0.028353025	0.06078755	0.074185809	0.034306933	0.243327068	0.002715846	0	0.127535661	0	0.000139471	0.007982693	0.254	0.063667415	1.06350389
TCGA-DU-7019-01A	high	0	800	0	0	0.050279673	0	0	0.106323547	0	0.004292746	0	0	0	0.080648914	0.205030436	0	0.071545174	0.289537234	0	0	0	0.107523981	0.084818295	0	0.026	0.173328193	1.028816352
TCGA-DU-7290-01A	high	1	315	0	0.009198636	0.010583761	0	0.019420814	0.087338758	0	0.014031622	0	0	0.025869336	0.002438202	0.371485066	0	0.008428096	0.210527302	0	0	0	0.136550166	0.099095039	0.005033202	0.218	0.070995619	1.089524516
TCGA-DU-7292-01A	high	1	242	0.070364431	0	0.036163972	0.035929942	0	0.166957336	0	0	0	0	0	0.076380475	0.121630133	0	0.063057997	0.256570161	0	0	0.153598396	0	0	0.019347156	0.646	0.005754995	1.077925497
TCGA-DU-7298-01A	high	1	576	0.091100076	0	0.003366497	0	0	0.103764042	0	0	0	0	0	0.023658092	0.358031875	0	0.020718248	0.298686952	0	0	0	0.093293551	0.001675881	0.005704786	0.054	0.139189026	1.056122966
TCGA-DU-7299-01A	high	1	1339	0	0.001367153	0.00690788	0	0	0.099478978	0	0.014498243	0.015736341	0	0.044024279	0.002608584	0.291130917	0	0.001473491	0.277124008	0	0	0.240717661	0	0.002624621	0.002307845	0.205	0.075359495	1.075897591
TCGA-DU-7300-01A	high	1	1886	0	0.003525742	0.004801196	0.130850747	0	0.147255203	0	0.044238531	0.000520877	0	0.018665256	0.030054595	0.052631489	0.073830817	0.028768946	0.338695023	0.003574107	0	0.114926859	0	0.007660614	0	0.146	0.091351379	1.054604958
TCGA-DU-7309-01A	high	0	84	0.073392638	0	0.022188371	0	0	0.077811	0	0.005136881	0	0	0	0.029184675	0.495994679	0.00599652	0.036246309	0.094102156	0	0	0	0.098221894	0.02498831	0.036736567	0.078	0.124932576	1.078531979
TCGA-DU-8158-01A	high	1	155	0	0.001848436	0.006859481	0.126990813	0	0.086696987	0.00439453	0	0.002420225	0	0	0	0.18883343	0	0.008856843	0.442534566	0	0	0.118464573	0	0.000674613	0.011425504	0.13	0.099772146	1.064451688
TCGA-DU-8161-01A	high	1	722	0.008625595	0	0	0.032883026	0	0.172889965	0	0.027926394	0	0.007707217	0	0.009534227	0.179299425	0	0.151362995	0.344487804	0	0	0.06528335	0	0	0	0.188	0.079150269	1.076140187
TCGA-DU-8162-01A	high	1	444	0.034931855	0	0	0	0	0.313403395	0	0.009086363	0	0	0.011481929	0.121972326	0.225088129	0	2.01E-05	0.033954863	0	0.000423623	0	0.228976081	0.012177882	0.008483448	0.298	0.056089329	1.108779965
TCGA-DU-8163-01A	high	0	629	0.002148016	0.006025186	0.010514274	0	0	0.255352571	0	0.017951728	0.031504027	0	0.083618408	0	0.404400823	0	0.00539466	0.09984997	0	0	0.049252392	0	0.025959858	0.008028087	0.018	0.19903032	1.018699907
TCGA-DU-8165-01A	high	0	582	0	0.018999079	0.012386004	0.030001385	0	0.106540177	0	0.032131316	0.012153026	0	0.002084659	0.013181715	0.107221449	0.090436019	0.035393632	0.480541824	0	0	0	0.041181565	0.000317422	0.017430729	0.053	0.14144007	1.05732276
TCGA-DU-A5TP-01A	high	0	1012	0.025888015	0	0.001163244	0.017577281	0	0.029449657	0	0.008824953	0	0.000211411	0	0.043239711	0.29506501	0	0.018830539	0.298780245	0	0	0	0.166724751	0.094245183	0	0.005	0.286204392	0.987674981
TCGA-DU-A5TR-01A	high	0	908	0.054653694	0	0.011992108	0.047194514	0	0.065303965	0	0.002413896	0.010411221	0	0	0.115243299	0.369701925	0	0.011563348	0.235010055	0	0	0	0.048702272	0.027809702	0	0.005	0.296635695	0.976929618
TCGA-DU-A5TT-01A	high	0	743	0	0	0.080521497	0.032476599	0	0.150166193	0	0.017471495	0.039704613	0	0.001493714	0.018253	0.289975227	0	0.006923313	0.2801371	0	0	0	0.035039105	0.035919306	0.011918838	0.124	0.101686055	1.053049613
TCGA-DU-A5TU-01A	high	0	796	0.000272065	0.008054136	0.012752597	0.024427433	0.072428423	0	0	0	0.009707014	0	0.028157407	0.028201488	0.35360359	0.0476708	0.011107788	0.37163675	0.001545856	0	0.021755545	0	0	0.008679109	0.012	0.240892935	1.013377916
TCGA-DU-A5TW-01A	high	0	760	0	0.005669999	0.020459387	0	0.04201313	0.139233772	0	0.001699301	0.032634198	0	0.012588453	0.053658563	0.076401494	0	0.003224535	0.467596983	0	0	0.117868918	0	0	0.026951268	0.228	0.068642925	1.072566156
TCGA-DU-A5TY-01A	high	1	1033	0.002720225	0.001230273	0	0	0	0.171132752	0	0.009192904	0.008291353	0	0	0.089102999	0.027680032	0.200038881	0.021823835	0.425026139	0.001412368	0	0	0.037901471	0.002419514	0.002027256	0.016	0.214860077	1.02937108
TCGA-DU-A76K-01A	high	1	347	0.008445902	0	0.105236333	0	0	0.113014788	0	0.030587118	0	0	0	0.145327306	0.064209415	0	0.069668696	0.108822163	0	0	0	0.293009189	0.06167909	0	0.753	-0.005432087	1.152653514
TCGA-DU-A76L-01A	high	1	814	0.027135913	0	0.00442903	0	0	0.157339264	0	0.012571597	0.01195508	0	0	0.07891308	0.015512027	0.413890254	0.014404484	0.146868098	0	0	0	0.091685899	0.002397603	0.022897671	0.005	0.288370846	0.999874646
TCGA-DU-A76R-01A	high	1	648	0.061224951	0	0.014356259	0	0	0.21767365	0	0.023640603	0.03854	0	0.045599475	0.017628704	0.233271826	0	0.00472464	0.267004041	0	0	0.030599338	0	0.045736514	0	0.028	0.172079103	1.017509633
TCGA-DU-A7T6-01A	high	1	547	0	0	0.082382684	0.02933539	0	0.052357074	0	0.035468095	0.003489788	0	0	0.063009825	0.017129535	0.198358344	0.054179554	0.39168706	0	0	0	0.072025023	0.000577628	0	0.073	0.129695158	1.064613446
TCGA-DU-A7T8-01A	high	1	4229	0.020495323	0	0.001858146	0	0	0.174239494	0	0.015843839	0	0	0	0.088501806	0.287767885	0	0.095880275	0.124243736	0	0	0	0.166460235	0.024100893	0.000608369	0.067	0.133327698	1.056976498
TCGA-DU-A7TB-01A	high	0	1567	0.139436242	0	0	0.0057606	0	0.140013669	0	0	0	0	0	0.116091906	0.209385334	0	0	0.330130541	0	0	0.059181708	0	0	0	0.639	0.007081043	1.097036741
TCGA-DU-A7TD-01A	high	1	228	0.039028576	0	0.002760092	0.037062624	0	0.148447443	0	0.04651815	0	0	0	0.096042384	0.248867223	0.028599376	0.061615917	0.255677367	0	0	0	0.022731221	0.006666751	0.005982876	0.185	0.080016557	1.067651172
TCGA-DU-A7TG-01A	high	1	1351	0.008088007	0	0.02184147	0.004836486	0	0.025538818	0	0.020314202	0	0	0	0.031525836	0.434650419	0.000272919	0.013808237	0	0	0	0	0.196351393	0.18448402	0.058288192	0.091	0.119200236	1.099219917
TCGA-DU-A7TI-01A	high	1	1183	0.040363733	0	0.005537667	0	0	0.099691507	0	0.014933682	0.001082498	0	0	0.043678471	0.24452162	0	0.007930676	0.171614915	0	0.007109923	0	0.339867304	0.023287389	0.000380615	0.008	0.253332198	1.021602952
TCGA-DU-A7TJ-01A	high	0	17	0	0.023283817	0.005359443	0.052923597	0	0.199684418	0	0	0.045711006	0	0.029227855	0.060662257	0.103644417	0	0.014782307	0.303927893	0.003384737	0	0.149684732	0	0.002600343	0.005123178	0.53	0.020948025	1.078406278
TCGA-E1-5302-01A	high	1	1525	0	0.012880946	0.003966931	0	0	0.239501319	0	0.001351631	0.039332911	0	0.062495527	0	0.339526749	0	0.0237769	0.170183394	0	0	0.102718897	0	9.17E-07	0.004263878	0.041	0.154951784	1.030349705
TCGA-E1-5303-01A	high	1	2052	0.003281976	0.000706399	0.005979293	0	0	0.206498632	0	0.017603704	0	0	0.015992835	0.071314619	0.474426179	0	0	0.109703923	0	0	0	0.030939979	0.063552461	0	0.016	0.218646505	1.022562321
TCGA-E1-5304-01A	high	1	1251	0	0.001020399	0.017591527	0.026475706	0	0.4389558	0	0.017826513	0.000878079	0	0	0.09907028	0.111084159	0.050155003	0.058483219	0.052371743	0.005819728	0	0.109103431	0	0.011164414	0	0.508	0.022973446	1.09253146
TCGA-E1-5305-01A	high	1	2433	0	0.009717415	0.002768016	0	0	0.12766156	0	0	0.037105804	0	0.034128888	0	0.315489411	0.023946163	0.011207563	0.199280806	0.001979667	0	0.188301474	0	0	0.048413235	0.206	0.07519833	1.073227969
TCGA-E1-5311-01A	high	1	4084	0.167604628	0	0	0	0	0.114337939	0	0.005804066	0	0	0.004022331	0.091481134	0.277325589	0	0.015839458	0.157919246	0	0	0	0.083798585	0.060280864	0.02158616	0.646	0.005763337	1.099876146
TCGA-E1-5319-01A	high	1	2907	0	0.000801367	0.007632556	0	0.009844275	0.117229927	0	0	0.010627621	0	0.041715011	0	0.021430166	0.063781697	0.042002932	0.481940628	0.012086488	0	0.183317125	0	0.001922679	0.005667527	0.218	0.071105229	1.083007805
TCGA-E1-5322-01A	high	1	3978	0.061962501	0	0.00017469	0	0	0.139346241	0	0.002424863	0.002006757	0	0	0.036273805	0.430727559	0	0	0.184085948	0	0.007577955	0	0.11928356	0.006798594	0.009337527	0.018	0.201539453	1.02945307
TCGA-E1-A7YD-01A	high	1	435	0.034306561	0	0.026084932	0.039549567	0	0.11599338	0	0.062166753	0	0	0	0.084325985	0.173188229	0	0.084747132	0.205394692	0	0	0	0.066604376	0.107638394	0	0.477	0.028945232	1.079957535
TCGA-E1-A7YE-01A	high	1	886	0.003092059	0	0.003391996	0.006641834	0	0.107039547	0	0.005770915	0.001171146	0	0	0.052866535	0.290423355	0	0	0.287994211	0	0	0	0.097725139	0.143883263	0	0.016	0.213399868	1.018081011
TCGA-E1-A7YH-01A	high	1	2835	0	0.020477026	0.009505731	0	0	0.12079236	0	0.040027543	0.027322838	0	0.074635327	0	0.149342842	0	0	0.414656403	0	0	0.141358873	0	0.001881056	0	0.261	0.062861404	1.070199194
TCGA-E1-A7YI-01A	high	1	111	0	0	0	0.070966457	0	0.269196149	0	0.02440516	0.016630799	0	0	0.090866155	0.163014817	0.04189659	0	0.118312933	0	0	0.176656493	0	0.009023851	0.019030595	0.481	0.028267606	1.082534031
TCGA-E1-A7YJ-01A	high	1	592	0	0.002224737	0.014429364	0.079567587	0	0.139305774	0	0.017713268	0.022033032	0	0.035269433	0.01418985	0.100464524	0	0.058302628	0.415971967	0	0	0.082282942	0	0.001422625	0.016822267	0.139	0.093848817	1.056351309
TCGA-E1-A7YK-01A	high	1	378	0.0448759	0	0	0.006731828	0	0.088712551	0	0	0.008827255	0	0.030312277	0	0.315293334	0	0.002416457	0.438082468	0	0	0.064747929	0	0	0	0.009	0.250987297	1.005387668
TCGA-E1-A7YL-01A	high	1	492	0	0.00287822	0.012563949	0.042389408	0	0.128309234	0.005714847	0.012413515	0.010204185	0	0.089854378	0	0.269962283	0.028766144	0.000438908	0.244520739	0	0	0.136510576	0	0.008139113	0.0073345	0.32	0.052601567	1.072322978
TCGA-E1-A7YM-01A	high	1	648	0.080884649	0	0.000185097	0	0	0.245616252	0	0.004188938	0	0	0.071225589	0.069571754	0.239156017	0	0.00062215	0.207539701	0	0	0.081009853	0	0	0	0.401	0.039696992	1.076602624
TCGA-E1-A7YN-01A	high	1	727	0.032608163	0	0.004598794	0.052318613	0	0.20269761	0.015196766	0	0	0	0.039676664	0	0.205025917	0	0.038638337	0.379179244	0	0	0.028971979	0	0	0.001087912	0.032	0.165246965	1.027921242
TCGA-E1-A7YQ-01A	high	1	1578	0.00277486	0	0.00815544	0	0	0.200363338	0	0.008374408	0.00884797	0	0.111010612	0.019751956	0.254906446	0	0.071794864	0.288264467	0.00153088	0	0.014839169	0	0.002299253	0.007086337	0.057	0.137143327	1.043905367
TCGA-E1-A7YS-01A	high	1	466	0.057782796	0	0.030151203	0.100916672	0	0.081219747	0	0.121202645	0	0	0	0.06334289	0.110203399	0	0	0.335209923	0	0.002391294	0	0.054076968	0.043502464	0	0.841	-0.017745237	1.095914881
TCGA-E1-A7YU-01A	high	1	23	0	0.013655921	0.023588727	0	0.002226786	0.073912631	0	0	0.091990047	0	0.161709402	0	0.225502287	0	0.004329356	0.213241737	0	0	0.18710158	0	0	0.002741528	0.423	0.037301227	1.075886048
TCGA-E1-A7YV-01A	high	1	987	0.022469194	0	0.01033314	0.04047816	0	0.368209876	0	0.058957305	0	0	0.025475838	0.139017836	0.096700801	0	0.012084174	0.026912699	0	0	0	0.09105052	0	0.108310455	0.498	0.024585007	1.121859483
TCGA-E1-A7YY-01A	high	1	4445	3.87E-05	0	0.001418415	0.011886598	0	0.233224294	0	0.01497208	0	0	0	0.150277942	0.070423494	0	0.163427232	0.189038441	0.019306285	0	0.139551476	0	0.006435087	0	0.642	0.006544632	1.114676344
TCGA-E1-A7Z2-01A	high	1	398	0.050585372	0	0.012883971	0	0	0.158273632	0	0.06347268	0.031856589	0	0.023222506	0.102516134	0.267564643	0	0.002068207	0.205919056	0	0	0.079669941	0	0.001967268	0	0.531	0.020717246	1.084682107
TCGA-E1-A7Z3-01A	high	1	2235	0.048113152	0	0.020387942	0	0.056931103	0.118672778	0	0.0050186	0.051785727	0	0.051323476	0.000202146	0.30672301	0	0.020717262	0.164077137	0	0	0.151090171	0	0.000979447	0.003978052	0.101	0.112056164	1.041944143
TCGA-FG-5963-01A	high	1	775	0.005874597	0	0.007220605	0.050616838	0	0.100404588	0	0.008895267	0.015737359	0	0.012042586	0.043138157	0.135680906	0.069441704	0.041722236	0.413545277	0.003708048	0	0.089465879	0	0.002505952	0	0.019	0.191785852	1.020305432
TCGA-FG-5964-01A	high	0	1588	0.000468615	0.003310394	0.004910413	0.037666451	0	0.201436393	0	0.016069073	0.003636574	0	0.073519714	0.049126449	0.064489234	0	0.002562602	0.53416378	0.000428478	0	0	0.007660939	0	0.000550889	0.031	0.169980979	1.042743647
TCGA-FG-6688-01A	high	0	571	0.001852971	0.001611722	0.010442855	0.009343287	0	0.040178686	0	0.013245758	0.009879632	0	0.024690729	0	0.326473378	0	0.007874661	0.46060148	0	0	0.078004783	0	0.014463399	0.001336658	0.419	0.037779794	1.120695278
TCGA-FG-6692-01A	high	1	561	0.059603622	0	0.004522785	0.102335271	0	0.212692464	0	0.006383043	0	0	0.053611342	0.02479983	0.071728424	0.000717765	0.071195244	0.334436866	0	0	0.056715566	0	0	0.001257778	0.427	0.036426277	1.076400905
TCGA-FG-7634-01A	high	0	467	0.038515535	0	0.002312503	0	0	0.289002169	0.006629813	0.034419341	0.004828759	0	0.119262765	0	0.061450723	0.147780323	0.030337591	0.250393078	0	0	0	0.014156071	0	0.000911329	0.04	0.156961436	1.031120877
TCGA-FG-7637-01A	high	0	1219	0.247104861	0	0.006175822	0	0.043003074	0.327082112	0	0.032444089	0.070930861	0	0.066144243	0	0.032778727	0.002757492	0.015938936	0.065633575	0	0	0.079702429	0	0	0.01030378	0.181	0.080504847	1.067061437
TCGA-FG-7643-01A	high	0	611	0	0	0.009308258	0.130305043	0	0.307174334	0.005537206	0	0.008566888	0	0	0	0.047454469	0.097064667	0.028163749	0.050526892	0	0	0.273695635	0	0.000561979	0.041640881	0.392	0.041339236	1.084127255
TCGA-FG-8181-01A	high	0	862	0.018365072	0	0.107696959	0.024597926	0	0.070879374	0	0.057276823	0	0	0	0.071288768	0.286335272	0	0.083027306	0.035820028	0	0	0	0.157145146	0.064528615	0.023038711	0.282	0.059245522	1.077555037
TCGA-FG-8187-01A	high	0	611	0.074646439	0	0	0	0	0.068756442	0	0.030649232	0	0	0	0.055237277	0.381415778	0	0.047565398	0.121901262	0	0	0	0.21650729	0.003320882	0	0.019	0.196592665	1.036600036
TCGA-FG-8188-01A	high	0	455	0.001796104	0	0.019614477	0.002213818	0.002740389	0.052603772	0	0.020451273	0.004291191	0	0	0.096388996	0.261060886	0	0	0.353581403	0	0	0	0.146589275	0.032008241	0.006660177	0.024	0.173977455	1.045693601
TCGA-FG-A4MT-01A	high	0	1164	0.056701311	0	0.011449264	0	0.011751074	0.088705547	0	0	0.003192234	0	0	0.08282876	0.293874628	0	0.00173613	0.424788804	0	0	0	0.024972249	0	0	0.103	0.110450311	1.074654701
TCGA-FG-A4MW-01A	high	1	559	0.070591783	0	0.000344731	0	0	0.166585765	0	0	0.027107838	0	0.052608202	0.04361175	0.124237904	0	0.064227288	0.394001564	0	0	0.035238519	0	0	0.021444657	0.475	0.029508553	1.085481739
TCGA-FG-A4MY-01A	high	0	721	0	0.001686203	0.005647878	0	0	0.379180362	0	0.001982463	0	0	0	0.157344039	0.056251125	0	0	0.277522109	0	0	0	0.113173683	0.007212138	0	0.205	0.075560234	1.089040431
TCGA-FG-A60L-01A	high	0	655	0.026729032	0	0.018792358	0.027837917	0	0.066531702	0	0.022047988	0.009505829	0	0	0.108296306	0.368560633	0	0	0.252626003	0	0	0	0.080507325	0.01363691	0.004927998	0.017	0.210602014	1.022730149
TCGA-FG-A6J3-01A	high	0	677	0.020394156	0	0	0.100917534	0	0.077137838	0	0.034979961	0.006197049	0.002341169	0	0.124290505	0.238352065	0	0.039936075	0.266284716	0	0	0	0.05702474	0.032144192	0	0.015	0.224679832	1.006941672
TCGA-FG-A70Y-01A	high	0	868	0.002697791	0	0.008603794	0	0.034214269	0.088863465	0	0	0.009180162	0	0.069398479	0	0.351195321	0	0.000708211	0.368478464	0	0	0.065670761	0	0.000989282	0	0.037	0.161002182	1.046515979
TCGA-FG-A70Z-01A	high	0	328	0.002882587	0.025631525	0.004874098	0	0	0.149808597	0	0.006501817	0.021710733	0	0.085373502	0	0.119411426	0.209004828	0.079903614	0.290210906	0	0	0.002783956	0	0	0.001902411	0.023	0.17803033	1.03269675
TCGA-FG-A710-01A	high	0	1115	0.008821245	0	0.006977533	0	0	0.186937432	0	0.013757231	0	0	0	0.118825648	0.250823095	0	0.07613731	0.196799676	0.00847991	0	0	0.116267907	0.012109122	0.004063891	0.038	0.159354409	1.039632447
TCGA-FG-A87N-01A	high	0	567	0	0.015060387	0.000248937	0.029741137	0	0.356613935	0	0.008092581	0.019092317	0	0	0.089469403	0.149075565	0.077316348	0	0.112108434	0	0	0.110714529	0	0.007853147	0.024613281	0.34	0.04899699	1.07410173
TCGA-FG-A87Q-01A	high	0	174	0.02718498	0	0.001110604	0	0	0.171104099	0	0	0	0	0	0.058047015	0.13117252	0	0.114869096	0.469341505	0	0	0	0.00107994	0.023741635	0.002348606	0.06	0.135741206	1.059097109
TCGA-FN-7833-01A	high	0	837	0.006633637	0	0.008688992	0	0	0.174665137	0	0	0.013230654	0	0	0.076129403	0.250249525	0	0.037985817	0.165591663	0	0	0	0.230512983	0.026438721	0.00987347	0.005	0.29431147	0.980249349
TCGA-HT-7467-01A	high	0	3	0	0.007736115	0.000737081	0	0	0.131166121	0	0.000200876	0.075237241	0	0.075536422	0	0.070052579	0.109068199	0.032341591	0.128314021	0	0	0.351708789	0	0.004284442	0.013616522	0.666	0.004071543	1.103295201
TCGA-HT-7469-01A	high	1	351	0	0	0.063732719	0.038944188	0	0.231527127	0	0.180761533	0	0	0	0.061491039	0.13532713	0	0	0.201143109	0	0.009405404	0.046176772	0	0	0.031490978	0.353	0.047683735	1.067527004
TCGA-HT-7471-01A	high	0	4	0.019331704	0	0.008353362	0	0	0.129509563	0	0.006503757	0.004738354	0	0.040479031	0.021263444	0.303298563	0	0.052450831	0.316268348	0.005645051	0	0.087931839	0	0.004226156	0	0.022	0.183054105	1.023756538
TCGA-HT-7473-01A	high	0	503	0.005086796	0.009375172	0.011305085	0	0.010010294	0.093702189	0.005134809	0	0.012918733	0	0.05201139	0	0.26603733	0	0.004157822	0.451283233	0.001361525	0	0.070116881	0	0.005104787	0.002393955	0.005	0.293859299	0.978794464
TCGA-HT-7476-01A	high	0	199	0.012204872	0	0.004466348	0.061930758	0	0.340766581	0	0.020592503	0.034740331	0	0	0.035597172	0.170594616	0.004151949	0.043012712	0.140269494	0	0	0.116368172	0	0.015304492	0	0.174	0.083902963	1.054518231
TCGA-HT-7478-01A	high	0	194	0.006919977	0	0.006755125	0.040927886	0	0.121763931	0	0	0	0	0	0.09369588	0.285835068	0	0.016274895	0.23394444	0	0	0	0.114355048	0.026883938	0.052643813	0.003	0.30629136	0.971233644
TCGA-HT-7483-01A	high	0	5255	0.009419171	0	0.000814983	0	0	0.16066565	0	0	0	0	0	0.116949739	0.241057469	0	0.067867254	0.205809301	0	0	0	0.150131897	0.043720841	0.003563695	0.236	0.066215935	1.088246036
TCGA-HT-7601-01A	high	0	153	0.003761468	0	0.004082248	0.041577915	0	0.044974221	0.005450684	0	0.009111036	0	0	0.001433439	0.325354047	0	0.024294277	0.460671034	0	0	0.079289631	0	0	0	0	0.410014893	0.921557899
TCGA-HT-7606-01A	high	0	526	0.000150459	0	0.004325009	0	0.078761784	0.166671354	0	0	0.038419854	0	0.020102989	0	0.063318334	0	0.021604678	0.41009004	0.020143002	0	0.152272037	0	0.002938135	0.021202324	0.319	0.053142136	1.071987797
TCGA-HT-7607-01A	high	1	96	0	0	0.068871714	0	0	0.147301085	0	0.003022022	0	0	0	0.061529968	0.331802251	0	0.030026832	0.296078701	0	0.000881154	0.035077128	0	0.020841589	0.004567558	0.175	0.083683746	1.069269535
TCGA-HT-7616-01A	high	1	7	0.025417902	0	0.10856929	0.030609875	0	0.179623041	0.043759619	0	0	0	0	0.026854183	0.09354028	0	0.090534402	0.352652583	0	0	0.0481022	0	0	0.000336626	0.012	0.240932926	0.984951886
TCGA-HT-7680-01A	high	0	23	0.058676099	0	0.024711287	0.006277612	0	0.088660459	0	0.01222038	0	0	0	0.058679875	0.275611774	0	0	0.217917646	0	0.007927386	0	0.161391587	0.06026866	0.027657233	0.036	0.161974601	1.038802837
TCGA-HT-7686-01A	high	0	1300	0.002786608	0.011787236	0.005591949	0	0	0.093725491	0.026073526	0	0.014931075	0	0.055206202	0	0.314405157	0	0.002498514	0.300900454	0	0	0.127211406	0	0	0.044882381	0.017	0.210510633	1.014954695
TCGA-HT-7687-01A	high	0	3	0.061993432	0	0.005149178	0.035469358	0	0.108183196	0	0.010657579	0	0.018609639	0	0.052071798	0.184477019	0	0.046929807	0.425984463	0	0	0	0.049478707	0.000995824	0	0.177	0.082194519	1.07341799
TCGA-HT-7688-01A	high	0	964	0.077326045	0	0.068654985	0.02620799	0	0.058340361	0	0.026806459	0	0	0	0.060793586	0.229509465	0.05014748	0.059160418	0.1007094	0	0	0	0.164097697	0.067533388	0.010712727	0.255	0.063522262	1.071138434
TCGA-HT-7690-01A	high	0	3	0.024531077	0	0.003065071	0.026794712	0	0.056256555	0	0.000735225	0	0	0.03726516	0.03867618	0.151616321	0.045310231	0.033692116	0.560564246	0	0	0.021493107	0	0	0	0.006	0.27043281	1.001286648
TCGA-HT-7691-01A	high	0	3	0.079471762	0	0.004323646	0.017891132	0	0.048012795	0	0.021131698	0	0	0	0.039933987	0.239174708	0	0.002206931	0.128127938	0	0	0	0.291875942	0.127849461	0	0.294	0.056764513	1.113807122
TCGA-HT-7693-01A	high	0	533	0.002859375	0.000949537	0.010807548	0	0	0.152490855	0	0	0.009082649	0	0.046157258	0.008005937	0.144160853	0.013210132	0.004116664	0.413136948	0	0	0	0.143805079	0	0.051217165	0.017	0.210374816	1.019430034
TCGA-HT-7854-01A	high	0	1201	0.057782256	0	0	0.000200052	0	0.035206788	0	0.01638878	0	0	0	0.026352612	0.235738665	0	0.023657658	0.307423979	0	0	0	0.207577077	0.088576306	0.001095827	0.018	0.203426174	1.030573979
TCGA-HT-7856-01A	high	0	1189	0.123098411	0	0	0.006736455	0	0.195528628	0	0	0.027300949	0	0	0.065534536	0.254955803	0.01536373	0	0.239712211	0	0	0.051369548	0	0	0.020399728	0.415	0.038350928	1.077443121
TCGA-HT-7857-01A	high	0	7	0.010637748	0	0	0.039571539	0	0.100910017	0	0.029276466	0.004133738	0	0	0.051931206	0.281870971	0	0.045937956	0.31648786	0	0	0	0.073109383	0.046133117	0	0.003	0.305981313	0.967630418
TCGA-HT-7858-01A	high	0	1540	0.002299246	0.014415235	0.009950083	0.010022718	0	0.134119299	0	0.010630776	0.009743742	0	0	0.06820811	0.139161691	0.020879649	0.021464515	0.308112269	0.003249856	0	0	0.235165954	0.012402936	0.000173922	0.002	0.320983339	0.967075267
TCGA-HT-7860-01A	high	0	15	0.000315775	0.002557543	0.012193842	0	0	0.286076612	0	0.00993544	0.037699347	0	0.031548252	0	0.173754424	0	0.032043846	0.31297535	0	0.011738912	0	0.061779174	0.020475988	0.006905495	0.232	0.06682841	1.064379503
TCGA-HT-7874-01A	high	0	1130	0.059624563	0	0.06700227	0	0.007702043	0.190741743	0	0	0	0	0	0.157590291	0.259460017	0	0.001607031	0.04343798	0	0	0	0.130352773	0	0.082481288	0.243	0.065242665	1.090553046
TCGA-HT-7882-01A	high	1	113	0.01043822	0	0.011226407	0.069127016	0	0.061430848	0	0.035596018	0.012452294	0	0	0.093980095	0.084865718	0.019371683	0.011123671	0.393734981	0.001942871	0	0	0.146635912	0.010177486	0.037896781	0.022	0.18424063	1.032757142
TCGA-HT-7902-01A	high	0	956	0.021711357	0	0.009750544	0	0	0.192165767	0	0.004478862	0.091814694	0	0.156709896	0	0.109449148	0.085039177	0.00982474	0.045558768	0	0	0.214222316	0	0.015424991	0.04384974	0.559	0.017667611	1.082694788
TCGA-HT-8011-01A	high	0	494	0.001629415	0	0.003086263	0	0.021736868	0.094429431	0	0.017931862	0.079070859	0	0.025820301	0	0.034031046	0.277780771	0.014789005	0.377173432	0	0	0.052520747	0	0	0	0.081	0.124206193	1.075863539
TCGA-HT-8018-01A	high	1	1152	0.021346119	0	0.000968991	0.01458271	0	0.091973238	0	0	0	0	0	0.038176983	0.400606061	0	0.063722807	0.167151114	0	0	0	0.162049677	0.036815916	0.002606383	0.096	0.115729585	1.075739259
TCGA-HT-8104-01A	high	0	372	0.00271772	0	0.011874855	0	0	0.281217464	0	0.013697472	0.064585759	0	0.048208481	0.039595612	0.082442199	0	0.095888801	0.184372262	0.011601484	0	0.15751588	0	0	0.006282011	0.558	0.01798526	1.079070224
TCGA-HT-8105-01A	high	0	190	0.123376237	0	0.010739019	0	0	0.176134133	0	0.103352313	0.001664614	0	0	0.127919118	0.088743398	0.09794266	0.003831337	0.1339714	0	0	0	0.021689389	0	0.110636382	0.308	0.054231144	1.077213378
TCGA-HT-8107-01A	high	0	14	0.142767011	0	0.080407811	0.03070268	0	0.093660069	0	0.028919542	0	0	0	0.064487638	0.238736276	0	0.019310822	0.080048623	0	0	0	0.164473354	0.056486174	0	0.761	-0.006733808	1.094800522
TCGA-HT-8110-01A	high	0	419	0.00423828	0.001217426	0.005240606	0	0	0.18205846	0	0	0.01074993	0	0.07646441	0	0.279022509	0	0.028073616	0.322651263	0.001366713	0	0.068452777	0	0	0.02046401	0.013	0.236057738	0.998245871
TCGA-HT-8113-01A	high	0	900	0.131785839	0	0.186612118	0.039141894	0.001449361	0.057871385	0	0	0	0	0	0.056375141	0.251560905	0.00097923	0.024457989	0	0	0	0	0.160167106	0	0.089599033	0.606	0.010947012	1.093031667
TCGA-HT-8114-01A	high	0	1040	0	0.004084317	0.004170908	0	0	0.169824558	0	0.011283076	0.005710687	0	0.04187441	0	0.245864894	0	0.006014341	0.413310397	0	0.001114987	0	0.0840164	0.001727849	0.011003178	0.018	0.19956727	1.02391391
TCGA-HT-8558-01A	high	0	418	0	0	0.117708682	0.001833577	0	0.251861363	0	0.00334486	0.02410365	0	0	0.132494521	0.231934606	0.061886304	0	0.012210017	0	0	0.081322826	0	0.073269101	0.008030492	0.79	-0.00968225	1.090425826
TCGA-HT-8563-01A	high	0	860	0.027552176	0	0	0.004285456	0	0.097750757	0.017637139	0	0.023737836	0	0.017922863	0	0.188324609	0	0.068366103	0.441240694	0	0.003955095	0.084828623	0	0	0.024398649	0	0.345400029	0.948440723
TCGA-HT-8564-01A	high	0	478	0.063057771	0	0.00620281	0.032562399	0	0.097008667	0	0	0	0	0	0.030750188	0.27296421	0	0.091624506	0.286352443	0	0	0.119477006	0	0	0	0.3	0.055372822	1.077368951
TCGA-HT-A4DS-01A	high	0	7	0	0.000309429	0	0.03697387	0	0.194299637	0	0.016433068	0.012316078	0	0	0.060274185	0.091477171	0	0.028630063	0.467032343	0.000239232	0	0.088516063	0	0.00280566	0.0006932	0.117	0.103970393	1.05927177
TCGA-HT-A4DV-01A	high	0	792	0.123611272	0	0.091625502	0.047161571	0	0.029950304	0	0	0	0	0	0.030258771	0.350264397	0	0.019042255	0.305155084	0	0	0	0.002930846	0	0	0.216	0.07141937	1.078522249
TCGA-HT-A5R5-01A	high	0	4	0.012906416	0	0.000153926	0	0	0.160497391	0	0.00857995	0	0	0	0.050510996	0.335958749	0	0	0.091299266	0	0.076262035	0	0.209325874	0.054505397	0	0.038	0.158833437	1.046259858
TCGA-HT-A5R7-01A	high	0	615	0.182437355	0	0.099635999	0	0	0.090742222	0	0.018685014	0	0	0	0.033268962	0.207928133	0	0.002676096	0.289251968	0	0	0	0.068056744	0.007317506	0	0.422	0.037390142	1.071663831
TCGA-HT-A5R9-01A	high	0	2	0.022721542	0	0.027996529	0.207489419	0	0.227972645	0.009137669	0	0	0	0	0.01414914	0.153680915	0.013769832	0.01906152	0.071850357	0	0	0.095921209	0	0	0.136249222	0.586	0.013260712	1.096273603
TCGA-HT-A5RA-01A	high	0	832	0	0	0.003878829	0	0	0.120804097	0	0.00471126	0.01160608	0.025920018	0.026449613	0	0.07154537	0.185126542	0.191027013	0.307492489	0.005764227	0	0.045674462	0	0	0	0.132	0.099117851	1.092219628
TCGA-HT-A5RC-01A	high	1	162	0.004000597	0.011403806	0.01920109	0.074567283	0	0.222551492	0	0.024044765	0.015984198	0	0.17178497	0.017193233	0.08053325	0	0.015044851	0.295322392	0	0	0	0.019239007	0.004310086	0.024818981	0.617	0.009309917	1.101856425
TCGA-HT-A614-01A	high	0	82	0	0.00629888	0.001634451	0	0	0.103217771	0	0	0.028710919	0	0.052544645	0	0.181975753	0	0.005397869	0.518063231	0	0	0.10215648	0	0	0	0.197	0.076312457	1.086702984
TCGA-HT-A617-01A	high	0	491	0.002109918	0	0.004030501	0.035065697	0	0.093455866	0	0.00246912	0	0.071981127	0	0	0.014945771	0.007203888	0.046436516	0.678647698	0	0	0.043653899	0	0	0	0.084	0.122018245	1.087601783
TCGA-HT-A618-01A	high	0	512	0.002700913	0.011323601	0.006401242	0	0	0.259554281	0	0.003378506	0.009809347	0	0.109644382	0	0.347376922	0	0.007426182	0.183572923	0	0	0	0.042325091	0.00779352	0.00869309	0.019	0.1915381	1.02083014
TCGA-HT-A61B-01A	high	0	533	0.045266964	0	0.002244255	0	0	0.080135563	0	0	0	0	0.000151393	0.038333765	0.340690943	0	0.025238986	0.450649488	0	0	0.014390118	0	0	0.002898526	0	0.347346499	0.959006457
TCGA-HT-A61C-01A	high	1	537	0.021686781	0	0.000114639	0.056361264	0	0.017526352	0	0.023073967	0	0	0	0.01458061	0	0.386262794	0.101830137	0.32740866	0	0	0	0.050605935	0	0.00054886	0.019	0.195948561	1.0713535
TCGA-HT-A74H-01A	high	0	74	0.000498235	0.001287769	0.015084861	0.063569453	0	0.102815605	0	0.011206864	0	0	0	0.053157653	0.137237637	0.024007911	0.017513055	0.402910315	0	0	0.152803279	0	0.002035722	0.015871641	0.024	0.17395144	1.024978773
TCGA-HT-A74K-01A	high	0	467	0.038021101	0	0.009118716	0	0.036854967	0.071882923	0	0.001242627	0.056407474	0	0.03241869	0.012356097	0.069258193	0.058043911	0.007333849	0.460682416	0.002021525	0	0.141158881	0	0	0.003198629	0.045	0.149169234	1.039584902
TCGA-HT-A74O-01A	high	0	3	0.005725983	0	0	0.044885386	0	0.095236733	0	0.008629711	0.015989234	0	0	0.038022901	0.207893845	0	0.00490393	0.447656257	0.004092625	0.001050795	0.12361332	0	0	0.002299281	0.008	0.251589697	0.995832225
TCGA-HW-7493-01A	high	0	2107	0	0	0.014582228	0	0	0.126086435	0	0	0	0	0	0.078358508	0.404501153	0	0.097821808	0.105933935	0	0	0	0.131534306	0.041181625	0	0.018	0.202470079	1.031477549
TCGA-HW-7495-01A	high	0	1078	0.094916338	0	0	0	0	0.118346895	0	0.083466939	0.016862065	0	0	0.074714897	0.370200244	0.042265778	0.002084208	0.174903032	0	0	0	0	0.022239604	0	0.27	0.061510623	1.080843834
TCGA-HW-8319-01A	high	1	1209	0.000477753	0.006486046	0.006542367	0	0.014346889	0.231752585	0	0.032633842	0.10826309	0	0.068600577	0	0.265172055	0	0.004773828	0.218835401	0.00088066	0	0	0.029878572	0.000458857	0.010897477	0.144	0.092081875	1.057917873
TCGA-HW-8321-01A	high	0	1294	0.066024822	0	0.0037877	0.00432707	0	0.048420283	0	0.028071166	0	0	0	0.034433713	0.2036969	0	0.047740816	0.238185506	0	0.011306815	0	0.221751053	0.068121854	0.024132301	0.006	0.263078	0.995059369
TCGA-HW-A5KK-01A	high	1	388	0.040088889	0	0.001294004	0.012156996	0	0.045010562	0	0.028578378	0	0	0	0.032574323	0.410146244	0	0.010719328	0.238809771	0	0	0	0.142917655	0.03770385	0	0.266	0.062388108	1.104061336
TCGA-HW-A5KM-01A	high	0	630	0.001555547	0.002743943	0.005552414	0	0	0.183877454	0	0	0.011669445	0	0.042997668	0.005200397	0.351110626	0	0.028043044	0.278743093	0	0.00830035	0.076724241	0	0.000748889	0.002732889	0	0.360066531	0.939736145
TCGA-IK-7675-01A	high	1	578	0.051141619	0	0	0	0	0.261048005	0	0.006508859	0	0	0	0.132961645	0.044383119	0	0	0.453155343	0	0	0	0.039435021	0.01136639	0	0.306	0.054715759	1.091959327
TCGA-KT-A74X-01A	high	0	438	0	0.008749454	0.013997283	0.078616999	0	0.072186386	0	0	0	0	0.065375093	0.016349176	0.016648364	0.005205539	0.024728958	0.622230429	0.008000345	0	0.060879384	0	0	0.007032591	0.373	0.044679745	1.111012227
TCGA-KT-A7W1-01A	high	0	438	0.073380532	0	0.044851908	0.097892549	0	0.164170575	0	0.093046195	0	0	0	0.068564419	0.093803106	0	0.085593251	0.220816167	0	0.04874999	0	0.009131307	0	0	0.379	0.044181877	1.070968102
TCGA-P5-A5EX-01A	high	0	243	0.01740461	0	0.073323995	0.079228336	0	0.115484889	0	0	0.035834533	0.026000852	0	0.017929318	0.228259728	0	0.042054751	0.238963061	0	0	0.111849369	0	0	0.013666559	0.101	0.112583858	1.036499606
TCGA-P5-A5EY-01A	high	0	72	0	0	0	0.056674965	0	0.201403878	0	0.00831676	0.075804697	0	0	0	0.111287731	0.033484634	0.017581995	0.198113866	0	0	0.295501355	0	0	0.001830118	0.426	0.036797169	1.080319557
TCGA-P5-A5F1-01A	high	0	179	0	0	0.02105682	0	0	0.115116001	0	7.55E-05	0.02068497	0	0.015942351	0.049262756	0.104576525	0	0.046345274	0.436751087	0.005341462	0	0.184847206	0	0	0	0.135	0.097576116	1.060973902
TCGA-P5-A5F6-01A	high	0	39	0	0	0.028018165	0.025005171	0	0.22940281	0	0	0.10146857	0	0	0.000788405	0.013995308	0.116787991	0.003336706	0.342752622	0	0	0.112129621	0	0	0.02631463	0.35	0.047971346	1.07556006
TCGA-P5-A72U-01A	high	0	7	0.120979461	0	0.030227336	0.054288064	0	0.144019131	0.022215506	0	0.048277516	0	0.045475655	0	0.078210429	0.030599375	0.086628998	0.313402841	0	0	0	0.018211163	0	0.007464525	0.171	0.084712162	1.051793574
TCGA-P5-A731-01A	high	0	274	0.044847942	0	0.056969925	0	0	0.04680613	0	0	0	0	0	0.029986258	0.111435966	0.261043692	0.042745485	0.37097369	0	0	0	0.033003193	0	0.002187719	0.043	0.153744422	1.065645241
TCGA-P5-A733-01A	high	0	414	0.046212041	0	0	0	0	0.101636601	0	0.024472596	0	0	0	0.09887294	0.240159051	0.015382228	0.034796155	0.259853013	0	0	0	0.12093561	0.046678682	0.011001082	0.355	0.04759708	1.089745651
TCGA-P5-A736-01A	high	0	230	0.018887311	0	0.003067746	0.025067897	0	0.058943276	0	0	0.005716444	0	0	0.069790106	0.21766657	0.031747754	0.069169334	0.483596452	0.000584214	0	0	0.015762897	0	0	0.015	0.21964975	1.026134545
TCGA-QH-A65V-01A	high	0	384	0.023112566	0	0.047530851	0	0.042827284	0.086434161	0	0.006453841	0.005451203	0	0.00328662	0.029866804	0.173588738	0	0.037416102	0.414686534	0.002088442	0	0.071150591	0	0	0.056106265	0.081	0.123755316	1.049764284
TCGA-QH-A6CS-01A	high	0	588	0.007752607	0	0.026523436	0	0	0.136051249	0	0.018909741	0.012670317	0	0	0.071424201	0.234506716	0	0.030621288	0.179491234	0	0	0	0.150082479	0.117071034	0.014895696	0.418	0.037882405	1.088671355
TCGA-QH-A6CV-01A	high	0	442	0	0.005864974	0.008356847	0.045333051	0	0.133647887	0	0.009433114	0.003814343	0	0.064408762	0.036789469	0.130147236	0	0.005297983	0.417942922	0.004542749	0.002539982	0.121363789	0	0	0.010516892	0.135	0.098037759	1.057984879
TCGA-QH-A6CX-01A	high	1	372	0.086546872	0	0.00266224	0.027485851	0	0.088630285	0	0	0.002554784	0	0	0.081628981	0.197292309	0	0.014247389	0.440589908	0	0	0	0.025823088	0.028965196	0.003573098	0.202	0.075674718	1.080828744
TCGA-QH-A6X5-01A	high	0	497	0.017468493	0	0.040927603	0	0.032513148	0.092658897	0	0	0.041183537	0	0.125075158	0	0.110867203	0	0.036259026	0.277795597	0.002124556	0	0.199685014	0	0	0.023441769	0.32	0.052178485	1.06210484
TCGA-QH-A6X8-01A	high	0	509	0.031978127	0	0.007583777	0	0	0.153335752	0	0.043966902	0	0	0	0.123830779	0.324272508	0.004838416	0.001373127	0.246089429	0	0	0	0.007880053	0.054851131	0	0.319	0.052622991	1.089050011
TCGA-QH-A6X9-01A	high	0	58	0.060466034	0	0.002411038	0	0	0.149172328	0	0	0	0	0.000341257	0.052851295	0.414729997	0	0	0.2108161	0	0	0	0.097982569	0.011229382	0	0.17	0.084924655	1.083607398
TCGA-QH-A6XC-01A	high	0	508	0.047585736	0	0.003306153	0	0	0.243348722	0	0.011182297	0	0	0.01833073	0.077330022	0.233284884	0	0.073934705	0.182005911	0	0	0.086866506	0	0.022824333	0	0.33	0.0506814	1.068192623
TCGA-R8-A6MO-01A	high	0	993	0.000697158	0.004559511	0.012674218	0	0.020192784	0.078550651	0	0.052924871	0.033714515	0	0.082342907	0.002703642	0.100400903	0.031323638	0.013233138	0.363174285	0.000910713	0	0.19598776	0	0.004420235	0.00218907	0.308	0.054323897	1.069766649
TCGA-RY-A83Z-01A	high	0	301	0.012309957	0	0.001588591	0.004915516	0	0.183864129	0	0	0	0	0	0.030754358	0.360115877	0	0.004077964	0.379884335	0	0	0	0.012847207	0	0.009642067	0.032	0.166602428	1.050654751
TCGA-S9-A6TV-01A	high	0	571	0.001467446	0	0.022326608	0	0	0.179380783	0	0.008636118	0.011368091	0	0.074155997	0.047684849	0.247686401	0	0.040627433	0.327912547	0	0	0.031492542	0	0	0.007261185	0.031	0.169504813	1.02819327
TCGA-S9-A6TW-01A	high	0	1250	0.018322218	0	0.035102879	0	0.041393444	0.199959199	0	0.011308754	0.034390596	0	0.065409453	0.099817005	0.058886882	0	0.027836245	0.373189026	0.002787658	0	0	0.019641108	0	0.011955532	0.329	0.050748616	1.08197193
TCGA-S9-A6TZ-01A	high	0	1120	0.044867087	0	0.011891326	0	0	0.186103111	0	0	0	0	0	0.074615627	0.375510824	0	0.054314734	0.171290877	0	0	0	0.068705789	0.008063485	0.004637141	0.057	0.137629853	1.049446648
TCGA-S9-A6U0-01A	high	1	742	0	0.000481991	0.004399681	0.116489767	0	0.246738558	0	0	0.016507353	0	0	0	0.139302911	0.018802927	0.022661573	0.343613512	0	0	0.08295757	0	0	0.008044157	0.286	0.058139034	1.070153818
TCGA-S9-A6U2-01A	high	0	908	0.042331274	0	0.006209205	0	0	0.174217968	0	0	0	0	0	0.054706677	0.206199921	0	0.004789168	0.209386683	0	0	0	0.251646264	0.050512838	0	0.092	0.117621972	1.068782724
TCGA-S9-A6U8-01A	high	1	2988	0.000228846	0.004429919	0.013660058	0	0	0.200653652	0	0.008988163	0.005475034	0	0.005697341	0.092092291	0.350339709	0	0.004467547	0.197688037	0	0.000970143	0	0.078204335	0.037104926	0	0.022	0.182825625	1.028883395
TCGA-S9-A6U9-01A	high	0	2918	0.0347303	0	0.020110186	0	0	0.139328224	0	0.022100764	0.012282701	0	0	0.091483019	0.300253973	0	0.007904709	0.132936218	8.38E-05	0	0	0.197562899	0.036690365	0.004532809	0.005	0.289159442	0.980268402
TCGA-S9-A6UA-01A	high	1	178	0.001130076	0.001554119	0.009908604	0.051999149	0	0.117346062	0	0.009435488	0	0	0	0.076294445	0.214884096	0	0.029967981	0.406017948	0	0	0	0.070687234	0.002812329	0.007962469	0.073	0.128478028	1.056828436
TCGA-S9-A6WE-01A	high	0	4113	0.085071768	0	0.00968407	0.002257362	0.001080438	0.119072446	0	0	0	0	0.037675096	0.013298616	0.374754625	0	0.003796322	0.275233554	0	0	0.075321386	0	0.000243583	0.002510733	0.338	0.049533809	1.089696867
TCGA-S9-A6WG-01A	high	0	2602	0.039673857	0	0.009043732	0.026661684	0	0.125912793	0	0	0.010056882	0	0	0.048628098	0.204969917	0	0.035742099	0.019145783	0.002698952	0	0	0.390927526	0.052411278	0.034127398	0.017	0.21274477	1.058485192
TCGA-S9-A6WL-01A	high	0	946	0	0.002187475	0.015692587	0	0.005847644	0.159231106	0	0.017452295	0.054320382	0	0.037292605	0.025077009	0.045343687	0.112092703	0.017332805	0.164664073	0.003385876	0	0.32455571	0	0.003416445	0.012107598	0.586	0.013157366	1.094346561
TCGA-S9-A6WM-01A	high	0	604	0	0	0.015657401	0.121136744	0	0.128516218	0	0	0.079207092	0	0	0.068980956	0.081663441	0	0.018913692	0.316167825	0.005873148	0	0.156891799	0	4.02E-05	0.006951532	0.379	0.044017074	1.070811264
TCGA-S9-A6WN-01A	high	0	805	0	0.005773226	0.00727667	0	0	0.211901792	0	0.001545654	0.046580102	0	0.094037866	0	0.223963151	0	0.005757668	0.281347883	0	0	0.097962269	0	0	0.02385372	0.32	0.052532813	1.069947186
TCGA-S9-A6WP-01A	high	0	567	0.048197979	0	0	0.09269679	0	0	0	0.0056594	0	0	0	0.052045623	0.236326877	0.01065564	0.010254307	0.544163385	0	0	0	0	0	0	0.044	0.15180063	1.066986676
TCGA-S9-A6WQ-01A	high	0	428	0.000470159	0.004525091	0.007316785	0.024427156	0	0.13136785	0	0.015550597	0.047750612	0	0.091275563	0.047517777	0.283343377	0	0.000418198	0.162130661	0.000847795	0	0.171565773	0	0.004884766	0.006607839	0.093	0.117068605	1.047231201
TCGA-S9-A7IS-01A	high	1	241	0.004456403	0.001656552	0	0	0	0.429782909	0	0.083185189	0	0	0	0.059826602	0.129866696	0.140859801	0	0.050259429	0	0	0.079024289	0	0.001203199	0.01987893	0.405	0.039461889	1.085366706
TCGA-S9-A7IX-01A	high	1	819	0.001501226	0.005941298	0.007948064	0	0	0.234625443	0	0.012409164	0.05081543	0	0.160264189	0	0.216722391	0	0.015259303	0.239421553	0.00114099	0	0	0.037986847	0.001919713	0.014044388	0.335	0.049873101	1.077572923
TCGA-S9-A7J0-01A	high	0	609	0	0	0.001667509	0.012883878	0	0.351824896	0	0.005958843	0.071346252	0	0.027033444	0.034901981	0.140522162	0	0.012939064	0.225774945	0.009093868	0	0.086634214	0	0.019418944	0	0.471	0.030074615	1.076970094
TCGA-S9-A7J3-01A	high	0	629	0.114096938	0	0.01232321	0	0	0.118366201	0	0	0	0	0	0.101391942	0.301031584	0	0.013264653	0.207041425	0	0.009365657	0	0.120993774	0.002124615	0	0.083	0.123203128	1.054354514
TCGA-S9-A7R2-01A	high	1	316	0.000911677	0.00073312	0.010563055	0.045976925	0	0.089727593	0	0	0.006402517	0	0	0.026637523	0.240824992	0	0.010027139	0.449651202	0	0	0.118544258	0	0	0	0.019	0.191460441	1.028160825
TCGA-S9-A7R7-01A	high	0	3000	0.022708384	0	0	0	0	0.102684946	0.014787226	0	0.015902633	0	0.057393222	0	0.410981645	0	0.013905166	0.27230268	0	0	0.073632956	0	0	0.015701142	0.05	0.143679869	1.055336393
TCGA-S9-A7R8-01A	high	1	961	0	0.002469023	0.002714095	0.0170795	0	0.221796162	0	0	0.005819354	0	0.021654863	0.054040325	0.157071104	0	0	0.39065171	0	0.000655777	0.114986301	0	0.002688358	0.008373428	0.073	0.128845935	1.043809086
TCGA-S9-A89V-01A	high	0	569	0.057830683	0	0	0.063799616	0	0.029809109	0	0.012272094	0	0	0	0.040353244	0.36342886	0	0	0.333315945	0	0	0	0.098177513	0.001012936	0	0.438	0.034926422	1.112453672
TCGA-S9-A89Z-01A	high	0	623	0.002409302	0	0.009475185	0.040877847	0	0.162163984	0	0.010053401	0	0	0	0.115496649	0.207466672	0	0.00761614	0.392803282	0	0.004974648	0	0.040637405	0.001947066	0.004078419	0.012	0.237345492	1.004482347
TCGA-TM-A7C3-01A	high	1	1666	0	0	0.059434145	0	0	0.275388533	0	0.006474715	0.070153023	0	0.104932058	0.031193827	0.067084645	0.048368102	0.088316188	0.100156867	0.009134469	0	0.137619861	0	0.001743566	0	0.422	0.037441082	1.069948494
TCGA-TM-A84B-01A	high	1	758	0.042428137	0	0	0.062037248	0	0.185637645	0	0	0.010231932	0	0.027986446	0.016424648	0	0.384500511	0.083295636	0.176192294	0	0	0.0112655	0	0	0	0.215	0.0720595	1.105213106
TCGA-TM-A84C-01A	high	1	492	0.080689515	0	0.019968413	0	0	0.052126706	0	0.036917064	0	0	0	0.055753995	0.413732	0	0.023236133	0.09378114	0	0	0	0.163806746	0.059988287	0	0.439	0.034832278	1.108960212
TCGA-TM-A84F-01A	high	0	1796	0.068045035	0	0.004018627	0.044878327	0	0.142282288	0	0.057497214	0	0	0	0.086527965	0.179578397	0	0.112454689	0.17752329	0	0	0	0.069673157	0.057521011	0	0	0.354714599	0.939323827
TCGA-TM-A84I-01A	high	0	854	0.004815512	0	0.002475138	0.053885321	0	0.176793535	0	0.010703013	0	0	0	0.068875729	0.172000358	0	0.008967961	0.408142179	0	0.005359309	0	0.086496704	0.001485241	0	0.282	0.059219789	1.084727382
TCGA-TM-A84J-01A	high	0	735	0	0	0	0.068389067	0	0.184855146	0	0.077280425	0.012842574	0	0	0.102881861	0.054012061	0.425386764	0	0.024604999	0	0	0	0.049747103	0	0	0.038	0.159035491	1.066385674
TCGA-TM-A84L-01A	high	1	1242	0.029560424	0	0.00495562	0	0	0.110959821	0	0	0.001462995	0	0	0.049720121	0.413650514	0	0.002746792	0.265051647	0	0	0	0.10983368	0.001434143	0.010624241	0.009	0.249574677	1.009242745
TCGA-TM-A84O-01A	high	1	1011	0	0.013098806	0.018577706	0.06603435	0	0.076671136	0	0.018479359	0.058203099	0	0.010858938	0.03089964	0.023418348	0	0.004880805	0.435771549	4.57E-05	0	0.238612544	0	0.004448014	0	0.349	0.048200426	1.081124165
TCGA-TM-A84Q-01A	high	0	772	0	0.003158407	0	0	0	0.109364002	0	0	0.004674188	0	0.008718525	0.023215172	0.365434386	0	0.003437818	0.352148014	0	0	0	0.124401809	0.005447678	0	0.016	0.218472902	1.027605574
TCGA-TM-A84R-01A	high	0	566	0.188223654	0	0.134267913	0.066520951	0	0.094806092	0	0	0	0	0	0.059141675	0.225581057	0.014763976	0.067432697	0.115571212	0	0	0.033690774	0	0	0	0.556	0.018210391	1.069480491
TCGA-TQ-A7RM-01A	high	0	1116	0.003709561	0	0	0.017302949	0	0.398074649	0	0	0.119331705	0	0	0.10882616	0.11979406	0.098613218	0	0	0	0	0.132515633	0	0	0.001832065	0.558	0.017969199	1.104113757
TCGA-TQ-A7RO-01A	high	0	949	0	0.001536766	0.018564702	0	0.015484475	0.366882095	0	0.024390526	0.124490846	0	0.026727873	0.024663602	0.075146931	0	0.047292557	0.160156473	0	0	0	0.068182041	0.010530444	0.03595067	0.102	0.110743941	1.050096077
TCGA-TQ-A7RP-01A	high	0	914	0.044948893	0	0.011223442	0.016876952	0	0.126151831	0	0	0	0	0	0.045622675	0.140503085	0	0.077098201	0.425791135	0	0	0	0.094592859	0.017190926	0	0.273	0.060841957	1.085225986
TCGA-TQ-A7RR-01A	high	0	787	0.041599158	0	0.007455589	0.005381701	0	0.188003974	0	0.0038414	0	0	0	0.117285222	0.350626301	0	0	0.248369323	0	0.000746255	0	0.032684596	0.001772369	0.002234113	0.134	0.098678455	1.072115822
TCGA-TQ-A7RW-01A	high	1	821	0.001043221	0	0.007875693	0	0	0.121553514	0	0.001921874	0.006317963	0	0	0.075679549	0.331226099	0	0.010616465	0.348509172	0	0	0	0.09003175	0.005224701	0	0.018	0.20199542	1.029421289
TCGA-VM-A8C9-01A	high	0	1314	0	0.004351707	0	0.092539729	0	0.171125795	0	0	0.001545401	0	0	0.031930186	0.167604088	0	0.004935551	0.397391547	0	0	0.127438255	0	0	0.001137742	0.009	0.247171468	0.991121398
TCGA-VM-A8CA-01A	high	0	411	0.07159708	0	0.004233656	0.029084774	0	0.02023915	0	0	0	0	0	0.060072183	0.441994896	0	0.01480146	0.169907542	0	0	0	0.184103436	0.000948416	0.003017407	0.062	0.135427316	1.077043526
TCGA-VM-A8CD-01A	high	1	240	0	0.02836871	0.028688718	0	0	0.221255638	0	0.045556556	0.015955814	0	0.01356603	0.049958829	0.009509407	0	0.150583078	0.354354052	0.021785811	0	0	0.012357548	0.018187566	0.029872243	0.444	0.033968493	1.092274146
TCGA-VV-A829-01A	high	0	1127	0.00028367	0	0.011885475	0	0	0.428529914	0	0.008106637	0	0	0.038474026	0.118125721	0.074454958	0	0.00619501	0.263907176	0.000551595	0	0	0.046662228	0.001771203	0.001052385	0.137	0.094420191	1.073437119
TCGA-VW-A7QS-01A	high	0	706	0.001048824	0	0.036625698	0	0.030219247	0.090204353	0	0.079061672	0.014336423	0	0.034697956	0	0.018049342	0.059715433	0.003287778	0.491300005	0	0	0.134251572	0	0.003537209	0.003664489	0.621	0.009073483	1.103000216
TCGA-VW-A8FI-01A	high	1	245	0.08394552	0	0.007916585	0.013953788	0	0.099375955	0	0.048330537	0	0	0	0.096138477	0.229748196	0	0.084575622	0.211491587	0	0	0	0.080606107	0.043917627	0	0.141	0.093145457	1.059673666
TCGA-WY-A859-01A	high	0	1213	0	0	0.004833426	0	0	0.495547013	0	0.017110898	0.044476898	0	0	0.074074897	0.235528575	0	0.013002562	0.00038761	0	0	0	0.095108299	0.019929821	0	0.392	0.04137571	1.102269898
TCGA-WY-A85E-01A	high	0	633	0.030458533	0	0	0.013429765	0	0.048707676	0	0.0131511	0	0	0	0.038924285	0.350093853	0	0.008989758	0.290190787	0	0.001574045	0	0.178034528	0.026445669	0	0.543	0.019587663	1.126928373
